# Supplementary material for: The Impact of Test and Sample Characteristics on Model Selection and Classification Accuracy in the Multilevel Mixture IRT Model
Source: Front Psychol. 2020 Feb 14;11:197. doi: 10.3389/fpsyg.2020.00197 (PMC7033749; doi:10.3389/fpsyg.2020.00197)
Supplement: Supplementary file 1 [file Data_Sheet_1.ZIP]

Archive with 206 entries (206 files):
- E5010/CB2C2-10-E-50-10.inp
- E5010/cb2c2-10-e-50-10.out
- E5010/CB2C2DATA[#].txt
- E5010/CB2C2DATA[#]_1.txt
- E5010/CB2C2DATA[#]_10.txt
- E5010/CB2C2DATA[#]_100.txt
- E5010/CB2C2DATA[#]_11.txt
- E5010/CB2C2DATA[#]_12.txt
- E5010/CB2C2DATA[#]_13.txt
- E5010/CB2C2DATA[#]_14.txt
- E5010/CB2C2DATA[#]_15.txt
- E5010/CB2C2DATA[#]_16.txt
- E5010/CB2C2DATA[#]_17.txt
- E5010/CB2C2DATA[#]_18.txt
- E5010/CB2C2DATA[#]_19.txt
- E5010/CB2C2DATA[#]_2.txt
- E5010/CB2C2DATA[#]_20.txt
- E5010/CB2C2DATA[#]_21.txt
- E5010/CB2C2DATA[#]_22.txt
- E5010/CB2C2DATA[#]_23.txt
- E5010/CB2C2DATA[#]_24.txt
- E5010/CB2C2DATA[#]_25.txt
- E5010/CB2C2DATA[#]_26.txt
- E5010/CB2C2DATA[#]_27.txt
- E5010/CB2C2DATA[#]_28.txt
- E5010/CB2C2DATA[#]_29.txt
- E5010/CB2C2DATA[#]_3.txt
- E5010/CB2C2DATA[#]_30.txt
- E5010/CB2C2DATA[#]_31.txt
- E5010/CB2C2DATA[#]_32.txt
- E5010/CB2C2DATA[#]_33.txt
- E5010/CB2C2DATA[#]_34.txt
- E5010/CB2C2DATA[#]_35.txt
- E5010/CB2C2DATA[#]_36.txt
- E5010/CB2C2DATA[#]_37.txt
- E5010/CB2C2DATA[#]_38.txt
- E5010/CB2C2DATA[#]_39.txt
- E5010/CB2C2DATA[#]_4.txt
- E5010/CB2C2DATA[#]_40.txt
- E5010/CB2C2DATA[#]_41.txt
- E5010/CB2C2DATA[#]_42.txt
- E5010/CB2C2DATA[#]_43.txt
- E5010/CB2C2DATA[#]_44.txt
- E5010/CB2C2DATA[#]_45.txt
- E5010/CB2C2DATA[#]_46.txt
- E5010/CB2C2DATA[#]_47.txt
- E5010/CB2C2DATA[#]_48.txt
- E5010/CB2C2DATA[#]_49.txt
- E5010/CB2C2DATA[#]_5.txt
- E5010/CB2C2DATA[#]_50.txt
- E5010/CB2C2DATA[#]_51.txt
- E5010/CB2C2DATA[#]_52.txt
- E5010/CB2C2DATA[#]_53.txt
- E5010/CB2C2DATA[#]_54.txt
- E5010/CB2C2DATA[#]_55.txt
- E5010/CB2C2DATA[#]_56.txt
- E5010/CB2C2DATA[#]_57.txt
- E5010/CB2C2DATA[#]_58.txt
- E5010/CB2C2DATA[#]_59.txt
- E5010/CB2C2DATA[#]_6.txt
- E5010/CB2C2DATA[#]_60.txt
- E5010/CB2C2DATA[#]_61.txt
- E5010/CB2C2DATA[#]_62.txt
- E5010/CB2C2DATA[#]_63.txt
- E5010/CB2C2DATA[#]_64.txt
- E5010/CB2C2DATA[#]_65.txt
- E5010/CB2C2DATA[#]_66.txt
- E5010/CB2C2DATA[#]_67.txt
- E5010/CB2C2DATA[#]_68.txt
- E5010/CB2C2DATA[#]_69.txt
- E5010/CB2C2DATA[#]_7.txt
- E5010/CB2C2DATA[#]_70.txt
- E5010/CB2C2DATA[#]_71.txt
- E5010/CB2C2DATA[#]_72.txt
- E5010/CB2C2DATA[#]_73.txt
- E5010/CB2C2DATA[#]_74.txt
- E5010/CB2C2DATA[#]_75.txt
- E5010/CB2C2DATA[#]_76.txt
- E5010/CB2C2DATA[#]_77.txt
- E5010/CB2C2DATA[#]_78.txt
- E5010/CB2C2DATA[#]_79.txt
- E5010/CB2C2DATA[#]_8.txt
- E5010/CB2C2DATA[#]_80.txt
- E5010/CB2C2DATA[#]_81.txt
- E5010/CB2C2DATA[#]_82.txt
- E5010/CB2C2DATA[#]_83.txt
- E5010/CB2C2DATA[#]_84.txt
- E5010/CB2C2DATA[#]_85.txt
- E5010/CB2C2DATA[#]_86.txt
- E5010/CB2C2DATA[#]_87.txt
- E5010/CB2C2DATA[#]_88.txt
- E5010/CB2C2DATA[#]_89.txt
- E5010/CB2C2DATA[#]_9.txt
- E5010/CB2C2DATA[#]_90.txt
- E5010/CB2C2DATA[#]_91.txt
- E5010/CB2C2DATA[#]_92.txt
- E5010/CB2C2DATA[#]_93.txt
- E5010/CB2C2DATA[#]_94.txt
- E5010/CB2C2DATA[#]_95.txt
- E5010/CB2C2DATA[#]_96.txt
- E5010/CB2C2DATA[#]_97.txt
- E5010/CB2C2DATA[#]_98.txt
- E5010/CB2C2DATA[#]_99.txt
- E5010/CB2C2DATA[#]_list.txt
- E5010/Mplus Run Models.log
- E5010/mplus1.inp
- E5010/mplus10.inp
- E5010/mplus100.inp
- E5010/mplus1030.inp
- E5010/mplus11.inp
- E5010/mplus12.inp
- E5010/mplus13.inp
- E5010/mplus14.inp
- E5010/mplus15.inp
- E5010/mplus16.inp
- E5010/mplus17.inp
- E5010/mplus18.inp
- E5010/mplus19.inp
- E5010/mplus2.inp
- E5010/mplus20.inp
- E5010/mplus21.inp
- E5010/mplus22.inp
- E5010/mplus23.inp
- E5010/mplus24.inp
- E5010/mplus25.inp
- E5010/mplus26.inp
- E5010/mplus27.inp
- E5010/mplus28.inp
- E5010/mplus29.inp
- E5010/mplus3.inp
- E5010/mplus30.inp
- E5010/mplus31.inp
- E5010/mplus32.inp
- E5010/mplus33.inp
- E5010/mplus34.inp
- E5010/mplus35.inp
- E5010/mplus36.inp
- E5010/mplus37.inp
- E5010/mplus38.inp
- E5010/mplus39.inp
- E5010/mplus4.inp
- E5010/mplus40.inp
- E5010/mplus41.inp
- E5010/mplus42.inp
- E5010/mplus43.inp
- E5010/mplus44.inp
- E5010/mplus45.inp
- E5010/mplus46.inp
- E5010/mplus47.inp
- E5010/mplus48.inp
- E5010/mplus49.inp
- E5010/mplus5.inp
- E5010/mplus50.inp
- E5010/mplus51.inp
- E5010/mplus52.inp
- E5010/mplus53.inp
- E5010/mplus54.inp
- E5010/mplus55.inp
- E5010/mplus56.inp
- E5010/mplus57.inp
- E5010/mplus58.inp
- E5010/mplus59.inp
- E5010/mplus6.inp
- E5010/mplus60.inp
- E5010/mplus61.inp
- E5010/mplus62.inp
- E5010/mplus63.inp
- E5010/mplus64.inp
- E5010/mplus65.inp
- E5010/mplus66.inp
- E5010/mplus67.inp
- E5010/mplus68.inp
- E5010/mplus69.inp
- E5010/mplus7.inp
- E5010/mplus70.inp
- E5010/mplus71.inp
- E5010/mplus72.inp
- E5010/mplus73.inp
- E5010/mplus74.inp
- E5010/mplus75.inp
- E5010/mplus76.inp
- E5010/mplus77.inp
- E5010/mplus78.inp
- E5010/mplus79.inp
- E5010/mplus8.inp
- E5010/mplus80.inp
- E5010/mplus81.inp
- E5010/mplus82.inp
- E5010/mplus83.inp
- E5010/mplus84.inp
- E5010/mplus85.inp
- E5010/mplus86.inp
- E5010/mplus87.inp
- E5010/mplus88.inp
- E5010/mplus89.inp
- E5010/mplus9.inp
- E5010/mplus90.inp
- E5010/mplus91.inp
- E5010/mplus92.inp
- E5010/mplus93.inp
- E5010/mplus94.inp
- E5010/mplus95.inp
- E5010/mplus96.inp
- E5010/mplus97.inp
- E5010/mplus98.inp
- E5010/mplus99.inp
