# Supplementary material for: The Impact of Test and Sample Characteristics on Model Selection and Classification Accuracy in the Multilevel Mixture IRT Model
Source: Front Psychol. 2020 Feb 14;11:197. doi: 10.3389/fpsyg.2020.00197 (PMC7033749; doi:10.3389/fpsyg.2020.00197)
Supplement: Supplementary file 1 [file Data_Sheet_1.ZIP › E5010/CB2C2-10-E-50-10.inp]

TITLE:	this is an example of a Monte Carlo simulation study for a 
  two-level IRT mixture analysis with binary factor indicators and a 
  between-level categorical latent variable
montecarlo:
	names are u1-u10;
	generate = u1-u10(1);
	categorical = u1-u10;
	genclasses = cb(2 b) c(2);
	classes = cb(2) c(2);
	nobservations = 500;
	ncsizes = 1;
	csizes = 50(10);
	between = cb;
	seed = 3454367;
	nrep = 100;
	REPSAVE=ALL;
	SAVE = CB2C2DATA[#]_*.txt;   ! Name of saved data file;
        RESULTS=CB2C2DATA[#].txt;

analysis:
	type = twolevel mixture;

model population:

	%within%
	%overall%

    f by u1@1 u2-u10*1;
    [f@0];

	[c#1*0];

	%between%
	%overall%
	[cb#1*0];

	%cb#1.c#1%

!buraya gercek datadan edle ettigin threshold degerlerini yazmalisin;
	[u1$1*-2.831 u2$1*-2.531 u3$1*-0.690 u4$1*-0.517 u5$1*-0.110 u6$1*1.725 u7$1*-2.666 
	u8$1*2.822 u9$1*2.861 u10$1*1.813];

	%cb#1.c#2%

	[u1$1*-0.338 u2$1*-1.101 u3$1*1.120 u4$1*-0.517 u5$1*-0.110 u6$1*1.725 u7$1*-2.666 
	u8$1*2.822 u9$1*2.861 u10$1*1.813];

	%cb#2.c#1%
	[u1$1*-1.520 u2$1*-1.247 u3$1*0.378 u4$1*-0.517 u5$1*-0.110 u6$1*1.725 u7$1*-2.666 
	u8$1*2.822 u9$1*2.861 u10$1*1.813];

	%cb#2.c#2%
	[u1$1*0.937 u2$1*0.590 u3$1*2.058 u4$1*-0.517 u5$1*-0.110 u6$1*1.725 u7$1*-2.666 
	u8$1*2.822 u9$1*2.861 u10$1*1.813];


model population-c:
	%within%
	
	%c#1%
    f*3;

	%c#2%
    f*2;


model:

	%within%
	%overall%

    f by u1@1 u2-u10*1;
    [f@0];

	[c#1*0];

	%between%
	%overall%
	[cb#1*0];

	%cb#1.c#1%

!buraya gercek datadan edle ettigin threshold degerlerini yazmalisin;
	[u1$1*-2.831 u2$1*-2.531 u3$1*-0.690 u4$1*-0.517 u5$1*-0.110 u6$1*1.725 u7$1*-2.666 
	u8$1*2.822 u9$1*2.861 u10$1*1.813];

	%cb#1.c#2%

	[u1$1*-0.338 u2$1*-1.101 u3$1*1.120 u4$1*-0.517 u5$1*-0.110 u6$1*1.725 u7$1*-2.666 
	u8$1*2.822 u9$1*2.861 u10$1*1.813];

	%cb#2.c#1%
	[u1$1*-1.520 u2$1*-1.247 u3$1*0.378 u4$1*-0.517 u5$1*-0.110 u6$1*1.725 u7$1*-2.666 
	u8$1*2.822 u9$1*2.861 u10$1*1.813];

	%cb#2.c#2%
	[u1$1*0.937 u2$1*0.590 u3$1*2.058 u4$1*-0.517 u5$1*-0.110 u6$1*1.725 u7$1*-2.666 
	u8$1*2.822 u9$1*2.861 u10$1*1.813];


model c:
	%within%
	
	%c#1%
    f*3;

	%c#2%
    f*2;

output:
	tech8 tech9;

	
	
