# Supplementary material for: The Impact of Test and Sample Characteristics on Model Selection and Classification Accuracy in the Multilevel Mixture IRT Model
Source: Front Psychol. 2020 Feb 14;11:197. doi: 10.3389/fpsyg.2020.00197 (PMC7033749; doi:10.3389/fpsyg.2020.00197)
Supplement: Supplementary file 1 [file Data_Sheet_1.ZIP › E5010/cb2c2-10-e-50-10.out]

Mplus VERSION 8.3
MUTHEN & MUTHEN
06/05/2019  11:03 PM

INPUT INSTRUCTIONS

  TITLE:	this is an example of a Monte Carlo simulation study for a
    two-level IRT mixture analysis with binary factor indicators and a
    between-level categorical latent variable
  montecarlo:
  	names are u1-u10;
  	generate = u1-u10(1);
  	categorical = u1-u10;
  	genclasses = cb(2 b) c(2);
  	classes = cb(2) c(2);
  	nobservations = 500;
  	ncsizes = 1;
  	csizes = 50(10);
  	between = cb;
  	seed = 3454367;
  	nrep = 100;
  	REPSAVE=ALL;
  	SAVE = CB2C2DATA[#]_*.txt;   ! Name of saved data file;
      RESULTS=CB2C2DATA[#].txt;

  analysis:
  	type = twolevel mixture;

  model population:

  	%within%
  	%overall%

      f by u1@1 u2-u10*1;
      [f@0];

  	[c#1*0];

  	%between%
  	%overall%
  	[cb#1*0];

  	%cb#1.c#1%

  !buraya gercek datadan edle ettigin threshold degerlerini yazmalisin;
  	[u1$1*-2.831 u2$1*-2.531 u3$1*-0.690 u4$1*-0.517 u5$1*-0.110 u6$1*1.725 u7$1*-2.666
  	u8$1*2.822 u9$1*2.861 u10$1*1.813];

  	%cb#1.c#2%

  	[u1$1*-0.338 u2$1*-1.101 u3$1*1.120 u4$1*-0.517 u5$1*-0.110 u6$1*1.725 u7$1*-2.666
  	u8$1*2.822 u9$1*2.861 u10$1*1.813];

  	%cb#2.c#1%
  	[u1$1*-1.520 u2$1*-1.247 u3$1*0.378 u4$1*-0.517 u5$1*-0.110 u6$1*1.725 u7$1*-2.666
  	u8$1*2.822 u9$1*2.861 u10$1*1.813];

  	%cb#2.c#2%
  	[u1$1*0.937 u2$1*0.590 u3$1*2.058 u4$1*-0.517 u5$1*-0.110 u6$1*1.725 u7$1*-2.666
  	u8$1*2.822 u9$1*2.861 u10$1*1.813];


  model population-c:
  	%within%
  	
  	%c#1%
      f*3;

  	%c#2%
      f*2;


  model:

  	%within%
  	%overall%

      f by u1@1 u2-u10*1;
      [f@0];

  	[c#1*0];

  	%between%
  	%overall%
  	[cb#1*0];

  	%cb#1.c#1%

  !buraya gercek datadan edle ettigin threshold degerlerini yazmalisin;
  	[u1$1*-2.831 u2$1*-2.531 u3$1*-0.690 u4$1*-0.517 u5$1*-0.110 u6$1*1.725 u7$1*-2.666
  	u8$1*2.822 u9$1*2.861 u10$1*1.813];

  	%cb#1.c#2%

  	[u1$1*-0.338 u2$1*-1.101 u3$1*1.120 u4$1*-0.517 u5$1*-0.110 u6$1*1.725 u7$1*-2.666
  	u8$1*2.822 u9$1*2.861 u10$1*1.813];

  	%cb#2.c#1%
  	[u1$1*-1.520 u2$1*-1.247 u3$1*0.378 u4$1*-0.517 u5$1*-0.110 u6$1*1.725 u7$1*-2.666
  	u8$1*2.822 u9$1*2.861 u10$1*1.813];

  	%cb#2.c#2%
  	[u1$1*0.937 u2$1*0.590 u3$1*2.058 u4$1*-0.517 u5$1*-0.110 u6$1*1.725 u7$1*-2.666
  	u8$1*2.822 u9$1*2.861 u10$1*1.813];


  model c:
  	%within%
  	
  	%c#1%
      f*3;

  	%c#2%
      f*2;

  output:
  	tech8 tech9;

  	
  	


INPUT READING TERMINATED NORMALLY


this is an example of a Monte Carlo simulation study for a
two-level IRT mixture analysis with binary factor indicators and a
between-level categorical latent variable

SUMMARY OF ANALYSIS

Number of groups                                                 1
Number of observations                                         500

Number of replications
    Requested                                                  100
    Completed                                                   99
Value of seed                                              3454367

Number of dependent variables                                   10
Number of independent variables                                  0
Number of continuous latent variables                            1
Number of categorical latent variables                           2

Observed dependent variables

  Binary and ordered categorical (ordinal)
   U1          U2          U3          U4          U5          U6
   U7          U8          U9          U10

Continuous latent variables
   F

Categorical latent variables
   CB          C


Estimator                                                      MLR
Information matrix                                        OBSERVED
Optimization Specifications for the Quasi-Newton Algorithm for
Continuous Outcomes
  Maximum number of iterations                                 100
  Convergence criterion                                  0.100D-05
Optimization Specifications for the EM Algorithm
  Maximum number of iterations                                 500
  Convergence criteria
    Loglikelihood change                                 0.100D-02
    Relative loglikelihood change                        0.100D-05
    Derivative                                           0.100D-02
Optimization Specifications for the M step of the EM Algorithm for
Categorical Latent variables
  Number of M step iterations                                    1
  M step convergence criterion                           0.100D-02
  Basis for M step termination                           ITERATION
Optimization Specifications for the M step of the EM Algorithm for
Censored, Binary or Ordered Categorical (Ordinal), Unordered
Categorical (Nominal) and Count Outcomes
  Number of M step iterations                                    1
  M step convergence criterion                           0.100D-02
  Basis for M step termination                           ITERATION
  Maximum value for logit thresholds                            15
  Minimum value for logit thresholds                           -15
  Minimum expected cell size for chi-square              0.100D-01
Optimization algorithm                                         EMA
Integration Specifications
  Type                                                    STANDARD
  Number of integration points                                  15
  Dimensions of numerical integration                            1
  Adaptive quadrature                                           ON
Parameterization                                             LOGIT
Link                                                         LOGIT
Cholesky                                                        ON


SUMMARY OF DATA FOR THE FIRST REPLICATION

     Cluster information

       Size (s)    Number of clusters of Size s

         10            50


MODEL FIT INFORMATION

Number of Free Parameters                       53

Loglikelihood

    H0 Value

        Mean                             -2383.915
        Std Dev                             35.238
        Number of successful computations       99

             Proportions                   Percentiles
        Expected    Observed         Expected       Observed
           0.990       0.980        -2465.890      -2477.548
           0.980       0.980        -2456.284      -2477.548
           0.950       0.919        -2441.879      -2451.567
           0.900       0.909        -2429.077      -2438.881
           0.800       0.778        -2413.572      -2416.773
           0.700       0.737        -2402.394      -2400.880
           0.500       0.525        -2383.915      -2382.524
           0.300       0.283        -2365.436      -2366.739
           0.200       0.222        -2354.259      -2352.018
           0.100       0.051        -2338.754      -2343.012
           0.050       0.040        -2325.951      -2339.133
           0.020       0.010        -2311.546      -2316.724
           0.010       0.010        -2301.940      -2315.923

Information Criteria

    Akaike (AIC)

        Mean                              4873.830
        Std Dev                             70.477
        Number of successful computations       99

             Proportions                   Percentiles
        Expected    Observed         Expected       Observed
           0.990       0.990         4709.880       4696.631
           0.980       0.990         4729.092       4696.631
           0.950       0.960         4757.903       4744.223
           0.900       0.949         4783.507       4789.260
           0.800       0.778         4814.517       4808.563
           0.700       0.717         4836.872       4837.741
           0.500       0.475         4873.830       4865.960
           0.300       0.263         4910.788       4907.056
           0.200       0.222         4933.144       4937.379
           0.100       0.091         4964.154       4953.984
           0.050       0.081         4989.758       5005.141
           0.020       0.020         5018.569       5015.996
           0.010       0.020         5037.781       5047.673

    Bayesian (BIC)

        Mean                              5097.205
        Std Dev                             70.477
        Number of successful computations       99

             Proportions                   Percentiles
        Expected    Observed         Expected       Observed
           0.990       0.990         4933.254       4920.005
           0.980       0.990         4952.466       4920.005
           0.950       0.960         4981.277       4967.597
           0.900       0.949         5006.881       5012.634
           0.800       0.778         5037.891       5031.937
           0.700       0.717         5060.247       5061.115
           0.500       0.475         5097.205       5089.334
           0.300       0.263         5134.163       5130.431
           0.200       0.222         5156.518       5160.753
           0.100       0.091         5187.528       5177.358
           0.050       0.081         5213.132       5228.515
           0.020       0.020         5241.943       5239.370
           0.010       0.020         5261.155       5271.047

    Sample-Size Adjusted BIC (n* = (n + 2) / 24)

        Mean                              4928.979
        Std Dev                             70.477
        Number of successful computations       99

             Proportions                   Percentiles
        Expected    Observed         Expected       Observed
           0.990       0.990         4765.029       4751.780
           0.980       0.990         4784.241       4751.780
           0.950       0.960         4813.052       4799.372
           0.900       0.949         4838.656       4844.409
           0.800       0.778         4869.666       4863.712
           0.700       0.717         4892.021       4892.890
           0.500       0.475         4928.979       4921.109
           0.300       0.263         4965.937       4962.205
           0.200       0.222         4988.293       4992.528
           0.100       0.091         5019.303       5009.133
           0.050       0.081         5044.907       5060.290
           0.020       0.020         5073.718       5071.145
           0.010       0.020         5092.930       5102.822


MODEL RESULTS USE THE LATENT CLASS VARIABLE ORDER

   CB  C

  Latent Class Variable Patterns

         CB         C
      Class     Class

         1         1
         1         2
         2         1
         2         2


FINAL CLASS COUNTS AND PROPORTIONS FOR THE LATENT CLASS PATTERNS
BASED ON ESTIMATED POSTERIOR PROBABILITIES

  Latent Class
    Pattern

    1  1        125.91742          0.25183
    1  2        129.01793          0.25804
    2  1        127.07042          0.25414
    2  2        117.99423          0.23599


FINAL CLASS COUNTS AND PROPORTIONS FOR EACH LATENT CLASS VARIABLE
BASED ON ESTIMATED POSTERIOR PROBABILITIES

  Latent Class
    Variable    Class

    CB             1       254.93533          0.50987
                   2       245.06465          0.49013
    C              1       252.98784          0.50598
                   2       247.01216          0.49402


FINAL CLASS COUNTS AND PROPORTIONS FOR THE LATENT CLASS PATTERNS
BASED ON THEIR MOST LIKELY LATENT CLASS PATTERN

Class Counts and Proportions

  Latent Class
    Pattern

    1  1              131          0.26182
    1  2              126          0.25152
    2  1              125          0.25069
    2  2              118          0.23598


FINAL CLASS COUNTS AND PROPORTIONS FOR EACH LATENT CLASS VARIABLE
BASED ON THEIR MOST LIKELY LATENT CLASS PATTERN

  Latent Class
    Variable    Class

    CB             1             256          0.51333
                   2             243          0.48667
    C              1             256          0.51251
                   2             243          0.48749


CLASSIFICATION QUALITY

     Entropy                         0.637


Average Latent Class Probabilities for Most Likely Latent Class Pattern (Row)
by Latent Class Pattern (Column)

  Latent Class Variable Patterns

  Latent Class         CB         C
   Pattern No.      Class     Class

         1             1         1
         2             1         2
         3             2         1
         4             2         2

           1        2        3        4

    1   0.795    0.158    0.035    0.011
    2   0.133    0.819    0.022    0.027
    3   0.027    0.020    0.815    0.138
    4   0.010    0.028    0.153    0.809


MODEL RESULTS

                              ESTIMATES              S. E.     M. S. E.  95%  % Sig
                 Population   Average   Std. Dev.   Average             Cover Coeff
Within Level

Latent Class Pattern 1 1

 F        BY
  U1                  1.000     1.0000     0.0000     0.0000     0.0000 1.000 0.000
  U2                  1.000     1.7562     7.0016     0.8035    49.0984 0.909 0.667
  U3                  1.000     2.0382    10.2550     1.0274   105.1813 0.919 0.697
  U4                  1.000     2.3344    13.1770     1.0033   173.6589 0.889 0.697
  U5                  1.000     2.2740    12.7649     0.5302   162.9194 0.838 0.737
  U6                  1.000     1.7414     7.2253     0.9656    52.2268 0.869 0.677
  U7                  1.000     5.4766    34.7157     1.6478  1213.0458 0.869 0.586
  U8                  1.000     2.1499    10.7969     1.1387   116.7187 0.848 0.657
  U9                  1.000     1.8628     8.2232     1.1370    67.6825 0.909 0.596
  U10                 1.000     2.2059    11.1075     1.1317   123.5853 0.899 0.707

 Means
  F                   0.000     0.0000     0.0000     0.0000     0.0000 1.000 0.000

 Variances
  F                   3.000    19.7292   129.9091    88.6390 16985.7734 0.889 0.172

Latent Class Pattern 1 2

 F        BY
  U1                  1.000     1.0000     0.0000     0.0000     0.0000 1.000 0.000
  U2                  1.000     1.7562     7.0016     0.8035    49.0984 0.909 0.667
  U3                  1.000     2.0382    10.2550     1.0274   105.1813 0.919 0.697
  U4                  1.000     2.3344    13.1770     1.0033   173.6589 0.889 0.697
  U5                  1.000     2.2740    12.7649     0.5302   162.9194 0.838 0.737
  U6                  1.000     1.7414     7.2253     0.9656    52.2268 0.869 0.677
  U7                  1.000     5.4766    34.7157     1.6478  1213.0458 0.869 0.586
  U8                  1.000     2.1499    10.7969     1.1387   116.7187 0.848 0.657
  U9                  1.000     1.8628     8.2232     1.1370    67.6825 0.909 0.596
  U10                 1.000     2.2059    11.1075     1.1317   123.5853 0.899 0.707

 Means
  F                   0.000     0.0000     0.0000     0.0000     0.0000 1.000 0.000

 Variances
  F                   2.000     5.9187    23.0190    16.9378   539.8791 0.879 0.202

Latent Class Pattern 2 1

 F        BY
  U1                  1.000     1.0000     0.0000     0.0000     0.0000 1.000 0.000
  U2                  1.000     1.7562     7.0016     0.8035    49.0984 0.909 0.667
  U3                  1.000     2.0382    10.2550     1.0274   105.1813 0.919 0.697
  U4                  1.000     2.3344    13.1770     1.0033   173.6589 0.889 0.697
  U5                  1.000     2.2740    12.7649     0.5302   162.9194 0.838 0.737
  U6                  1.000     1.7414     7.2253     0.9656    52.2268 0.869 0.677
  U7                  1.000     5.4766    34.7157     1.6478  1213.0458 0.869 0.586
  U8                  1.000     2.1499    10.7969     1.1387   116.7187 0.848 0.657
  U9                  1.000     1.8628     8.2232     1.1370    67.6825 0.909 0.596
  U10                 1.000     2.2059    11.1075     1.1317   123.5853 0.899 0.707

 Means
  F                   0.000     0.0000     0.0000     0.0000     0.0000 1.000 0.000

 Variances
  F                   3.000    19.7292   129.9091    88.6390 16985.7734 0.889 0.172

Latent Class Pattern 2 2

 F        BY
  U1                  1.000     1.0000     0.0000     0.0000     0.0000 1.000 0.000
  U2                  1.000     1.7562     7.0016     0.8035    49.0984 0.909 0.667
  U3                  1.000     2.0382    10.2550     1.0274   105.1813 0.919 0.697
  U4                  1.000     2.3344    13.1770     1.0033   173.6589 0.889 0.697
  U5                  1.000     2.2740    12.7649     0.5302   162.9194 0.838 0.737
  U6                  1.000     1.7414     7.2253     0.9656    52.2268 0.869 0.677
  U7                  1.000     5.4766    34.7157     1.6478  1213.0458 0.869 0.586
  U8                  1.000     2.1499    10.7969     1.1387   116.7187 0.848 0.657
  U9                  1.000     1.8628     8.2232     1.1370    67.6825 0.909 0.596
  U10                 1.000     2.2059    11.1075     1.1317   123.5853 0.899 0.707

 Means
  F                   0.000     0.0000     0.0000     0.0000     0.0000 1.000 0.000

 Variances
  F                   2.000     5.9187    23.0190    16.9378   539.8791 0.879 0.202

Between Level

Latent Class Pattern 1 1

 Thresholds
  U1$1               -2.831    -6.6723    12.1302     6.7835   160.4110 0.737 0.576
  U2$1               -2.531    -4.1712     5.8637     3.6804    36.7264 0.848 0.616
  U3$1               -0.690    -0.8218     3.2016     2.3801    10.1638 0.818 0.101
  U4$1               -0.517    -0.5602     1.1722     1.8513     1.3621 0.919 0.202
  U5$1               -0.110     0.0917     1.1813     2.6349     1.4220 0.919 0.101
  U6$1                1.725     2.6918     4.2918     2.1457    19.1680 0.869 0.566
  U7$1               -2.666    -4.0827     8.7118     3.1036    77.1349 0.889 0.737
  U8$1                2.822     4.1007     3.8053     4.1442    15.9693 0.879 0.657
  U9$1                2.861     5.2173     6.7082     3.7714    50.0975 0.828 0.677
  U10$1               1.813     3.4376     5.1179     5.0237    28.5681 0.838 0.545

Latent Class Pattern 1 2

 Thresholds
  U1$1               -0.338    -0.0186     3.4077     1.6716    11.5972 0.848 0.202
  U2$1               -1.101    -1.3626     1.9430     1.3783     3.8055 0.798 0.455
  U3$1                1.120     2.0038     4.9769     1.7880    25.3009 0.798 0.242
  U4$1               -0.517    -1.0974     3.8462     1.4778    14.9809 0.848 0.192
  U5$1               -0.110    -0.3646     2.4930     1.3965     6.2170 0.879 0.101
  U6$1                1.725     2.2829     3.9707     1.5349    15.9183 0.879 0.616
  U7$1               -2.666   -19.8403   141.4105     2.1578 20089.9004 0.788 0.737
  U8$1                2.822     5.7410     7.7751     1.9691    68.3618 0.778 0.758
  U9$1                2.861     5.3985     8.9738     1.6128    86.1546 0.848 0.788
  U10$1               1.813     2.1082     1.4209     1.8750     2.0856 0.919 0.616

Latent Class Pattern 2 1

 Thresholds
  U1$1               -1.520    -2.7567     4.3694     5.0623    20.4282 0.929 0.273
  U2$1               -1.247    -2.1497     4.1433     1.7639    17.8082 0.879 0.343
  U3$1                0.378     0.2415     1.5549     1.4496     2.4119 0.899 0.182
  U4$1               -0.517    -0.8112     2.0001     1.8800     4.0464 0.899 0.212
  U5$1               -0.110    -0.2089     0.9998     1.7104     0.9993 0.879 0.121
  U6$1                1.725     2.0329     1.6080     2.5240     2.6544 0.879 0.525
  U7$1               -2.666    -7.5855    31.6355     1.9047  1014.8958 0.828 0.687
  U8$1                2.822     3.4028     2.9683     2.3346     9.0590 0.909 0.657
  U9$1                2.861     4.0450     4.5177     3.7036    21.6056 0.869 0.697
  U10$1               1.813     2.9970     5.6542     1.6912    33.0487 0.859 0.576

Latent Class Pattern 2 2

 Thresholds
  U1$1                0.937     1.8330     4.1601     2.4918    17.9342 0.869 0.141
  U2$1                0.590     0.7473     1.2538     2.0571     1.5809 0.909 0.081
  U3$1                2.058     5.1108    18.8053     1.5078   359.3855 0.859 0.545
  U4$1               -0.517    -0.5954     1.0416     1.5276     1.0800 0.899 0.141
  U5$1               -0.110    -0.2320     1.0411     1.4076     1.0879 0.889 0.121
  U6$1                1.725     2.4253     3.9748     1.3912    16.1299 0.869 0.646
  U7$1               -2.666   -25.6519   210.5400     2.1239 44407.7109 0.848 0.697
  U8$1                2.822     5.0233     7.0496     1.4634    54.0410 0.859 0.859
  U9$1                2.861     4.5618     6.9532     2.2988    50.7517 0.909 0.828
  U10$1               1.813     1.9420     0.9221     1.0231     0.8583 0.838 0.687

Categorical Latent Variables

Within Level

 Means
  C#1                 0.000     0.0172     0.7756     0.6931     0.5958 0.707 0.293

Between Level

 Means
  CB#1                0.000     0.0471     0.7281     0.6665     0.5270 0.758 0.242


QUALITY OF NUMERICAL RESULTS

     Average Condition Number for the Information Matrix      0.135E-03
       (ratio of smallest to largest eigenvalue)


TECHNICAL 1 OUTPUT


     PARAMETER SPECIFICATION FOR WITHIN LEVEL, LATENT CLASS PATTERN 1 1


           NU
              U1            U2            U3            U4            U5
              ________      ________      ________      ________      ________
                    0             0             0             0             0


           NU
              U6            U7            U8            U9            U10
              ________      ________      ________      ________      ________
                    0             0             0             0             0


           LAMBDA
              F             CB#1          C#1
              ________      ________      ________
 U1                 0             0             0
 U2                 1             0             0
 U3                 2             0             0
 U4                 3             0             0
 U5                 4             0             0
 U6                 5             0             0
 U7                 6             0             0
 U8                 7             0             0
 U9                 8             0             0
 U10                9             0             0


           THETA
              U1            U2            U3            U4            U5
              ________      ________      ________      ________      ________
 U1                 0
 U2                 0             0
 U3                 0             0             0
 U4                 0             0             0             0
 U5                 0             0             0             0             0
 U6                 0             0             0             0             0
 U7                 0             0             0             0             0
 U8                 0             0             0             0             0
 U9                 0             0             0             0             0
 U10                0             0             0             0             0


           THETA
              U6            U7            U8            U9            U10
              ________      ________      ________      ________      ________
 U6                 0
 U7                 0             0
 U8                 0             0             0
 U9                 0             0             0             0
 U10                0             0             0             0             0


           ALPHA
              F             CB#1          C#1
              ________      ________      ________
                    0             0             0


           BETA
              F             CB#1          C#1
              ________      ________      ________
 F                  0             0             0
 CB#1               0             0             0
 C#1                0             0             0


           PSI
              F             CB#1          C#1
              ________      ________      ________
 F                 10
 CB#1               0             0
 C#1                0             0             0


     PARAMETER SPECIFICATION FOR WITHIN LEVEL, LATENT CLASS PATTERN 1 2


           NU
              U1            U2            U3            U4            U5
              ________      ________      ________      ________      ________
                    0             0             0             0             0


           NU
              U6            U7            U8            U9            U10
              ________      ________      ________      ________      ________
                    0             0             0             0             0


           LAMBDA
              F             CB#1          C#1
              ________      ________      ________
 U1                 0             0             0
 U2                 1             0             0
 U3                 2             0             0
 U4                 3             0             0
 U5                 4             0             0
 U6                 5             0             0
 U7                 6             0             0
 U8                 7             0             0
 U9                 8             0             0
 U10                9             0             0


           THETA
              U1            U2            U3            U4            U5
              ________      ________      ________      ________      ________
 U1                 0
 U2                 0             0
 U3                 0             0             0
 U4                 0             0             0             0
 U5                 0             0             0             0             0
 U6                 0             0             0             0             0
 U7                 0             0             0             0             0
 U8                 0             0             0             0             0
 U9                 0             0             0             0             0
 U10                0             0             0             0             0


           THETA
              U6            U7            U8            U9            U10
              ________      ________      ________      ________      ________
 U6                 0
 U7                 0             0
 U8                 0             0             0
 U9                 0             0             0             0
 U10                0             0             0             0             0


           ALPHA
              F             CB#1          C#1
              ________      ________      ________
                    0             0             0


           BETA
              F             CB#1          C#1
              ________      ________      ________
 F                  0             0             0
 CB#1               0             0             0
 C#1                0             0             0


           PSI
              F             CB#1          C#1
              ________      ________      ________
 F                 11
 CB#1               0             0
 C#1                0             0             0


     PARAMETER SPECIFICATION FOR WITHIN LEVEL, LATENT CLASS PATTERN 2 1


           NU
              U1            U2            U3            U4            U5
              ________      ________      ________      ________      ________
                    0             0             0             0             0


           NU
              U6            U7            U8            U9            U10
              ________      ________      ________      ________      ________
                    0             0             0             0             0


           LAMBDA
              F             CB#1          C#1
              ________      ________      ________
 U1                 0             0             0
 U2                 1             0             0
 U3                 2             0             0
 U4                 3             0             0
 U5                 4             0             0
 U6                 5             0             0
 U7                 6             0             0
 U8                 7             0             0
 U9                 8             0             0
 U10                9             0             0


           THETA
              U1            U2            U3            U4            U5
              ________      ________      ________      ________      ________
 U1                 0
 U2                 0             0
 U3                 0             0             0
 U4                 0             0             0             0
 U5                 0             0             0             0             0
 U6                 0             0             0             0             0
 U7                 0             0             0             0             0
 U8                 0             0             0             0             0
 U9                 0             0             0             0             0
 U10                0             0             0             0             0


           THETA
              U6            U7            U8            U9            U10
              ________      ________      ________      ________      ________
 U6                 0
 U7                 0             0
 U8                 0             0             0
 U9                 0             0             0             0
 U10                0             0             0             0             0


           ALPHA
              F             CB#1          C#1
              ________      ________      ________
                    0             0             0


           BETA
              F             CB#1          C#1
              ________      ________      ________
 F                  0             0             0
 CB#1               0             0             0
 C#1                0             0             0


           PSI
              F             CB#1          C#1
              ________      ________      ________
 F                 10
 CB#1               0             0
 C#1                0             0             0


     PARAMETER SPECIFICATION FOR WITHIN LEVEL, LATENT CLASS PATTERN 2 2


           NU
              U1            U2            U3            U4            U5
              ________      ________      ________      ________      ________
                    0             0             0             0             0


           NU
              U6            U7            U8            U9            U10
              ________      ________      ________      ________      ________
                    0             0             0             0             0


           LAMBDA
              F             CB#1          C#1
              ________      ________      ________
 U1                 0             0             0
 U2                 1             0             0
 U3                 2             0             0
 U4                 3             0             0
 U5                 4             0             0
 U6                 5             0             0
 U7                 6             0             0
 U8                 7             0             0
 U9                 8             0             0
 U10                9             0             0


           THETA
              U1            U2            U3            U4            U5
              ________      ________      ________      ________      ________
 U1                 0
 U2                 0             0
 U3                 0             0             0
 U4                 0             0             0             0
 U5                 0             0             0             0             0
 U6                 0             0             0             0             0
 U7                 0             0             0             0             0
 U8                 0             0             0             0             0
 U9                 0             0             0             0             0
 U10                0             0             0             0             0


           THETA
              U6            U7            U8            U9            U10
              ________      ________      ________      ________      ________
 U6                 0
 U7                 0             0
 U8                 0             0             0
 U9                 0             0             0             0
 U10                0             0             0             0             0


           ALPHA
              F             CB#1          C#1
              ________      ________      ________
                    0             0             0


           BETA
              F             CB#1          C#1
              ________      ________      ________
 F                  0             0             0
 CB#1               0             0             0
 C#1                0             0             0


           PSI
              F             CB#1          C#1
              ________      ________      ________
 F                 11
 CB#1               0             0
 C#1                0             0             0


     PARAMETER SPECIFICATION FOR BETWEEN LEVEL, LATENT CLASS PATTERN 1 1


           NU
              U1            U2            U3            U4            U5
              ________      ________      ________      ________      ________
                    0             0             0             0             0


           NU
              U6            U7            U8            U9            U10
              ________      ________      ________      ________      ________
                    0             0             0             0             0


           LAMBDA
              F             CB#1          C#1
              ________      ________      ________
 U1                 0             0             0
 U2                 0             0             0
 U3                 0             0             0
 U4                 0             0             0
 U5                 0             0             0
 U6                 0             0             0
 U7                 0             0             0
 U8                 0             0             0
 U9                 0             0             0
 U10                0             0             0


           THETA
              U1            U2            U3            U4            U5
              ________      ________      ________      ________      ________
 U1                 0
 U2                 0             0
 U3                 0             0             0
 U4                 0             0             0             0
 U5                 0             0             0             0             0
 U6                 0             0             0             0             0
 U7                 0             0             0             0             0
 U8                 0             0             0             0             0
 U9                 0             0             0             0             0
 U10                0             0             0             0             0


           THETA
              U6            U7            U8            U9            U10
              ________      ________      ________      ________      ________
 U6                 0
 U7                 0             0
 U8                 0             0             0
 U9                 0             0             0             0
 U10                0             0             0             0             0


           ALPHA
              F             CB#1          C#1
              ________      ________      ________
                    0             0             0


           BETA
              F             CB#1          C#1
              ________      ________      ________
 F                  0             0             0
 CB#1               0             0             0
 C#1                0             0             0


           PSI
              F             CB#1          C#1
              ________      ________      ________
 F                  0
 CB#1               0             0
 C#1                0             0             0


     PARAMETER SPECIFICATION FOR BETWEEN LEVEL, LATENT CLASS PATTERN 1 2


           NU
              U1            U2            U3            U4            U5
              ________      ________      ________      ________      ________
                    0             0             0             0             0


           NU
              U6            U7            U8            U9            U10
              ________      ________      ________      ________      ________
                    0             0             0             0             0


           LAMBDA
              F             CB#1          C#1
              ________      ________      ________
 U1                 0             0             0
 U2                 0             0             0
 U3                 0             0             0
 U4                 0             0             0
 U5                 0             0             0
 U6                 0             0             0
 U7                 0             0             0
 U8                 0             0             0
 U9                 0             0             0
 U10                0             0             0


           THETA
              U1            U2            U3            U4            U5
              ________      ________      ________      ________      ________
 U1                 0
 U2                 0             0
 U3                 0             0             0
 U4                 0             0             0             0
 U5                 0             0             0             0             0
 U6                 0             0             0             0             0
 U7                 0             0             0             0             0
 U8                 0             0             0             0             0
 U9                 0             0             0             0             0
 U10                0             0             0             0             0


           THETA
              U6            U7            U8            U9            U10
              ________      ________      ________      ________      ________
 U6                 0
 U7                 0             0
 U8                 0             0             0
 U9                 0             0             0             0
 U10                0             0             0             0             0


           ALPHA
              F             CB#1          C#1
              ________      ________      ________
                    0             0             0


           BETA
              F             CB#1          C#1
              ________      ________      ________
 F                  0             0             0
 CB#1               0             0             0
 C#1                0             0             0


           PSI
              F             CB#1          C#1
              ________      ________      ________
 F                  0
 CB#1               0             0
 C#1                0             0             0


     PARAMETER SPECIFICATION FOR BETWEEN LEVEL, LATENT CLASS PATTERN 2 1


           NU
              U1            U2            U3            U4            U5
              ________      ________      ________      ________      ________
                    0             0             0             0             0


           NU
              U6            U7            U8            U9            U10
              ________      ________      ________      ________      ________
                    0             0             0             0             0


           LAMBDA
              F             CB#1          C#1
              ________      ________      ________
 U1                 0             0             0
 U2                 0             0             0
 U3                 0             0             0
 U4                 0             0             0
 U5                 0             0             0
 U6                 0             0             0
 U7                 0             0             0
 U8                 0             0             0
 U9                 0             0             0
 U10                0             0             0


           THETA
              U1            U2            U3            U4            U5
              ________      ________      ________      ________      ________
 U1                 0
 U2                 0             0
 U3                 0             0             0
 U4                 0             0             0             0
 U5                 0             0             0             0             0
 U6                 0             0             0             0             0
 U7                 0             0             0             0             0
 U8                 0             0             0             0             0
 U9                 0             0             0             0             0
 U10                0             0             0             0             0


           THETA
              U6            U7            U8            U9            U10
              ________      ________      ________      ________      ________
 U6                 0
 U7                 0             0
 U8                 0             0             0
 U9                 0             0             0             0
 U10                0             0             0             0             0


           ALPHA
              F             CB#1          C#1
              ________      ________      ________
                    0             0             0


           BETA
              F             CB#1          C#1
              ________      ________      ________
 F                  0             0             0
 CB#1               0             0             0
 C#1                0             0             0


           PSI
              F             CB#1          C#1
              ________      ________      ________
 F                  0
 CB#1               0             0
 C#1                0             0             0


     PARAMETER SPECIFICATION FOR BETWEEN LEVEL, LATENT CLASS PATTERN 2 2


           NU
              U1            U2            U3            U4            U5
              ________      ________      ________      ________      ________
                    0             0             0             0             0


           NU
              U6            U7            U8            U9            U10
              ________      ________      ________      ________      ________
                    0             0             0             0             0


           LAMBDA
              F             CB#1          C#1
              ________      ________      ________
 U1                 0             0             0
 U2                 0             0             0
 U3                 0             0             0
 U4                 0             0             0
 U5                 0             0             0
 U6                 0             0             0
 U7                 0             0             0
 U8                 0             0             0
 U9                 0             0             0
 U10                0             0             0


           THETA
              U1            U2            U3            U4            U5
              ________      ________      ________      ________      ________
 U1                 0
 U2                 0             0
 U3                 0             0             0
 U4                 0             0             0             0
 U5                 0             0             0             0             0
 U6                 0             0             0             0             0
 U7                 0             0             0             0             0
 U8                 0             0             0             0             0
 U9                 0             0             0             0             0
 U10                0             0             0             0             0


           THETA
              U6            U7            U8            U9            U10
              ________      ________      ________      ________      ________
 U6                 0
 U7                 0             0
 U8                 0             0             0
 U9                 0             0             0             0
 U10                0             0             0             0             0


           ALPHA
              F             CB#1          C#1
              ________      ________      ________
                    0             0             0


           BETA
              F             CB#1          C#1
              ________      ________      ________
 F                  0             0             0
 CB#1               0             0             0
 C#1                0             0             0


           PSI
              F             CB#1          C#1
              ________      ________      ________
 F                  0
 CB#1               0             0
 C#1                0             0             0


     PARAMETER SPECIFICATION FOR LATENT CLASS INDICATOR MODEL PART (WITHIN)


           TAU(U) FOR LATENT CLASS PATTERN 1 1
              U1$1          U2$1          U3$1          U4$1          U5$1
              ________      ________      ________      ________      ________
                    0             0             0             0             0


           TAU(U) FOR LATENT CLASS PATTERN 1 1
              U6$1          U7$1          U8$1          U9$1          U10$1
              ________      ________      ________      ________      ________
                    0             0             0             0             0


           TAU(U) FOR LATENT CLASS PATTERN 1 2
              U1$1          U2$1          U3$1          U4$1          U5$1
              ________      ________      ________      ________      ________
                    0             0             0             0             0


           TAU(U) FOR LATENT CLASS PATTERN 1 2
              U6$1          U7$1          U8$1          U9$1          U10$1
              ________      ________      ________      ________      ________
                    0             0             0             0             0


           TAU(U) FOR LATENT CLASS PATTERN 2 1
              U1$1          U2$1          U3$1          U4$1          U5$1
              ________      ________      ________      ________      ________
                    0             0             0             0             0


           TAU(U) FOR LATENT CLASS PATTERN 2 1
              U6$1          U7$1          U8$1          U9$1          U10$1
              ________      ________      ________      ________      ________
                    0             0             0             0             0


           TAU(U) FOR LATENT CLASS PATTERN 2 2
              U1$1          U2$1          U3$1          U4$1          U5$1
              ________      ________      ________      ________      ________
                    0             0             0             0             0


           TAU(U) FOR LATENT CLASS PATTERN 2 2
              U6$1          U7$1          U8$1          U9$1          U10$1
              ________      ________      ________      ________      ________
                    0             0             0             0             0


     PARAMETER SPECIFICATION FOR LATENT CLASS INDICATOR MODEL PART (BETWEEN)


           TAU(U) FOR LATENT CLASS PATTERN 1 1
              U1$1          U2$1          U3$1          U4$1          U5$1
              ________      ________      ________      ________      ________
                   12            13            14            15            16


           TAU(U) FOR LATENT CLASS PATTERN 1 1
              U6$1          U7$1          U8$1          U9$1          U10$1
              ________      ________      ________      ________      ________
                   17            18            19            20            21


           TAU(U) FOR LATENT CLASS PATTERN 1 2
              U1$1          U2$1          U3$1          U4$1          U5$1
              ________      ________      ________      ________      ________
                   22            23            24            25            26


           TAU(U) FOR LATENT CLASS PATTERN 1 2
              U6$1          U7$1          U8$1          U9$1          U10$1
              ________      ________      ________      ________      ________
                   27            28            29            30            31


           TAU(U) FOR LATENT CLASS PATTERN 2 1
              U1$1          U2$1          U3$1          U4$1          U5$1
              ________      ________      ________      ________      ________
                   32            33            34            35            36


           TAU(U) FOR LATENT CLASS PATTERN 2 1
              U6$1          U7$1          U8$1          U9$1          U10$1
              ________      ________      ________      ________      ________
                   37            38            39            40            41


           TAU(U) FOR LATENT CLASS PATTERN 2 2
              U1$1          U2$1          U3$1          U4$1          U5$1
              ________      ________      ________      ________      ________
                   42            43            44            45            46


           TAU(U) FOR LATENT CLASS PATTERN 2 2
              U6$1          U7$1          U8$1          U9$1          U10$1
              ________      ________      ________      ________      ________
                   47            48            49            50            51


     PARAMETER SPECIFICATION FOR LATENT CLASS REGRESSION MODEL PART (WITHIN)


           ALPHA(C)
              CB#1          CB#2          C#1           C#2
              ________      ________      ________      ________
                    0             0            53             0


           GAMMA(C)
              F             CB#1          C#1
              ________      ________      ________
 CB#1               0             0             0
 CB#2               0             0             0
 C#1                0             0             0
 C#2                0             0             0


     PARAMETER SPECIFICATION FOR LATENT CLASS REGRESSION MODEL PART (BETWEEN)


           ALPHA(C)
              CB#1          CB#2          C#1           C#2
              ________      ________      ________      ________
                   52             0             0             0


           GAMMA(C)
              F             CB#1          C#1
              ________      ________      ________
 CB#1               0             0             0
 CB#2               0             0             0
 C#1                0             0             0
 C#2                0             0             0


     STARTING VALUES FOR WITHIN LEVEL, LATENT CLASS PATTERN 1 1


           NU
              U1            U2            U3            U4            U5
              ________      ________      ________      ________      ________
                0.000         0.000         0.000         0.000         0.000


           NU
              U6            U7            U8            U9            U10
              ________      ________      ________      ________      ________
                0.000         0.000         0.000         0.000         0.000


           LAMBDA
              F             CB#1          C#1
              ________      ________      ________
 U1             1.000         0.000         0.000
 U2             1.000         0.000         0.000
 U3             1.000         0.000         0.000
 U4             1.000         0.000         0.000
 U5             1.000         0.000         0.000
 U6             1.000         0.000         0.000
 U7             1.000         0.000         0.000
 U8             1.000         0.000         0.000
 U9             1.000         0.000         0.000
 U10            1.000         0.000         0.000


           THETA
              U1            U2            U3            U4            U5
              ________      ________      ________      ________      ________
 U1             1.000
 U2             0.000         1.000
 U3             0.000         0.000         1.000
 U4             0.000         0.000         0.000         1.000
 U5             0.000         0.000         0.000         0.000         1.000
 U6             0.000         0.000         0.000         0.000         0.000
 U7             0.000         0.000         0.000         0.000         0.000
 U8             0.000         0.000         0.000         0.000         0.000
 U9             0.000         0.000         0.000         0.000         0.000
 U10            0.000         0.000         0.000         0.000         0.000


           THETA
              U6            U7            U8            U9            U10
              ________      ________      ________      ________      ________
 U6             1.000
 U7             0.000         1.000
 U8             0.000         0.000         1.000
 U9             0.000         0.000         0.000         1.000
 U10            0.000         0.000         0.000         0.000         1.000


           ALPHA
              F             CB#1          C#1
              ________      ________      ________
                0.000         0.000         0.000


           BETA
              F             CB#1          C#1
              ________      ________      ________
 F              0.000         0.000         0.000
 CB#1           0.000         0.000         0.000
 C#1            0.000         0.000         0.000


           PSI
              F             CB#1          C#1
              ________      ________      ________
 F              3.000
 CB#1           0.000         0.000
 C#1            0.000         0.000         0.000


     STARTING VALUES FOR WITHIN LEVEL, LATENT CLASS PATTERN 1 2


           NU
              U1            U2            U3            U4            U5
              ________      ________      ________      ________      ________
                0.000         0.000         0.000         0.000         0.000


           NU
              U6            U7            U8            U9            U10
              ________      ________      ________      ________      ________
                0.000         0.000         0.000         0.000         0.000


           LAMBDA
              F             CB#1          C#1
              ________      ________      ________
 U1             1.000         0.000         0.000
 U2             1.000         0.000         0.000
 U3             1.000         0.000         0.000
 U4             1.000         0.000         0.000
 U5             1.000         0.000         0.000
 U6             1.000         0.000         0.000
 U7             1.000         0.000         0.000
 U8             1.000         0.000         0.000
 U9             1.000         0.000         0.000
 U10            1.000         0.000         0.000


           THETA
              U1            U2            U3            U4            U5
              ________      ________      ________      ________      ________
 U1             1.000
 U2             0.000         1.000
 U3             0.000         0.000         1.000
 U4             0.000         0.000         0.000         1.000
 U5             0.000         0.000         0.000         0.000         1.000
 U6             0.000         0.000         0.000         0.000         0.000
 U7             0.000         0.000         0.000         0.000         0.000
 U8             0.000         0.000         0.000         0.000         0.000
 U9             0.000         0.000         0.000         0.000         0.000
 U10            0.000         0.000         0.000         0.000         0.000


           THETA
              U6            U7            U8            U9            U10
              ________      ________      ________      ________      ________
 U6             1.000
 U7             0.000         1.000
 U8             0.000         0.000         1.000
 U9             0.000         0.000         0.000         1.000
 U10            0.000         0.000         0.000         0.000         1.000


           ALPHA
              F             CB#1          C#1
              ________      ________      ________
                0.000         0.000         0.000


           BETA
              F             CB#1          C#1
              ________      ________      ________
 F              0.000         0.000         0.000
 CB#1           0.000         0.000         0.000
 C#1            0.000         0.000         0.000


           PSI
              F             CB#1          C#1
              ________      ________      ________
 F              2.000
 CB#1           0.000         0.000
 C#1            0.000         0.000         0.000


     STARTING VALUES FOR WITHIN LEVEL, LATENT CLASS PATTERN 2 1


           NU
              U1            U2            U3            U4            U5
              ________      ________      ________      ________      ________
                0.000         0.000         0.000         0.000         0.000


           NU
              U6            U7            U8            U9            U10
              ________      ________      ________      ________      ________
                0.000         0.000         0.000         0.000         0.000


           LAMBDA
              F             CB#1          C#1
              ________      ________      ________
 U1             1.000         0.000         0.000
 U2             1.000         0.000         0.000
 U3             1.000         0.000         0.000
 U4             1.000         0.000         0.000
 U5             1.000         0.000         0.000
 U6             1.000         0.000         0.000
 U7             1.000         0.000         0.000
 U8             1.000         0.000         0.000
 U9             1.000         0.000         0.000
 U10            1.000         0.000         0.000


           THETA
              U1            U2            U3            U4            U5
              ________      ________      ________      ________      ________
 U1             1.000
 U2             0.000         1.000
 U3             0.000         0.000         1.000
 U4             0.000         0.000         0.000         1.000
 U5             0.000         0.000         0.000         0.000         1.000
 U6             0.000         0.000         0.000         0.000         0.000
 U7             0.000         0.000         0.000         0.000         0.000
 U8             0.000         0.000         0.000         0.000         0.000
 U9             0.000         0.000         0.000         0.000         0.000
 U10            0.000         0.000         0.000         0.000         0.000


           THETA
              U6            U7            U8            U9            U10
              ________      ________      ________      ________      ________
 U6             1.000
 U7             0.000         1.000
 U8             0.000         0.000         1.000
 U9             0.000         0.000         0.000         1.000
 U10            0.000         0.000         0.000         0.000         1.000


           ALPHA
              F             CB#1          C#1
              ________      ________      ________
                0.000         0.000         0.000


           BETA
              F             CB#1          C#1
              ________      ________      ________
 F              0.000         0.000         0.000
 CB#1           0.000         0.000         0.000
 C#1            0.000         0.000         0.000


           PSI
              F             CB#1          C#1
              ________      ________      ________
 F              3.000
 CB#1           0.000         0.000
 C#1            0.000         0.000         0.000


     STARTING VALUES FOR WITHIN LEVEL, LATENT CLASS PATTERN 2 2


           NU
              U1            U2            U3            U4            U5
              ________      ________      ________      ________      ________
                0.000         0.000         0.000         0.000         0.000


           NU
              U6            U7            U8            U9            U10
              ________      ________      ________      ________      ________
                0.000         0.000         0.000         0.000         0.000


           LAMBDA
              F             CB#1          C#1
              ________      ________      ________
 U1             1.000         0.000         0.000
 U2             1.000         0.000         0.000
 U3             1.000         0.000         0.000
 U4             1.000         0.000         0.000
 U5             1.000         0.000         0.000
 U6             1.000         0.000         0.000
 U7             1.000         0.000         0.000
 U8             1.000         0.000         0.000
 U9             1.000         0.000         0.000
 U10            1.000         0.000         0.000


           THETA
              U1            U2            U3            U4            U5
              ________      ________      ________      ________      ________
 U1             1.000
 U2             0.000         1.000
 U3             0.000         0.000         1.000
 U4             0.000         0.000         0.000         1.000
 U5             0.000         0.000         0.000         0.000         1.000
 U6             0.000         0.000         0.000         0.000         0.000
 U7             0.000         0.000         0.000         0.000         0.000
 U8             0.000         0.000         0.000         0.000         0.000
 U9             0.000         0.000         0.000         0.000         0.000
 U10            0.000         0.000         0.000         0.000         0.000


           THETA
              U6            U7            U8            U9            U10
              ________      ________      ________      ________      ________
 U6             1.000
 U7             0.000         1.000
 U8             0.000         0.000         1.000
 U9             0.000         0.000         0.000         1.000
 U10            0.000         0.000         0.000         0.000         1.000


           ALPHA
              F             CB#1          C#1
              ________      ________      ________
                0.000         0.000         0.000


           BETA
              F             CB#1          C#1
              ________      ________      ________
 F              0.000         0.000         0.000
 CB#1           0.000         0.000         0.000
 C#1            0.000         0.000         0.000


           PSI
              F             CB#1          C#1
              ________      ________      ________
 F              2.000
 CB#1           0.000         0.000
 C#1            0.000         0.000         0.000


     STARTING VALUES FOR BETWEEN LEVEL, LATENT CLASS PATTERN 1 1


           NU
              U1            U2            U3            U4            U5
              ________      ________      ________      ________      ________
                0.000         0.000         0.000         0.000         0.000


           NU
              U6            U7            U8            U9            U10
              ________      ________      ________      ________      ________
                0.000         0.000         0.000         0.000         0.000


           LAMBDA
              F             CB#1          C#1
              ________      ________      ________
 U1             0.000         0.000         0.000
 U2             0.000         0.000         0.000
 U3             0.000         0.000         0.000
 U4             0.000         0.000         0.000
 U5             0.000         0.000         0.000
 U6             0.000         0.000         0.000
 U7             0.000         0.000         0.000
 U8             0.000         0.000         0.000
 U9             0.000         0.000         0.000
 U10            0.000         0.000         0.000


           THETA
              U1            U2            U3            U4            U5
              ________      ________      ________      ________      ________
 U1             0.000
 U2             0.000         0.000
 U3             0.000         0.000         0.000
 U4             0.000         0.000         0.000         0.000
 U5             0.000         0.000         0.000         0.000         0.000
 U6             0.000         0.000         0.000         0.000         0.000
 U7             0.000         0.000         0.000         0.000         0.000
 U8             0.000         0.000         0.000         0.000         0.000
 U9             0.000         0.000         0.000         0.000         0.000
 U10            0.000         0.000         0.000         0.000         0.000


           THETA
              U6            U7            U8            U9            U10
              ________      ________      ________      ________      ________
 U6             0.000
 U7             0.000         0.000
 U8             0.000         0.000         0.000
 U9             0.000         0.000         0.000         0.000
 U10            0.000         0.000         0.000         0.000         0.000


           ALPHA
              F             CB#1          C#1
              ________      ________      ________
                0.000         0.000         0.000


           BETA
              F             CB#1          C#1
              ________      ________      ________
 F              0.000         0.000         0.000
 CB#1           0.000         0.000         0.000
 C#1            0.000         0.000         0.000


           PSI
              F             CB#1          C#1
              ________      ________      ________
 F              0.000
 CB#1           0.000         0.000
 C#1            0.000         0.000         0.000


     STARTING VALUES FOR BETWEEN LEVEL, LATENT CLASS PATTERN 1 2


           NU
              U1            U2            U3            U4            U5
              ________      ________      ________      ________      ________
                0.000         0.000         0.000         0.000         0.000


           NU
              U6            U7            U8            U9            U10
              ________      ________      ________      ________      ________
                0.000         0.000         0.000         0.000         0.000


           LAMBDA
              F             CB#1          C#1
              ________      ________      ________
 U1             0.000         0.000         0.000
 U2             0.000         0.000         0.000
 U3             0.000         0.000         0.000
 U4             0.000         0.000         0.000
 U5             0.000         0.000         0.000
 U6             0.000         0.000         0.000
 U7             0.000         0.000         0.000
 U8             0.000         0.000         0.000
 U9             0.000         0.000         0.000
 U10            0.000         0.000         0.000


           THETA
              U1            U2            U3            U4            U5
              ________      ________      ________      ________      ________
 U1             0.000
 U2             0.000         0.000
 U3             0.000         0.000         0.000
 U4             0.000         0.000         0.000         0.000
 U5             0.000         0.000         0.000         0.000         0.000
 U6             0.000         0.000         0.000         0.000         0.000
 U7             0.000         0.000         0.000         0.000         0.000
 U8             0.000         0.000         0.000         0.000         0.000
 U9             0.000         0.000         0.000         0.000         0.000
 U10            0.000         0.000         0.000         0.000         0.000


           THETA
              U6            U7            U8            U9            U10
              ________      ________      ________      ________      ________
 U6             0.000
 U7             0.000         0.000
 U8             0.000         0.000         0.000
 U9             0.000         0.000         0.000         0.000
 U10            0.000         0.000         0.000         0.000         0.000


           ALPHA
              F             CB#1          C#1
              ________      ________      ________
                0.000         0.000         0.000


           BETA
              F             CB#1          C#1
              ________      ________      ________
 F              0.000         0.000         0.000
 CB#1           0.000         0.000         0.000
 C#1            0.000         0.000         0.000


           PSI
              F             CB#1          C#1
              ________      ________      ________
 F              0.000
 CB#1           0.000         0.000
 C#1            0.000         0.000         0.000


     STARTING VALUES FOR BETWEEN LEVEL, LATENT CLASS PATTERN 2 1


           NU
              U1            U2            U3            U4            U5
              ________      ________      ________      ________      ________
                0.000         0.000         0.000         0.000         0.000


           NU
              U6            U7            U8            U9            U10
              ________      ________      ________      ________      ________
                0.000         0.000         0.000         0.000         0.000


           LAMBDA
              F             CB#1          C#1
              ________      ________      ________
 U1             0.000         0.000         0.000
 U2             0.000         0.000         0.000
 U3             0.000         0.000         0.000
 U4             0.000         0.000         0.000
 U5             0.000         0.000         0.000
 U6             0.000         0.000         0.000
 U7             0.000         0.000         0.000
 U8             0.000         0.000         0.000
 U9             0.000         0.000         0.000
 U10            0.000         0.000         0.000


           THETA
              U1            U2            U3            U4            U5
              ________      ________      ________      ________      ________
 U1             0.000
 U2             0.000         0.000
 U3             0.000         0.000         0.000
 U4             0.000         0.000         0.000         0.000
 U5             0.000         0.000         0.000         0.000         0.000
 U6             0.000         0.000         0.000         0.000         0.000
 U7             0.000         0.000         0.000         0.000         0.000
 U8             0.000         0.000         0.000         0.000         0.000
 U9             0.000         0.000         0.000         0.000         0.000
 U10            0.000         0.000         0.000         0.000         0.000


           THETA
              U6            U7            U8            U9            U10
              ________      ________      ________      ________      ________
 U6             0.000
 U7             0.000         0.000
 U8             0.000         0.000         0.000
 U9             0.000         0.000         0.000         0.000
 U10            0.000         0.000         0.000         0.000         0.000


           ALPHA
              F             CB#1          C#1
              ________      ________      ________
                0.000         0.000         0.000


           BETA
              F             CB#1          C#1
              ________      ________      ________
 F              0.000         0.000         0.000
 CB#1           0.000         0.000         0.000
 C#1            0.000         0.000         0.000


           PSI
              F             CB#1          C#1
              ________      ________      ________
 F              0.000
 CB#1           0.000         0.000
 C#1            0.000         0.000         0.000


     STARTING VALUES FOR BETWEEN LEVEL, LATENT CLASS PATTERN 2 2


           NU
              U1            U2            U3            U4            U5
              ________      ________      ________      ________      ________
                0.000         0.000         0.000         0.000         0.000


           NU
              U6            U7            U8            U9            U10
              ________      ________      ________      ________      ________
                0.000         0.000         0.000         0.000         0.000


           LAMBDA
              F             CB#1          C#1
              ________      ________      ________
 U1             0.000         0.000         0.000
 U2             0.000         0.000         0.000
 U3             0.000         0.000         0.000
 U4             0.000         0.000         0.000
 U5             0.000         0.000         0.000
 U6             0.000         0.000         0.000
 U7             0.000         0.000         0.000
 U8             0.000         0.000         0.000
 U9             0.000         0.000         0.000
 U10            0.000         0.000         0.000


           THETA
              U1            U2            U3            U4            U5
              ________      ________      ________      ________      ________
 U1             0.000
 U2             0.000         0.000
 U3             0.000         0.000         0.000
 U4             0.000         0.000         0.000         0.000
 U5             0.000         0.000         0.000         0.000         0.000
 U6             0.000         0.000         0.000         0.000         0.000
 U7             0.000         0.000         0.000         0.000         0.000
 U8             0.000         0.000         0.000         0.000         0.000
 U9             0.000         0.000         0.000         0.000         0.000
 U10            0.000         0.000         0.000         0.000         0.000


           THETA
              U6            U7            U8            U9            U10
              ________      ________      ________      ________      ________
 U6             0.000
 U7             0.000         0.000
 U8             0.000         0.000         0.000
 U9             0.000         0.000         0.000         0.000
 U10            0.000         0.000         0.000         0.000         0.000


           ALPHA
              F             CB#1          C#1
              ________      ________      ________
                0.000         0.000         0.000


           BETA
              F             CB#1          C#1
              ________      ________      ________
 F              0.000         0.000         0.000
 CB#1           0.000         0.000         0.000
 C#1            0.000         0.000         0.000


           PSI
              F             CB#1          C#1
              ________      ________      ________
 F              0.000
 CB#1           0.000         0.000
 C#1            0.000         0.000         0.000


     STARTING VALUES FOR LATENT CLASS INDICATOR MODEL PART (WITHIN)


           TAU(U) FOR LATENT CLASS PATTERN 1 1
              U1$1          U2$1          U3$1          U4$1          U5$1
              ________      ________      ________      ________      ________
                0.000         0.000         0.000         0.000         0.000


           TAU(U) FOR LATENT CLASS PATTERN 1 1
              U6$1          U7$1          U8$1          U9$1          U10$1
              ________      ________      ________      ________      ________
                0.000         0.000         0.000         0.000         0.000


           TAU(U) FOR LATENT CLASS PATTERN 1 2
              U1$1          U2$1          U3$1          U4$1          U5$1
              ________      ________      ________      ________      ________
                0.000         0.000         0.000         0.000         0.000


           TAU(U) FOR LATENT CLASS PATTERN 1 2
              U6$1          U7$1          U8$1          U9$1          U10$1
              ________      ________      ________      ________      ________
                0.000         0.000         0.000         0.000         0.000


           TAU(U) FOR LATENT CLASS PATTERN 2 1
              U1$1          U2$1          U3$1          U4$1          U5$1
              ________      ________      ________      ________      ________
                0.000         0.000         0.000         0.000         0.000


           TAU(U) FOR LATENT CLASS PATTERN 2 1
              U6$1          U7$1          U8$1          U9$1          U10$1
              ________      ________      ________      ________      ________
                0.000         0.000         0.000         0.000         0.000


           TAU(U) FOR LATENT CLASS PATTERN 2 2
              U1$1          U2$1          U3$1          U4$1          U5$1
              ________      ________      ________      ________      ________
                0.000         0.000         0.000         0.000         0.000


           TAU(U) FOR LATENT CLASS PATTERN 2 2
              U6$1          U7$1          U8$1          U9$1          U10$1
              ________      ________      ________      ________      ________
                0.000         0.000         0.000         0.000         0.000


     STARTING VALUES FOR LATENT CLASS INDICATOR MODEL PART (BETWEEN)


           TAU(U) FOR LATENT CLASS PATTERN 1 1
              U1$1          U2$1          U3$1          U4$1          U5$1
              ________      ________      ________      ________      ________
               -2.831        -2.531        -0.690        -0.517        -0.110


           TAU(U) FOR LATENT CLASS PATTERN 1 1
              U6$1          U7$1          U8$1          U9$1          U10$1
              ________      ________      ________      ________      ________
                1.725        -2.666         2.822         2.861         1.813


           TAU(U) FOR LATENT CLASS PATTERN 1 2
              U1$1          U2$1          U3$1          U4$1          U5$1
              ________      ________      ________      ________      ________
               -0.338        -1.101         1.120        -0.517        -0.110


           TAU(U) FOR LATENT CLASS PATTERN 1 2
              U6$1          U7$1          U8$1          U9$1          U10$1
              ________      ________      ________      ________      ________
                1.725        -2.666         2.822         2.861         1.813


           TAU(U) FOR LATENT CLASS PATTERN 2 1
              U1$1          U2$1          U3$1          U4$1          U5$1
              ________      ________      ________      ________      ________
               -1.520        -1.247         0.378        -0.517        -0.110


           TAU(U) FOR LATENT CLASS PATTERN 2 1
              U6$1          U7$1          U8$1          U9$1          U10$1
              ________      ________      ________      ________      ________
                1.725        -2.666         2.822         2.861         1.813


           TAU(U) FOR LATENT CLASS PATTERN 2 2
              U1$1          U2$1          U3$1          U4$1          U5$1
              ________      ________      ________      ________      ________
                0.937         0.590         2.058        -0.517        -0.110


           TAU(U) FOR LATENT CLASS PATTERN 2 2
              U6$1          U7$1          U8$1          U9$1          U10$1
              ________      ________      ________      ________      ________
                1.725        -2.666         2.822         2.861         1.813


     STARTING VALUES FOR LATENT CLASS REGRESSION MODEL PART (WITHIN)


           ALPHA(C)
              CB#1          CB#2          C#1           C#2
              ________      ________      ________      ________
                0.000         0.000         0.000         0.000


           GAMMA(C)
              F             CB#1          C#1
              ________      ________      ________
 CB#1           0.000         0.000         0.000
 CB#2           0.000         0.000         0.000
 C#1            0.000         0.000         0.000
 C#2            0.000         0.000         0.000


     STARTING VALUES FOR LATENT CLASS REGRESSION MODEL PART (BETWEEN)


           ALPHA(C)
              CB#1          CB#2          C#1           C#2
              ________      ________      ________      ________
                0.000         0.000         0.000         0.000


           GAMMA(C)
              F             CB#1          C#1
              ________      ________      ________
 CB#1           0.000         0.000         0.000
 CB#2           0.000         0.000         0.000
 C#1            0.000         0.000         0.000
 C#2            0.000         0.000         0.000


     POPULATION VALUES FOR WITHIN LEVEL, LATENT CLASS PATTERN 1 1


           NU
              U1            U2            U3            U4            U5
              ________      ________      ________      ________      ________
                0.000         0.000         0.000         0.000         0.000


           NU
              U6            U7            U8            U9            U10
              ________      ________      ________      ________      ________
                0.000         0.000         0.000         0.000         0.000


           LAMBDA
              F             CB#1          C#1
              ________      ________      ________
 U1             1.000         0.000         0.000
 U2             1.000         0.000         0.000
 U3             1.000         0.000         0.000
 U4             1.000         0.000         0.000
 U5             1.000         0.000         0.000
 U6             1.000         0.000         0.000
 U7             1.000         0.000         0.000
 U8             1.000         0.000         0.000
 U9             1.000         0.000         0.000
 U10            1.000         0.000         0.000


           THETA
              U1            U2            U3            U4            U5
              ________      ________      ________      ________      ________
 U1             0.000
 U2             0.000         0.000
 U3             0.000         0.000         0.000
 U4             0.000         0.000         0.000         0.000
 U5             0.000         0.000         0.000         0.000         0.000
 U6             0.000         0.000         0.000         0.000         0.000
 U7             0.000         0.000         0.000         0.000         0.000
 U8             0.000         0.000         0.000         0.000         0.000
 U9             0.000         0.000         0.000         0.000         0.000
 U10            0.000         0.000         0.000         0.000         0.000


           THETA
              U6            U7            U8            U9            U10
              ________      ________      ________      ________      ________
 U6             0.000
 U7             0.000         0.000
 U8             0.000         0.000         0.000
 U9             0.000         0.000         0.000         0.000
 U10            0.000         0.000         0.000         0.000         0.000


           ALPHA
              F             CB#1          C#1
              ________      ________      ________
                0.000         0.000         0.000


           BETA
              F             CB#1          C#1
              ________      ________      ________
 F              0.000         0.000         0.000
 CB#1           0.000         0.000         0.000
 C#1            0.000         0.000         0.000


           PSI
              F             CB#1          C#1
              ________      ________      ________
 F              3.000
 CB#1           0.000         0.000
 C#1            0.000         0.000         0.000


     POPULATION VALUES FOR WITHIN LEVEL, LATENT CLASS PATTERN 1 2


           NU
              U1            U2            U3            U4            U5
              ________      ________      ________      ________      ________
                0.000         0.000         0.000         0.000         0.000


           NU
              U6            U7            U8            U9            U10
              ________      ________      ________      ________      ________
                0.000         0.000         0.000         0.000         0.000


           LAMBDA
              F             CB#1          C#1
              ________      ________      ________
 U1             1.000         0.000         0.000
 U2             1.000         0.000         0.000
 U3             1.000         0.000         0.000
 U4             1.000         0.000         0.000
 U5             1.000         0.000         0.000
 U6             1.000         0.000         0.000
 U7             1.000         0.000         0.000
 U8             1.000         0.000         0.000
 U9             1.000         0.000         0.000
 U10            1.000         0.000         0.000


           THETA
              U1            U2            U3            U4            U5
              ________      ________      ________      ________      ________
 U1             0.000
 U2             0.000         0.000
 U3             0.000         0.000         0.000
 U4             0.000         0.000         0.000         0.000
 U5             0.000         0.000         0.000         0.000         0.000
 U6             0.000         0.000         0.000         0.000         0.000
 U7             0.000         0.000         0.000         0.000         0.000
 U8             0.000         0.000         0.000         0.000         0.000
 U9             0.000         0.000         0.000         0.000         0.000
 U10            0.000         0.000         0.000         0.000         0.000


           THETA
              U6            U7            U8            U9            U10
              ________      ________      ________      ________      ________
 U6             0.000
 U7             0.000         0.000
 U8             0.000         0.000         0.000
 U9             0.000         0.000         0.000         0.000
 U10            0.000         0.000         0.000         0.000         0.000


           ALPHA
              F             CB#1          C#1
              ________      ________      ________
                0.000         0.000         0.000


           BETA
              F             CB#1          C#1
              ________      ________      ________
 F              0.000         0.000         0.000
 CB#1           0.000         0.000         0.000
 C#1            0.000         0.000         0.000


           PSI
              F             CB#1          C#1
              ________      ________      ________
 F              2.000
 CB#1           0.000         0.000
 C#1            0.000         0.000         0.000


     POPULATION VALUES FOR WITHIN LEVEL, LATENT CLASS PATTERN 2 1


           NU
              U1            U2            U3            U4            U5
              ________      ________      ________      ________      ________
                0.000         0.000         0.000         0.000         0.000


           NU
              U6            U7            U8            U9            U10
              ________      ________      ________      ________      ________
                0.000         0.000         0.000         0.000         0.000


           LAMBDA
              F             CB#1          C#1
              ________      ________      ________
 U1             1.000         0.000         0.000
 U2             1.000         0.000         0.000
 U3             1.000         0.000         0.000
 U4             1.000         0.000         0.000
 U5             1.000         0.000         0.000
 U6             1.000         0.000         0.000
 U7             1.000         0.000         0.000
 U8             1.000         0.000         0.000
 U9             1.000         0.000         0.000
 U10            1.000         0.000         0.000


           THETA
              U1            U2            U3            U4            U5
              ________      ________      ________      ________      ________
 U1             0.000
 U2             0.000         0.000
 U3             0.000         0.000         0.000
 U4             0.000         0.000         0.000         0.000
 U5             0.000         0.000         0.000         0.000         0.000
 U6             0.000         0.000         0.000         0.000         0.000
 U7             0.000         0.000         0.000         0.000         0.000
 U8             0.000         0.000         0.000         0.000         0.000
 U9             0.000         0.000         0.000         0.000         0.000
 U10            0.000         0.000         0.000         0.000         0.000


           THETA
              U6            U7            U8            U9            U10
              ________      ________      ________      ________      ________
 U6             0.000
 U7             0.000         0.000
 U8             0.000         0.000         0.000
 U9             0.000         0.000         0.000         0.000
 U10            0.000         0.000         0.000         0.000         0.000


           ALPHA
              F             CB#1          C#1
              ________      ________      ________
                0.000         0.000         0.000


           BETA
              F             CB#1          C#1
              ________      ________      ________
 F              0.000         0.000         0.000
 CB#1           0.000         0.000         0.000
 C#1            0.000         0.000         0.000


           PSI
              F             CB#1          C#1
              ________      ________      ________
 F              3.000
 CB#1           0.000         0.000
 C#1            0.000         0.000         0.000


     POPULATION VALUES FOR WITHIN LEVEL, LATENT CLASS PATTERN 2 2


           NU
              U1            U2            U3            U4            U5
              ________      ________      ________      ________      ________
                0.000         0.000         0.000         0.000         0.000


           NU
              U6            U7            U8            U9            U10
              ________      ________      ________      ________      ________
                0.000         0.000         0.000         0.000         0.000


           LAMBDA
              F             CB#1          C#1
              ________      ________      ________
 U1             1.000         0.000         0.000
 U2             1.000         0.000         0.000
 U3             1.000         0.000         0.000
 U4             1.000         0.000         0.000
 U5             1.000         0.000         0.000
 U6             1.000         0.000         0.000
 U7             1.000         0.000         0.000
 U8             1.000         0.000         0.000
 U9             1.000         0.000         0.000
 U10            1.000         0.000         0.000


           THETA
              U1            U2            U3            U4            U5
              ________      ________      ________      ________      ________
 U1             0.000
 U2             0.000         0.000
 U3             0.000         0.000         0.000
 U4             0.000         0.000         0.000         0.000
 U5             0.000         0.000         0.000         0.000         0.000
 U6             0.000         0.000         0.000         0.000         0.000
 U7             0.000         0.000         0.000         0.000         0.000
 U8             0.000         0.000         0.000         0.000         0.000
 U9             0.000         0.000         0.000         0.000         0.000
 U10            0.000         0.000         0.000         0.000         0.000


           THETA
              U6            U7            U8            U9            U10
              ________      ________      ________      ________      ________
 U6             0.000
 U7             0.000         0.000
 U8             0.000         0.000         0.000
 U9             0.000         0.000         0.000         0.000
 U10            0.000         0.000         0.000         0.000         0.000


           ALPHA
              F             CB#1          C#1
              ________      ________      ________
                0.000         0.000         0.000


           BETA
              F             CB#1          C#1
              ________      ________      ________
 F              0.000         0.000         0.000
 CB#1           0.000         0.000         0.000
 C#1            0.000         0.000         0.000


           PSI
              F             CB#1          C#1
              ________      ________      ________
 F              2.000
 CB#1           0.000         0.000
 C#1            0.000         0.000         0.000


     POPULATION VALUES FOR BETWEEN LEVEL, LATENT CLASS PATTERN 1 1


           NU
              U1            U2            U3            U4            U5
              ________      ________      ________      ________      ________
                0.000         0.000         0.000         0.000         0.000


           NU
              U6            U7            U8            U9            U10
              ________      ________      ________      ________      ________
                0.000         0.000         0.000         0.000         0.000


           LAMBDA
              F             CB#1          C#1
              ________      ________      ________
 U1             0.000         0.000         0.000
 U2             0.000         0.000         0.000
 U3             0.000         0.000         0.000
 U4             0.000         0.000         0.000
 U5             0.000         0.000         0.000
 U6             0.000         0.000         0.000
 U7             0.000         0.000         0.000
 U8             0.000         0.000         0.000
 U9             0.000         0.000         0.000
 U10            0.000         0.000         0.000


           THETA
              U1            U2            U3            U4            U5
              ________      ________      ________      ________      ________
 U1             0.000
 U2             0.000         0.000
 U3             0.000         0.000         0.000
 U4             0.000         0.000         0.000         0.000
 U5             0.000         0.000         0.000         0.000         0.000
 U6             0.000         0.000         0.000         0.000         0.000
 U7             0.000         0.000         0.000         0.000         0.000
 U8             0.000         0.000         0.000         0.000         0.000
 U9             0.000         0.000         0.000         0.000         0.000
 U10            0.000         0.000         0.000         0.000         0.000


           THETA
              U6            U7            U8            U9            U10
              ________      ________      ________      ________      ________
 U6             0.000
 U7             0.000         0.000
 U8             0.000         0.000         0.000
 U9             0.000         0.000         0.000         0.000
 U10            0.000         0.000         0.000         0.000         0.000


           ALPHA
              F             CB#1          C#1
              ________      ________      ________
                0.000         0.000         0.000


           BETA
              F             CB#1          C#1
              ________      ________      ________
 F              0.000         0.000         0.000
 CB#1           0.000         0.000         0.000
 C#1            0.000         0.000         0.000


           PSI
              F             CB#1          C#1
              ________      ________      ________
 F              0.000
 CB#1           0.000         0.000
 C#1            0.000         0.000         0.000


     POPULATION VALUES FOR BETWEEN LEVEL, LATENT CLASS PATTERN 1 2


           NU
              U1            U2            U3            U4            U5
              ________      ________      ________      ________      ________
                0.000         0.000         0.000         0.000         0.000


           NU
              U6            U7            U8            U9            U10
              ________      ________      ________      ________      ________
                0.000         0.000         0.000         0.000         0.000


           LAMBDA
              F             CB#1          C#1
              ________      ________      ________
 U1             0.000         0.000         0.000
 U2             0.000         0.000         0.000
 U3             0.000         0.000         0.000
 U4             0.000         0.000         0.000
 U5             0.000         0.000         0.000
 U6             0.000         0.000         0.000
 U7             0.000         0.000         0.000
 U8             0.000         0.000         0.000
 U9             0.000         0.000         0.000
 U10            0.000         0.000         0.000


           THETA
              U1            U2            U3            U4            U5
              ________      ________      ________      ________      ________
 U1             0.000
 U2             0.000         0.000
 U3             0.000         0.000         0.000
 U4             0.000         0.000         0.000         0.000
 U5             0.000         0.000         0.000         0.000         0.000
 U6             0.000         0.000         0.000         0.000         0.000
 U7             0.000         0.000         0.000         0.000         0.000
 U8             0.000         0.000         0.000         0.000         0.000
 U9             0.000         0.000         0.000         0.000         0.000
 U10            0.000         0.000         0.000         0.000         0.000


           THETA
              U6            U7            U8            U9            U10
              ________      ________      ________      ________      ________
 U6             0.000
 U7             0.000         0.000
 U8             0.000         0.000         0.000
 U9             0.000         0.000         0.000         0.000
 U10            0.000         0.000         0.000         0.000         0.000


           ALPHA
              F             CB#1          C#1
              ________      ________      ________
                0.000         0.000         0.000


           BETA
              F             CB#1          C#1
              ________      ________      ________
 F              0.000         0.000         0.000
 CB#1           0.000         0.000         0.000
 C#1            0.000         0.000         0.000


           PSI
              F             CB#1          C#1
              ________      ________      ________
 F              0.000
 CB#1           0.000         0.000
 C#1            0.000         0.000         0.000


     POPULATION VALUES FOR BETWEEN LEVEL, LATENT CLASS PATTERN 2 1


           NU
              U1            U2            U3            U4            U5
              ________      ________      ________      ________      ________
                0.000         0.000         0.000         0.000         0.000


           NU
              U6            U7            U8            U9            U10
              ________      ________      ________      ________      ________
                0.000         0.000         0.000         0.000         0.000


           LAMBDA
              F             CB#1          C#1
              ________      ________      ________
 U1             0.000         0.000         0.000
 U2             0.000         0.000         0.000
 U3             0.000         0.000         0.000
 U4             0.000         0.000         0.000
 U5             0.000         0.000         0.000
 U6             0.000         0.000         0.000
 U7             0.000         0.000         0.000
 U8             0.000         0.000         0.000
 U9             0.000         0.000         0.000
 U10            0.000         0.000         0.000


           THETA
              U1            U2            U3            U4            U5
              ________      ________      ________      ________      ________
 U1             0.000
 U2             0.000         0.000
 U3             0.000         0.000         0.000
 U4             0.000         0.000         0.000         0.000
 U5             0.000         0.000         0.000         0.000         0.000
 U6             0.000         0.000         0.000         0.000         0.000
 U7             0.000         0.000         0.000         0.000         0.000
 U8             0.000         0.000         0.000         0.000         0.000
 U9             0.000         0.000         0.000         0.000         0.000
 U10            0.000         0.000         0.000         0.000         0.000


           THETA
              U6            U7            U8            U9            U10
              ________      ________      ________      ________      ________
 U6             0.000
 U7             0.000         0.000
 U8             0.000         0.000         0.000
 U9             0.000         0.000         0.000         0.000
 U10            0.000         0.000         0.000         0.000         0.000


           ALPHA
              F             CB#1          C#1
              ________      ________      ________
                0.000         0.000         0.000


           BETA
              F             CB#1          C#1
              ________      ________      ________
 F              0.000         0.000         0.000
 CB#1           0.000         0.000         0.000
 C#1            0.000         0.000         0.000


           PSI
              F             CB#1          C#1
              ________      ________      ________
 F              0.000
 CB#1           0.000         0.000
 C#1            0.000         0.000         0.000


     POPULATION VALUES FOR BETWEEN LEVEL, LATENT CLASS PATTERN 2 2


           NU
              U1            U2            U3            U4            U5
              ________      ________      ________      ________      ________
                0.000         0.000         0.000         0.000         0.000


           NU
              U6            U7            U8            U9            U10
              ________      ________      ________      ________      ________
                0.000         0.000         0.000         0.000         0.000


           LAMBDA
              F             CB#1          C#1
              ________      ________      ________
 U1             0.000         0.000         0.000
 U2             0.000         0.000         0.000
 U3             0.000         0.000         0.000
 U4             0.000         0.000         0.000
 U5             0.000         0.000         0.000
 U6             0.000         0.000         0.000
 U7             0.000         0.000         0.000
 U8             0.000         0.000         0.000
 U9             0.000         0.000         0.000
 U10            0.000         0.000         0.000


           THETA
              U1            U2            U3            U4            U5
              ________      ________      ________      ________      ________
 U1             0.000
 U2             0.000         0.000
 U3             0.000         0.000         0.000
 U4             0.000         0.000         0.000         0.000
 U5             0.000         0.000         0.000         0.000         0.000
 U6             0.000         0.000         0.000         0.000         0.000
 U7             0.000         0.000         0.000         0.000         0.000
 U8             0.000         0.000         0.000         0.000         0.000
 U9             0.000         0.000         0.000         0.000         0.000
 U10            0.000         0.000         0.000         0.000         0.000


           THETA
              U6            U7            U8            U9            U10
              ________      ________      ________      ________      ________
 U6             0.000
 U7             0.000         0.000
 U8             0.000         0.000         0.000
 U9             0.000         0.000         0.000         0.000
 U10            0.000         0.000         0.000         0.000         0.000


           ALPHA
              F             CB#1          C#1
              ________      ________      ________
                0.000         0.000         0.000


           BETA
              F             CB#1          C#1
              ________      ________      ________
 F              0.000         0.000         0.000
 CB#1           0.000         0.000         0.000
 C#1            0.000         0.000         0.000


           PSI
              F             CB#1          C#1
              ________      ________      ________
 F              0.000
 CB#1           0.000         0.000
 C#1            0.000         0.000         0.000


     POPULATION VALUES FOR LATENT CLASS INDICATOR MODEL PART (WITHIN)


           TAU(U) FOR LATENT CLASS PATTERN 1 1
              U1$1          U2$1          U3$1          U4$1          U5$1
              ________      ________      ________      ________      ________
                0.000         0.000         0.000         0.000         0.000


           TAU(U) FOR LATENT CLASS PATTERN 1 1
              U6$1          U7$1          U8$1          U9$1          U10$1
              ________      ________      ________      ________      ________
                0.000         0.000         0.000         0.000         0.000


           TAU(U) FOR LATENT CLASS PATTERN 1 2
              U1$1          U2$1          U3$1          U4$1          U5$1
              ________      ________      ________      ________      ________
                0.000         0.000         0.000         0.000         0.000


           TAU(U) FOR LATENT CLASS PATTERN 1 2
              U6$1          U7$1          U8$1          U9$1          U10$1
              ________      ________      ________      ________      ________
                0.000         0.000         0.000         0.000         0.000


           TAU(U) FOR LATENT CLASS PATTERN 2 1
              U1$1          U2$1          U3$1          U4$1          U5$1
              ________      ________      ________      ________      ________
                0.000         0.000         0.000         0.000         0.000


           TAU(U) FOR LATENT CLASS PATTERN 2 1
              U6$1          U7$1          U8$1          U9$1          U10$1
              ________      ________      ________      ________      ________
                0.000         0.000         0.000         0.000         0.000


           TAU(U) FOR LATENT CLASS PATTERN 2 2
              U1$1          U2$1          U3$1          U4$1          U5$1
              ________      ________      ________      ________      ________
                0.000         0.000         0.000         0.000         0.000


           TAU(U) FOR LATENT CLASS PATTERN 2 2
              U6$1          U7$1          U8$1          U9$1          U10$1
              ________      ________      ________      ________      ________
                0.000         0.000         0.000         0.000         0.000


     POPULATION VALUES FOR LATENT CLASS INDICATOR MODEL PART (BETWEEN)


           TAU(U) FOR LATENT CLASS PATTERN 1 1
              U1$1          U2$1          U3$1          U4$1          U5$1
              ________      ________      ________      ________      ________
               -2.831        -2.531        -0.690        -0.517        -0.110


           TAU(U) FOR LATENT CLASS PATTERN 1 1
              U6$1          U7$1          U8$1          U9$1          U10$1
              ________      ________      ________      ________      ________
                1.725        -2.666         2.822         2.861         1.813


           TAU(U) FOR LATENT CLASS PATTERN 1 2
              U1$1          U2$1          U3$1          U4$1          U5$1
              ________      ________      ________      ________      ________
               -0.338        -1.101         1.120        -0.517        -0.110


           TAU(U) FOR LATENT CLASS PATTERN 1 2
              U6$1          U7$1          U8$1          U9$1          U10$1
              ________      ________      ________      ________      ________
                1.725        -2.666         2.822         2.861         1.813


           TAU(U) FOR LATENT CLASS PATTERN 2 1
              U1$1          U2$1          U3$1          U4$1          U5$1
              ________      ________      ________      ________      ________
               -1.520        -1.247         0.378        -0.517        -0.110


           TAU(U) FOR LATENT CLASS PATTERN 2 1
              U6$1          U7$1          U8$1          U9$1          U10$1
              ________      ________      ________      ________      ________
                1.725        -2.666         2.822         2.861         1.813


           TAU(U) FOR LATENT CLASS PATTERN 2 2
              U1$1          U2$1          U3$1          U4$1          U5$1
              ________      ________      ________      ________      ________
                0.937         0.590         2.058        -0.517        -0.110


           TAU(U) FOR LATENT CLASS PATTERN 2 2
              U6$1          U7$1          U8$1          U9$1          U10$1
              ________      ________      ________      ________      ________
                1.725        -2.666         2.822         2.861         1.813


     POPULATION VALUES FOR LATENT CLASS REGRESSION MODEL PART (WITHIN)


           ALPHA(C)
              CB#1          CB#2          C#1           C#2
              ________      ________      ________      ________
                0.000         0.000         0.000         0.000


           GAMMA(C)
              F             CB#1          C#1
              ________      ________      ________
 CB#1           0.000         0.000         0.000
 CB#2           0.000         0.000         0.000
 C#1            0.000         0.000         0.000
 C#2            0.000         0.000         0.000


     POPULATION VALUES FOR LATENT CLASS REGRESSION MODEL PART (BETWEEN)


           ALPHA(C)
              CB#1          CB#2          C#1           C#2
              ________      ________      ________      ________
                0.000         0.000         0.000         0.000


           GAMMA(C)
              F             CB#1          C#1
              ________      ________      ________
 CB#1           0.000         0.000         0.000
 CB#2           0.000         0.000         0.000
 C#1            0.000         0.000         0.000
 C#2            0.000         0.000         0.000


TECHNICAL 8 OUTPUT


  TECHNICAL 8 OUTPUT FOR REPLICATION 1


  ITER  LOGLIKELIHOOD    ABS CHANGE   REL CHANGE      CLASS COUNTS    ALGORITHM
     1 -0.24140613D+04    0.0000000    0.0000000    127.165   135.810    EM
                                                    121.669   115.355
     2 -0.23955316D+04   18.5296236    0.0076757    133.640   140.583    EM
                                                    114.591   111.185
     3 -0.23917277D+04    3.8039074    0.0015879    138.657   146.355    EM
                                                    108.542   106.446
     4 -0.23895074D+04    2.2203737    0.0009284    143.140   152.235    EM
                                                    102.879   101.747
     5 -0.23879287D+04    1.5786551    0.0006607    147.127   157.737    EM
                                                     97.691    97.444
     6 -0.23867119D+04    1.2168080    0.0005096    150.548   162.601    EM
                                                     93.129    93.722
     7 -0.23857288D+04    0.9830472    0.0004119    153.410   166.781    EM
                                                     89.212    90.598
     8 -0.23848932D+04    0.8356070    0.0003503    155.793   170.359    EM
                                                     85.859    87.988
     9 -0.23841474D+04    0.7458674    0.0003127    157.814   173.462    EM
                                                     82.957    85.768
    10 -0.23834560D+04    0.6914171    0.0002900    159.583   176.211    EM
                                                     80.396    83.810
    11 -0.23827997D+04    0.6562872    0.0002754    161.194   178.696    EM
                                                     78.099    82.011
    12 -0.23821704D+04    0.6292965    0.0002641    162.715   180.972    EM
                                                     76.013    80.299
    13 -0.23815671D+04    0.6032949    0.0002533    164.193   183.067    EM
                                                     74.110    78.630
    14 -0.23809927D+04    0.5744049    0.0002412    165.658   184.983    EM
                                                     72.376    76.983
    15 -0.23804516D+04    0.5410698    0.0002272    167.124   186.709    EM
                                                     70.810    75.358
    16 -0.23799483D+04    0.5032964    0.0002114    168.589   188.223    EM
                                                     69.417    73.771
    17 -0.23794860D+04    0.4623540    0.0001943    170.043   189.497    EM
                                                     68.211    72.249
    18 -0.23790653D+04    0.4206105    0.0001768    171.465   190.507    EM
                                                     67.203    70.825
    19 -0.23786843D+04    0.3810702    0.0001602    172.834   191.236    EM
                                                     66.404    69.526
    20 -0.23783377D+04    0.3465588    0.0001457    174.131   191.680    EM
                                                     65.813    68.375
    21 -0.23780188D+04    0.3188709    0.0001341    175.344   191.850    EM
                                                     65.424    67.382
    22 -0.23777204D+04    0.2983969    0.0001255    176.462   191.770    EM
                                                     65.221    66.547
    23 -0.23774361D+04    0.2843497    0.0001196    177.484   191.472    EM
                                                     65.181    65.863
    24 -0.23771608D+04    0.2752804    0.0001158    178.408   190.994    EM
                                                     65.281    65.318
    25 -0.23768913D+04    0.2695215    0.0001134    179.240   190.376    EM
                                                     65.490    64.895
    26 -0.23766258D+04    0.2654552    0.0001117    179.987   189.662    EM
                                                     65.778    64.573
    27 -0.23763642D+04    0.2616730    0.0001101    180.660   188.893    EM
                                                     66.115    64.332
    28 -0.23761071D+04    0.2570966    0.0001082    181.272   188.107    EM
                                                     66.472    64.150
    29 -0.23758560D+04    0.2510524    0.0001057    181.831   187.334    EM
                                                     66.826    64.009
    30 -0.23756128D+04    0.2432614    0.0001024    182.348   186.597    EM
                                                     67.160    63.895
    31 -0.23753790D+04    0.2337547    0.0000984    182.828   185.913    EM
                                                     67.461    63.798
    32 -0.23751562D+04    0.2227551    0.0000938    183.273   185.290    EM
                                                     67.724    63.712
    33 -0.23749457D+04    0.2105793    0.0000887    183.687   184.733    EM
                                                     67.946    63.634
    34 -0.23747481D+04    0.1975722    0.0000832    184.068   184.241    EM
                                                     68.127    63.563
    35 -0.23745640D+04    0.1840709    0.0000775    184.417   183.814    EM
                                                     68.270    63.498
    36 -0.23743936D+04    0.1703848    0.0000718    184.732   183.449    EM
                                                     68.378    63.440
    37 -0.23742369D+04    0.1567850    0.0000660    185.013   183.142    EM
                                                     68.455    63.390
    38 -0.23740934D+04    0.1434992    0.0000604    185.258   182.889    EM
                                                     68.505    63.347
    39 -0.23739626D+04    0.1307099    0.0000551    185.468   182.685    EM
                                                     68.533    63.314
    40 -0.23738441D+04    0.1185559    0.0000499    185.642   182.526    EM
                                                     68.541    63.291
    41 -0.23737370D+04    0.1071354    0.0000451    185.780   182.408    EM
                                                     68.534    63.278
    42 -0.23736404D+04    0.0965110    0.0000407    185.883   182.326    EM
                                                     68.515    63.277
    43 -0.23735537D+04    0.0867149    0.0000365    185.950   182.277    EM
                                                     68.487    63.286
    44 -0.23734760D+04    0.0777547    0.0000328    185.983   182.258    EM
                                                     68.452    63.307
    45 -0.23734064D+04    0.0696171    0.0000293    185.984   182.266    EM
                                                     68.411    63.339
    46 -0.23733441D+04    0.0622741    0.0000262    185.953   182.297    EM
                                                     68.368    63.382
    47 -0.23732884D+04    0.0556855    0.0000235    185.894   182.350    EM
                                                     68.322    63.434
    48 -0.23732386D+04    0.0498032    0.0000210    185.807   182.423    EM
                                                     68.274    63.496
    49 -0.23731940D+04    0.0445739    0.0000188    185.695   182.514    EM
                                                     68.224    63.567
    50 -0.23731541D+04    0.0399416    0.0000168    185.559   182.621    EM
                                                     68.174    63.646
    51 -0.23731182D+04    0.0358501    0.0000151    185.403   182.742    EM
                                                     68.123    63.731
    52 -0.23730860D+04    0.0322440    0.0000136    185.229   182.877    EM
                                                     68.071    63.823
    53 -0.23730569D+04    0.0290707    0.0000123    185.037   183.025    EM
                                                     68.019    63.919
    54 -0.23730306D+04    0.0262807    0.0000111    184.830   183.184    EM
                                                     67.965    64.020
    55 -0.23730068D+04    0.0238284    0.0000100    184.611   183.354    EM
                                                     67.911    64.125
    56 -0.23729851D+04    0.0216724    0.0000091    184.380   183.533    EM
                                                     67.855    64.232
    57 -0.23729653D+04    0.0197853    0.0000083    184.139   183.720    EM
                                                     67.799    64.342
    58 -0.23729646D+04    0.0006968    0.0000003    184.126   183.719    QN
                                                     67.778    64.378
    59 -0.23729457D+04    0.0189874    0.0000080    183.876   183.939    EM
                                                     67.710    64.475
    60 -0.23729289D+04    0.0167333    0.0000071    183.615   184.151    EM
                                                     67.651    64.583
    61 -0.23729136D+04    0.0152859    0.0000064    183.348   184.365    EM
                                                     67.593    64.695
    62 -0.23728995D+04    0.0140945    0.0000059    183.078   184.581    EM
                                                     67.534    64.807
    63 -0.23728865D+04    0.0130594    0.0000055    182.804   184.802    EM
                                                     67.474    64.920
    64 -0.23728743D+04    0.0121447    0.0000051    182.529   185.026    EM
                                                     67.412    65.033
    65 -0.23728630D+04    0.0113299    0.0000048    182.253   185.254    EM
                                                     67.349    65.145
    66 -0.23728524D+04    0.0106004    0.0000045    181.976   185.484    EM
                                                     67.284    65.256
    67 -0.23728425D+04    0.0099447    0.0000042    181.699   185.717    EM
                                                     67.219    65.365
    68 -0.23728331D+04    0.0093530    0.0000039    181.421   185.952    EM
                                                     67.153    65.474
    69 -0.23728243D+04    0.0088173    0.0000037    181.145   186.189    EM
                                                     67.086    65.581
    70 -0.23728160D+04    0.0083304    0.0000035    180.869   186.426    EM
                                                     67.018    65.686
    71 -0.23728081D+04    0.0078865    0.0000033    180.595   186.665    EM
                                                     66.950    65.790
    72 -0.23728006D+04    0.0074803    0.0000032    180.322   186.904    EM
                                                     66.882    65.892
    73 -0.23727935D+04    0.0071074    0.0000030    180.051   187.143    EM
                                                     66.813    65.993
    74 -0.23727867D+04    0.0067639    0.0000029    179.783   187.382    EM
                                                     66.744    66.092
    75 -0.23727803D+04    0.0064464    0.0000027    179.516   187.621    EM
                                                     66.675    66.188
    76 -0.23727741D+04    0.0061521    0.0000026    179.252   187.859    EM
                                                     66.605    66.283
    77 -0.23727683D+04    0.0058784    0.0000025    178.991   188.096    EM
                                                     66.536    66.377
    78 -0.23727626D+04    0.0056231    0.0000024    178.733   188.332    EM
                                                     66.467    66.468
    79 -0.23727572D+04    0.0053843    0.0000023    178.478   188.566    EM
                                                     66.398    66.557
    80 -0.23727521D+04    0.0051604    0.0000022    178.226   188.799    EM
                                                     66.330    66.645
    81 -0.23727471D+04    0.0049498    0.0000021    177.977   189.030    EM
                                                     66.261    66.731
    82 -0.23727424D+04    0.0047513    0.0000020    177.732   189.260    EM
                                                     66.193    66.815
    83 -0.23727378D+04    0.0045637    0.0000019    177.490   189.487    EM
                                                     66.126    66.897
    84 -0.23727334D+04    0.0043861    0.0000018    177.251   189.713    EM
                                                     66.059    66.977
    85 -0.23727292D+04    0.0042176    0.0000018    177.016   189.936    EM
                                                     65.992    67.056
    86 -0.23727252D+04    0.0040574    0.0000017    176.784   190.157    EM
                                                     65.927    67.133
    87 -0.23727213D+04    0.0039049    0.0000016    176.556   190.375    EM
                                                     65.861    67.208
    88 -0.23727175D+04    0.0037594    0.0000016    176.332   190.591    EM
                                                     65.797    67.281
    89 -0.23727139D+04    0.0036205    0.0000015    176.111   190.804    EM
                                                     65.733    67.353
    90 -0.23727104D+04    0.0034877    0.0000015    175.893   191.015    EM
                                                     65.669    67.423
    91 -0.23727070D+04    0.0033606    0.0000014    175.679   191.223    EM
                                                     65.607    67.491
    92 -0.23727038D+04    0.0032388    0.0000014    175.469   191.429    EM
                                                     65.545    67.558
    93 -0.23727007D+04    0.0031220    0.0000013    175.262   191.631    EM
                                                     65.484    67.623
    94 -0.23726977D+04    0.0030100    0.0000013    175.058   191.831    EM
                                                     65.424    67.687
    95 -0.23726948D+04    0.0029025    0.0000012    174.859   192.028    EM
                                                     65.364    67.749
    96 -0.23726920D+04    0.0027992    0.0000012    174.662   192.223    EM
                                                     65.305    67.810
    97 -0.23726893D+04    0.0027000    0.0000011    174.469   192.414    EM
                                                     65.248    67.869
    98 -0.23726866D+04    0.0026047    0.0000011    174.280   192.603    EM
                                                     65.190    67.927
    99 -0.23726841D+04    0.0025098    0.0000011    174.094   192.789    EM
                                                     65.134    67.983
   100 -0.23726832D+04    0.0009395    0.0000004    174.076   192.798    QN
                                                     65.083    68.042
   101 -0.23726802D+04    0.0030020    0.0000013    173.883   193.020    EM
                                                     65.009    68.088
   102 -0.23726778D+04    0.0023920    0.0000010    173.688   193.221    EM
                                                     64.952    68.138
   103 -0.23726756D+04    0.0022407    0.0000009    173.498   193.412    EM
                                                     64.900    68.190
   104 -0.23726734D+04    0.0021423    0.0000009    173.313   193.596    EM
                                                     64.850    68.240
   105 -0.23726714D+04    0.0020604    0.0000009    173.135   193.774    EM
                                                     64.801    68.290
   106 -0.23726694D+04    0.0019861    0.0000008    172.961   193.948    EM
                                                     64.753    68.338
   107 -0.23726675D+04    0.0019166    0.0000008    172.793   194.117    EM
                                                     64.705    68.385
   108 -0.23726656D+04    0.0018508    0.0000008    172.629   194.283    EM
                                                     64.657    68.431
   109 -0.23726638D+04    0.0017882    0.0000008    172.469   194.446    EM
                                                     64.610    68.475
   110 -0.23726621D+04    0.0017283    0.0000007    172.313   194.606    EM
                                                     64.563    68.518
   111 -0.23726604D+04    0.0016711    0.0000007    172.161   194.762    EM
                                                     64.517    68.560
   112 -0.23726588D+04    0.0016162    0.0000007    172.012   194.916    EM
                                                     64.471    68.601
   113 -0.23726572D+04    0.0015638    0.0000007    171.866   195.066    EM
                                                     64.427    68.641
   114 -0.23726557D+04    0.0015135    0.0000006    171.723   195.215    EM
                                                     64.382    68.680
   115 -0.23726543D+04    0.0014653    0.0000006    171.584   195.360    EM
                                                     64.339    68.718
   116 -0.23726528D+04    0.0014191    0.0000006    171.447   195.503    EM
                                                     64.296    68.755
   117 -0.23726515D+04    0.0013749    0.0000006    171.313   195.644    EM
                                                     64.253    68.791
   118 -0.23726501D+04    0.0013325    0.0000006    171.181   195.782    EM
                                                     64.211    68.826
   119 -0.23726488D+04    0.0012919    0.0000005    171.052   195.918    EM
                                                     64.170    68.860
   120 -0.23726476D+04    0.0012529    0.0000005    170.926   196.051    EM
                                                     64.130    68.894
   121 -0.23726464D+04    0.0012156    0.0000005    170.802   196.182    EM
                                                     64.090    68.926
   122 -0.23726452D+04    0.0011799    0.0000005    170.680   196.311    EM
                                                     64.050    68.958
   123 -0.23726440D+04    0.0011457    0.0000005    170.561   196.438    EM
                                                     64.011    68.989
   124 -0.23726429D+04    0.0011129    0.0000005    170.444   196.563    EM
                                                     63.973    69.020
   125 -0.23726419D+04    0.0010814    0.0000005    170.329   196.686    EM
                                                     63.935    69.049
   126 -0.23726408D+04    0.0010513    0.0000004    170.217   196.807    EM
                                                     63.898    69.078
   127 -0.23726398D+04    0.0010224    0.0000004    170.106   196.926    EM
                                                     63.861    69.107
   128 -0.23726388D+04    0.0009948    0.0000004    169.998   197.043    EM
                                                     63.825    69.134


  TECHNICAL 8 OUTPUT FOR REPLICATION 2


  ITER  LOGLIKELIHOOD    ABS CHANGE   REL CHANGE      CLASS COUNTS    ALGORITHM
     1 -0.23967434D+04    0.0000000    0.0000000    128.146   133.410    EM
                                                    119.093   119.351
     2 -0.23771750D+04   19.5683985    0.0081646    131.963   138.525    EM
                                                    115.142   114.370
     3 -0.23706393D+04    6.5357144    0.0027494    133.918   140.489    EM
                                                    113.519   112.075
     4 -0.23665605D+04    4.0787083    0.0017205    135.557   140.774    EM
                                                    112.705   110.965
     5 -0.23640068D+04    2.5537676    0.0010791    136.982   140.378    EM
                                                    112.439   110.201
     6 -0.23623328D+04    1.6739654    0.0007081    138.306   139.589    EM
                                                    112.588   109.517
     7 -0.23611743D+04    1.1585636    0.0004904    139.642   138.563    EM
                                                    113.007   108.788
     8 -0.23603415D+04    0.8327118    0.0003527    141.076   137.438    EM
                                                    113.550   107.935
     9 -0.23597256D+04    0.6159270    0.0002609    142.625   136.287    EM
                                                    114.138   106.950
    10 -0.23592511D+04    0.4744687    0.0002011    144.249   135.121    EM
                                                    114.759   105.871
    11 -0.23588665D+04    0.3846013    0.0001630    145.891   133.932    EM
                                                    115.431   104.746
    12 -0.23585394D+04    0.3271668    0.0001387    147.502   132.712    EM
                                                    116.171   103.616
    13 -0.23582501D+04    0.2893030    0.0001227    149.050   131.454    EM
                                                    116.986   102.510
    14 -0.23579868D+04    0.2633010    0.0001117    150.514   130.161    EM
                                                    117.880   101.445
    15 -0.23577421D+04    0.2446390    0.0001037    151.887   128.837    EM
                                                    118.844   100.432
    16 -0.23575116D+04    0.2305591    0.0000978    153.168   127.490    EM
                                                    119.871    99.471
    17 -0.23572923D+04    0.2192535    0.0000930    154.363   126.131    EM
                                                    120.946    98.560
    18 -0.23570829D+04    0.2094373    0.0000888    155.482   124.770    EM
                                                    122.055    97.693
    19 -0.23568827D+04    0.2001513    0.0000849    156.537   123.419    EM
                                                    123.183    96.860
    20 -0.23566920D+04    0.1907072    0.0000809    157.542   122.088    EM
                                                    124.317    96.053
    21 -0.23565113D+04    0.1806884    0.0000767    158.509   120.784    EM
                                                    125.444    95.263
    22 -0.23563414D+04    0.1699574    0.0000721    159.450   119.514    EM
                                                    126.553    94.482
    23 -0.23561828D+04    0.1586274    0.0000673    160.374   118.282    EM
                                                    127.638    93.706
    24 -0.23560358D+04    0.1469911    0.0000624    161.286   117.090    EM
                                                    128.693    92.930
    25 -0.23559003D+04    0.1354227    0.0000575    162.192   115.938    EM
                                                    129.716    92.154
    26 -0.23557761D+04    0.1242872    0.0000528    163.094   114.825    EM
                                                    130.703    91.378
    27 -0.23556622D+04    0.1138770    0.0000483    163.993   113.750    EM
                                                    131.656    90.601
    28 -0.23555578D+04    0.1043839    0.0000443    164.888   112.711    EM
                                                    132.574    89.827
    29 -0.23554619D+04    0.0958994    0.0000407    165.780   111.707    EM
                                                    133.458    89.056
    30 -0.23553735D+04    0.0884318    0.0000375    166.667   110.734    EM
                                                    134.310    88.290
    31 -0.23552915D+04    0.0819305    0.0000348    167.548   109.791    EM
                                                    135.130    87.531
    32 -0.23552152D+04    0.0763088    0.0000324    168.423   108.877    EM
                                                    135.921    86.779
    33 -0.23551438D+04    0.0714625    0.0000303    169.290   107.990    EM
                                                    136.682    86.037
    34 -0.23550765D+04    0.0672835    0.0000286    170.150   107.128    EM
                                                    137.417    85.305
    35 -0.23550128D+04    0.0636689    0.0000270    171.001   106.289    EM
                                                    138.127    84.584
    36 -0.23549523D+04    0.0605256    0.0000257    171.842   105.473    EM
                                                    138.812    83.874
    37 -0.23548945D+04    0.0577730    0.0000245    172.673   104.677    EM
                                                    139.474    83.176
    38 -0.23548392D+04    0.0553430    0.0000235    173.493   103.900    EM
                                                    140.116    82.491
    39 -0.23547860D+04    0.0531798    0.0000226    174.301   103.142    EM
                                                    140.738    81.819
    40 -0.23547347D+04    0.0512388    0.0000218    175.097   102.400    EM
                                                    141.343    81.160
    41 -0.23546853D+04    0.0494846    0.0000210    175.880   101.674    EM
                                                    141.931    80.515
    42 -0.23546374D+04    0.0478900    0.0000203    176.650   100.962    EM
                                                    142.505    79.883
    43 -0.23545909D+04    0.0464340    0.0000197    177.406   100.264    EM
                                                    143.065    79.266
    44 -0.23545458D+04    0.0451011    0.0000192    178.147    99.578    EM
                                                    143.613    78.661
    45 -0.23545020D+04    0.0438796    0.0000186    178.874    98.903    EM
                                                    144.151    78.071
    46 -0.23544592D+04    0.0427608    0.0000182    179.586    98.240    EM
                                                    144.680    77.495
    47 -0.23544175D+04    0.0417385    0.0000177    180.282    97.586    EM
                                                    145.200    76.932
    48 -0.23543766D+04    0.0408077    0.0000173    180.963    96.941    EM
                                                    145.713    76.383
    49 -0.23543367D+04    0.0399648    0.0000170    181.628    96.305    EM
                                                    146.220    75.848
    50 -0.23542975D+04    0.0392067    0.0000167    182.277    95.677    EM
                                                    146.721    75.325
    51 -0.23542589D+04    0.0385308    0.0000164    182.911    95.056    EM
                                                    147.217    74.815
    52 -0.23542210D+04    0.0379344    0.0000161    183.529    94.443    EM
                                                    147.710    74.318
    53 -0.23541836D+04    0.0374151    0.0000159    184.132    93.835    EM
                                                    148.199    73.833
    54 -0.23541466D+04    0.0369704    0.0000157    184.719    93.234    EM
                                                    148.686    73.361
    55 -0.23541100D+04    0.0365975    0.0000155    185.291    92.639    EM
                                                    149.171    72.899
    56 -0.23540737D+04    0.0362933    0.0000154    185.848    92.049    EM
                                                    149.653    72.449
    57 -0.23540377D+04    0.0360550    0.0000153    186.391    91.464    EM
                                                    150.135    72.010
    58 -0.23540018D+04    0.0358781    0.0000152    186.919    90.884    EM
                                                    150.615    71.582
    59 -0.23539660D+04    0.0357599    0.0000152    187.432    90.309    EM
                                                    151.095    71.163
    60 -0.23539303D+04    0.0356959    0.0000152    187.932    89.738    EM
                                                    151.575    70.755
    61 -0.23538947D+04    0.0356819    0.0000152    188.419    89.171    EM
                                                    152.055    70.356
    62 -0.23538936D+04    0.0010305    0.0000004    188.378    89.162    QN
                                                    152.127    70.333
    63 -0.23538568D+04    0.0368787    0.0000157    188.858    88.579    EM
                                                    152.599    69.965
    64 -0.23538206D+04    0.0361686    0.0000154    189.320    88.014    EM
                                                    153.075    69.591
    65 -0.23537844D+04    0.0361901    0.0000154    189.770    87.457    EM
                                                    153.553    69.221
    66 -0.23537481D+04    0.0363035    0.0000154    190.207    86.904    EM
                                                    154.032    68.856
    67 -0.23537116D+04    0.0364547    0.0000155    190.632    86.356    EM
                                                    154.513    68.498
    68 -0.23536750D+04    0.0366279    0.0000156    191.045    85.812    EM
                                                    154.996    68.147
    69 -0.23536382D+04    0.0368144    0.0000156    191.446    85.272    EM
                                                    155.479    67.803
    70 -0.23536012D+04    0.0370075    0.0000157    191.836    84.735    EM
                                                    155.963    67.466
    71 -0.23535640D+04    0.0372005    0.0000158    192.214    84.203    EM
                                                    156.448    67.135
    72 -0.23535266D+04    0.0373870    0.0000159    192.581    83.674    EM
                                                    156.934    66.811
    73 -0.23534890D+04    0.0375606    0.0000160    192.937    83.149    EM
                                                    157.421    66.494
    74 -0.23534513D+04    0.0377150    0.0000160    193.282    82.629    EM
                                                    157.907    66.182
    75 -0.23534135D+04    0.0378441    0.0000161    193.617    82.113    EM
                                                    158.395    65.876
    76 -0.23533755D+04    0.0379420    0.0000161    193.941    81.602    EM
                                                    158.882    65.575
    77 -0.23533375D+04    0.0380030    0.0000161    194.256    81.095    EM
                                                    159.369    65.280
    78 -0.23532995D+04    0.0380219    0.0000162    194.560    80.594    EM
                                                    159.855    64.991
    79 -0.23532615D+04    0.0379940    0.0000161    194.856    80.098    EM
                                                    160.340    64.706
    80 -0.23532236D+04    0.0379149    0.0000161    195.141    79.607    EM
                                                    160.825    64.427
    81 -0.23531858D+04    0.0377810    0.0000161    195.418    79.123    EM
                                                    161.307    64.152
    82 -0.23531482D+04    0.0375894    0.0000160    195.686    78.645    EM
                                                    161.787    63.882
    83 -0.23531109D+04    0.0373376    0.0000159    195.946    78.173    EM
                                                    162.265    63.616
    84 -0.23530739D+04    0.0370243    0.0000157    196.197    77.708    EM
                                                    162.739    63.355
    85 -0.23530372D+04    0.0366487    0.0000156    196.441    77.251    EM
                                                    163.210    63.098
    86 -0.23530010D+04    0.0362107    0.0000154    196.678    76.800    EM
                                                    163.677    62.845
    87 -0.23529653D+04    0.0357112    0.0000152    196.907    76.358    EM
                                                    164.138    62.597
    88 -0.23529302D+04    0.0351516    0.0000149    197.130    75.923    EM
                                                    164.595    62.352
    89 -0.23528956D+04    0.0345343    0.0000147    197.346    75.497    EM
                                                    165.045    62.111
    90 -0.23528618D+04    0.0338622    0.0000144    197.557    75.080    EM
                                                    165.489    61.875
    91 -0.23528286D+04    0.0331388    0.0000141    197.762    74.672    EM
                                                    165.926    61.641
    92 -0.23527962D+04    0.0323680    0.0000138    197.961    74.272    EM
                                                    166.354    61.412
    93 -0.23527647D+04    0.0315544    0.0000134    198.156    73.882    EM
                                                    166.775    61.186
    94 -0.23527340D+04    0.0307028    0.0000130    198.347    73.502    EM
                                                    167.187    60.964
    95 -0.23527042D+04    0.0298182    0.0000127    198.533    73.132    EM
                                                    167.589    60.745
    96 -0.23526753D+04    0.0289060    0.0000123    198.716    72.771    EM
                                                    167.982    60.530
    97 -0.23526473D+04    0.0279715    0.0000119    198.895    72.421    EM
                                                    168.365    60.319
    98 -0.23526203D+04    0.0270202    0.0000115    199.071    72.081    EM
                                                    168.737    60.111
    99 -0.23525942D+04    0.0260577    0.0000111    199.244    71.751    EM
                                                    169.098    59.907
   100 -0.23525691D+04    0.0250877    0.0000107    199.414    71.432    EM
                                                    169.448    59.706
   101 -0.23525450D+04    0.0241168    0.0000103    199.581    71.123    EM
                                                    169.786    59.509
   102 -0.23525219D+04    0.0231492    0.0000098    199.746    70.825    EM
                                                    170.113    59.316
   103 -0.23524997D+04    0.0221892    0.0000094    199.908    70.537    EM
                                                    170.428    59.127
   104 -0.23524845D+04    0.0151797    0.0000065    200.084    70.497    QN
                                                    170.443    58.976
   105 -0.23524537D+04    0.0307503    0.0000131    200.199    70.233    EM
                                                    170.742    58.826
   106 -0.23524327D+04    0.0209984    0.0000089    200.314    69.981    EM
                                                    171.042    58.663
   107 -0.23524137D+04    0.0190343    0.0000081    200.441    69.735    EM
                                                    171.323    58.501
   108 -0.23523959D+04    0.0178461    0.0000076    200.576    69.496    EM
                                                    171.589    58.340
   109 -0.23523790D+04    0.0168777    0.0000072    200.713    69.266    EM
                                                    171.840    58.181
   110 -0.23523630D+04    0.0160046    0.0000068    200.852    69.046    EM
                                                    172.078    58.024
   111 -0.23523478D+04    0.0151900    0.0000065    200.990    68.835    EM
                                                    172.303    57.871
   112 -0.23523334D+04    0.0144209    0.0000061    201.127    68.634    EM
                                                    172.517    57.722
   113 -0.23523197D+04    0.0136919    0.0000058    201.262    68.443    EM
                                                    172.719    57.576
   114 -0.23523067D+04    0.0130003    0.0000055    201.396    68.261    EM
                                                    172.910    57.434
   115 -0.23522943D+04    0.0123447    0.0000052    201.526    68.088    EM
                                                    173.090    57.296
   116 -0.23522826D+04    0.0117237    0.0000050    201.655    67.923    EM
                                                    173.260    57.162
   117 -0.23522715D+04    0.0111362    0.0000047    201.780    67.768    EM
                                                    173.420    57.032
   118 -0.23522609D+04    0.0105813    0.0000045    201.902    67.620    EM
                                                    173.571    56.907
   119 -0.23522508D+04    0.0100577    0.0000043    202.021    67.481    EM
                                                    173.712    56.786
   120 -0.23522413D+04    0.0095642    0.0000041    202.136    67.349    EM
                                                    173.845    56.669
   121 -0.23522322D+04    0.0090997    0.0000039    202.248    67.225    EM
                                                    173.970    56.557
   122 -0.23522235D+04    0.0086628    0.0000037    202.356    67.108    EM
                                                    174.087    56.450
   123 -0.23522153D+04    0.0082521    0.0000035    202.460    66.998    EM
                                                    174.196    56.346
   124 -0.23522074D+04    0.0078663    0.0000033    202.560    66.894    EM
                                                    174.299    56.247
   125 -0.23521999D+04    0.0075041    0.0000032    202.656    66.796    EM
                                                    174.395    56.153
   126 -0.23521927D+04    0.0071640    0.0000030    202.748    66.705    EM
                                                    174.484    56.062
   127 -0.23521859D+04    0.0068447    0.0000029    202.837    66.620    EM
                                                    174.567    55.976
   128 -0.23521793D+04    0.0065449    0.0000028    202.921    66.540    EM
                                                    174.645    55.894
   129 -0.23521731D+04    0.0062634    0.0000027    203.001    66.465    EM
                                                    174.718    55.816
   130 -0.23521671D+04    0.0059989    0.0000026    203.077    66.396    EM
                                                    174.785    55.742
   131 -0.23521613D+04    0.0057501    0.0000024    203.149    66.331    EM
                                                    174.847    55.672
   132 -0.23521558D+04    0.0055160    0.0000023    203.217    66.272    EM
                                                    174.905    55.606
   133 -0.23521505D+04    0.0052954    0.0000023    203.281    66.216    EM
                                                    174.959    55.544
   134 -0.23521454D+04    0.0050873    0.0000022    203.341    66.165    EM
                                                    175.009    55.485
   135 -0.23521405D+04    0.0048908    0.0000021    203.397    66.118    EM
                                                    175.055    55.430
   136 -0.23521358D+04    0.0047050    0.0000020    203.450    66.075    EM
                                                    175.097    55.378
   137 -0.23521313D+04    0.0045289    0.0000019    203.499    66.035    EM
                                                    175.136    55.330
   138 -0.23521269D+04    0.0043619    0.0000019    203.544    65.999    EM
                                                    175.172    55.284
   139 -0.23521227D+04    0.0042033    0.0000018    203.586    65.966    EM
                                                    175.205    55.242
   140 -0.23521187D+04    0.0040525    0.0000017    203.625    65.937    EM
                                                    175.236    55.203
   141 -0.23521148D+04    0.0039085    0.0000017    203.660    65.910    EM
                                                    175.263    55.167
   142 -0.23521110D+04    0.0037712    0.0000016    203.692    65.886    EM
                                                    175.289    55.134
   143 -0.23521074D+04    0.0036400    0.0000015    203.720    65.864    EM
                                                    175.312    55.103
   144 -0.23521038D+04    0.0035145    0.0000015    203.746    65.845    EM
                                                    175.333    55.075
   145 -0.23521005D+04    0.0033942    0.0000014    203.769    65.829    EM
                                                    175.352    55.050
   146 -0.23520972D+04    0.0032787    0.0000014    203.789    65.814    EM
                                                    175.370    55.027
   147 -0.23520940D+04    0.0031678    0.0000013    203.807    65.802    EM
                                                    175.386    55.006
   148 -0.23520909D+04    0.0030612    0.0000013    203.822    65.791    EM
                                                    175.400    54.987
   149 -0.23520880D+04    0.0029587    0.0000013    203.834    65.782    EM
                                                    175.413    54.971
   150 -0.23520851D+04    0.0028600    0.0000012    203.844    65.775    EM
                                                    175.425    54.956
   151 -0.23520824D+04    0.0027650    0.0000012    203.852    65.770    EM
                                                    175.435    54.943
   152 -0.23520797D+04    0.0026734    0.0000011    203.857    65.765    EM
                                                    175.445    54.933
   153 -0.23520771D+04    0.0025850    0.0000011    203.861    65.763    EM
                                                    175.454    54.923
   154 -0.23520746D+04    0.0024997    0.0000011    203.862    65.761    EM
                                                    175.461    54.916
   155 -0.23520722D+04    0.0024175    0.0000010    203.862    65.760    EM
                                                    175.469    54.910
   156 -0.23520698D+04    0.0023382    0.0000010    203.859    65.761    EM
                                                    175.475    54.905
   157 -0.23520676D+04    0.0022618    0.0000010    203.856    65.762    EM
                                                    175.481    54.902
   158 -0.23520654D+04    0.0021881    0.0000009    203.850    65.764    EM
                                                    175.486    54.900
   159 -0.23520633D+04    0.0021171    0.0000009    203.843    65.767    EM
                                                    175.491    54.899
   160 -0.23520612D+04    0.0020487    0.0000009    203.835    65.771    EM
                                                    175.496    54.899
   161 -0.23520592D+04    0.0019828    0.0000008    203.825    65.775    EM
                                                    175.500    54.900
   162 -0.23520573D+04    0.0019193    0.0000008    203.813    65.780    EM
                                                    175.504    54.903
   163 -0.23520555D+04    0.0018583    0.0000008    203.801    65.785    EM
                                                    175.508    54.906
   164 -0.23520537D+04    0.0017997    0.0000008    203.788    65.791    EM
                                                    175.512    54.910
   165 -0.23520519D+04    0.0017436    0.0000007    203.773    65.797    EM
                                                    175.515    54.915
   166 -0.23520502D+04    0.0016894    0.0000007    203.757    65.803    EM
                                                    175.519    54.921
   167 -0.23520486D+04    0.0016375    0.0000007    203.741    65.810    EM
                                                    175.523    54.927
   168 -0.23520470D+04    0.0015878    0.0000007    203.723    65.816    EM
                                                    175.526    54.934
   169 -0.23520455D+04    0.0015403    0.0000007    203.705    65.823    EM
                                                    175.530    54.942
   170 -0.23520440D+04    0.0014949    0.0000006    203.685    65.830    EM
                                                    175.534    54.950
   171 -0.23520425D+04    0.0014516    0.0000006    203.666    65.837    EM
                                                    175.538    54.959
   172 -0.23520411D+04    0.0014103    0.0000006    203.645    65.845    EM
                                                    175.543    54.968
   173 -0.23520397D+04    0.0013710    0.0000006    203.624    65.852    EM
                                                    175.547    54.977
   174 -0.23520384D+04    0.0013337    0.0000006    203.602    65.859    EM
                                                    175.552    54.987
   175 -0.23520371D+04    0.0012982    0.0000006    203.579    65.866    EM
                                                    175.557    54.998
   176 -0.23520358D+04    0.0012646    0.0000005    203.556    65.873    EM
                                                    175.563    55.008
   177 -0.23520346D+04    0.0012327    0.0000005    203.532    65.880    EM
                                                    175.569    55.019
   178 -0.23520334D+04    0.0012026    0.0000005    203.508    65.887    EM
                                                    175.575    55.030
   179 -0.23520322D+04    0.0011742    0.0000005    203.484    65.893    EM
                                                    175.581    55.042
   180 -0.23520311D+04    0.0011475    0.0000005    203.459    65.900    EM
                                                    175.588    55.054
   181 -0.23520300D+04    0.0011224    0.0000005    203.433    65.906    EM
                                                    175.595    55.065
   182 -0.23520289D+04    0.0010988    0.0000005    203.408    65.912    EM
                                                    175.603    55.077
   183 -0.23520278D+04    0.0010768    0.0000005    203.381    65.918    EM
                                                    175.611    55.090
   184 -0.23520267D+04    0.0010563    0.0000004    203.355    65.923    EM
                                                    175.620    55.102
   185 -0.23520257D+04    0.0010373    0.0000004    203.328    65.929    EM
                                                    175.629    55.114
   186 -0.23520247D+04    0.0010196    0.0000004    203.301    65.934    EM
                                                    175.638    55.127
   187 -0.23520234D+04    0.0012527    0.0000005    203.205    65.944    QN
                                                    175.710    55.141
   188 -0.23520216D+04    0.0018757    0.0000008    203.179    65.941    EM
                                                    175.714    55.167
   189 -0.23520205D+04    0.0010899    0.0000005    203.150    65.943    EM
                                                    175.719    55.188
   190 -0.23520195D+04    0.0010079    0.0000004    203.121    65.947    EM
                                                    175.727    55.205
   191 -0.23520185D+04    0.0009799    0.0000004    203.092    65.952    EM
                                                    175.736    55.220


  TECHNICAL 8 OUTPUT FOR REPLICATION 3


  ITER  LOGLIKELIHOOD    ABS CHANGE   REL CHANGE      CLASS COUNTS    ALGORITHM
     1 -0.24537386D+04    0.0000000    0.0000000    136.621   148.426    EM
                                                    108.397   106.556
     2 -0.24331883D+04   20.5502695    0.0083751    141.025   150.582    EM
                                                    101.763   106.630
     3 -0.24296028D+04    3.5854727    0.0014736    142.763   154.460    EM
                                                     97.687   105.089
     4 -0.24278867D+04    1.7161487    0.0007063    144.047   158.411    EM
                                                     94.274   103.268
     5 -0.24267305D+04    1.1562079    0.0004762    145.351   162.317    EM
                                                     91.051   101.281
     6 -0.24257878D+04    0.9427176    0.0003885    146.715   166.178    EM
                                                     87.939    99.168
     7 -0.24249747D+04    0.8130522    0.0003352    148.084   169.948    EM
                                                     84.967    97.002
     8 -0.24242763D+04    0.6984349    0.0002880    149.377   173.538    EM
                                                     82.204    94.881
     9 -0.24236902D+04    0.5861144    0.0002418    150.523   176.854    EM
                                                     79.723    92.900
    10 -0.24232100D+04    0.4801260    0.0001981    151.478   179.826    EM
                                                     77.566    91.130
    11 -0.24228233D+04    0.3867365    0.0001596    152.225   182.416    EM
                                                     75.746    89.613
    12 -0.24225138D+04    0.3094893    0.0001277    152.772   184.620    EM
                                                     74.247    88.362
    13 -0.24222651D+04    0.2486798    0.0001027    153.138   186.459    EM
                                                     73.036    87.367
    14 -0.24220627D+04    0.2024422    0.0000836    153.353   187.970    EM
                                                     72.072    86.605
    15 -0.24218947D+04    0.1679885    0.0000694    153.444   189.197    EM
                                                     71.314    86.044
    16 -0.24217522D+04    0.1424708    0.0000588    153.438   190.186    EM
                                                     70.723    85.653
    17 -0.24216288D+04    0.1234225    0.0000510    153.358   190.977    EM
                                                     70.266    85.400
    18 -0.24215199D+04    0.1089110    0.0000450    153.222   191.607    EM
                                                     69.914    85.258
    19 -0.24214224D+04    0.0975147    0.0000403    153.046   192.107    EM
                                                     69.645    85.202
    20 -0.24213341D+04    0.0882359    0.0000364    152.841   192.501    EM
                                                     69.443    85.215
    21 -0.24212537D+04    0.0804001    0.0000332    152.618   192.809    EM
                                                     69.292    85.280
    22 -0.24211802D+04    0.0735678    0.0000304    152.383   193.047    EM
                                                     69.183    85.387
    23 -0.24211127D+04    0.0674626    0.0000279    152.142   193.227    EM
                                                     69.107    85.525
    24 -0.24210508D+04    0.0619185    0.0000256    151.897   193.358    EM
                                                     69.057    85.687
    25 -0.24209939D+04    0.0568406    0.0000235    151.654   193.450    EM
                                                     69.029    85.868
    26 -0.24209418D+04    0.0521761    0.0000216    151.412   193.507    EM
                                                     69.017    86.064
    27 -0.24208939D+04    0.0478955    0.0000198    151.174   193.535    EM
                                                     69.020    86.271
    28 -0.24208499D+04    0.0439788    0.0000182    150.940   193.539    EM
                                                     69.035    86.486
    29 -0.24208095D+04    0.0404092    0.0000167    150.712   193.521    EM
                                                     69.059    86.708
    30 -0.24207723D+04    0.0371687    0.0000154    150.489   193.486    EM
                                                     69.091    86.935
    31 -0.24207381D+04    0.0342374    0.0000141    150.271   193.434    EM
                                                     69.129    87.165
    32 -0.24207065D+04    0.0315935    0.0000131    150.058   193.370    EM
                                                     69.173    87.398
    33 -0.24206773D+04    0.0292139    0.0000121    149.851   193.295    EM
                                                     69.221    87.633
    34 -0.24206502D+04    0.0270754    0.0000112    149.650   193.210    EM
                                                     69.273    87.867
    35 -0.24206250D+04    0.0251553    0.0000104    149.454   193.117    EM
                                                     69.327    88.102
    36 -0.24206016D+04    0.0234321    0.0000097    149.263   193.019    EM
                                                     69.383    88.336
    37 -0.24205797D+04    0.0218855    0.0000090    149.077   192.914    EM
                                                     69.441    88.568
    38 -0.24205592D+04    0.0204973    0.0000085    148.896   192.806    EM
                                                     69.500    88.798
    39 -0.24205400D+04    0.0192507    0.0000080    148.720   192.695    EM
                                                     69.559    89.026
    40 -0.24205218D+04    0.0181307    0.0000075    148.548   192.581    EM
                                                     69.619    89.251
    41 -0.24205047D+04    0.0171238    0.0000071    148.382   192.466    EM
                                                     69.678    89.474
    42 -0.24204885D+04    0.0162183    0.0000067    148.220   192.350    EM
                                                     69.737    89.693
    43 -0.24204731D+04    0.0154036    0.0000064    148.063   192.233    EM
                                                     69.796    89.908
    44 -0.24204584D+04    0.0146704    0.0000061    147.910   192.115    EM
                                                     69.855    90.120
    45 -0.24204444D+04    0.0140106    0.0000058    147.762   191.998    EM
                                                     69.913    90.328
    46 -0.24204310D+04    0.0134171    0.0000055    147.618   191.880    EM
                                                     69.970    90.532
    47 -0.24204181D+04    0.0128835    0.0000053    147.478   191.763    EM
                                                     70.027    90.732
    48 -0.24204057D+04    0.0124045    0.0000051    147.343   191.647    EM
                                                     70.083    90.928
    49 -0.24203937D+04    0.0119753    0.0000049    147.211   191.530    EM
                                                     70.138    91.120
    50 -0.24203821D+04    0.0115920    0.0000048    147.084   191.414    EM
                                                     70.193    91.309
    51 -0.24203709D+04    0.0112509    0.0000046    146.961   191.298    EM
                                                     70.248    91.493
    52 -0.24203599D+04    0.0109491    0.0000045    146.842   191.182    EM
                                                     70.302    91.674
    53 -0.24203493D+04    0.0106842    0.0000044    146.726   191.066    EM
                                                     70.356    91.851
    54 -0.24203388D+04    0.0104540    0.0000043    146.615   190.950    EM
                                                     70.411    92.024
    55 -0.24203286D+04    0.0102570    0.0000042    146.508   190.834    EM
                                                     70.465    92.194
    56 -0.24203185D+04    0.0100919    0.0000042    146.404   190.716    EM
                                                     70.520    92.360
    57 -0.24203122D+04    0.0062317    0.0000026    146.325   190.656    QN
                                                     70.497    92.522
    58 -0.24202970D+04    0.0151950    0.0000063    146.196   190.573    EM
                                                     70.504    92.727
    59 -0.24202866D+04    0.0104715    0.0000043    146.061   190.495    EM
                                                     70.543    92.902
    60 -0.24202765D+04    0.0100340    0.0000041    145.933   190.407    EM
                                                     70.593    93.066
    61 -0.24202667D+04    0.0098537    0.0000041    145.816   190.311    EM
                                                     70.649    93.225
    62 -0.24202569D+04    0.0097764    0.0000040    145.708   190.205    EM
                                                     70.708    93.379
    63 -0.24202471D+04    0.0097647    0.0000040    145.608   190.092    EM
                                                     70.770    93.530
    64 -0.24202373D+04    0.0098051    0.0000041    145.517   189.970    EM
                                                     70.835    93.678
    65 -0.24202274D+04    0.0098921    0.0000041    145.433   189.842    EM
                                                     70.902    93.823
    66 -0.24202174D+04    0.0100243    0.0000041    145.356   189.706    EM
                                                     70.973    93.966
    67 -0.24202072D+04    0.0102022    0.0000042    145.284   189.563    EM
                                                     71.047    94.106
    68 -0.24201968D+04    0.0104279    0.0000043    145.218   189.412    EM
                                                     71.125    94.244
    69 -0.24201861D+04    0.0107047    0.0000044    145.158   189.255    EM
                                                     71.207    94.380
    70 -0.24201750D+04    0.0110370    0.0000046    145.104   189.089    EM
                                                     71.293    94.514
    71 -0.24201636D+04    0.0114299    0.0000047    145.055   188.916    EM
                                                     71.384    94.646
    72 -0.24201517D+04    0.0118892    0.0000049    145.011   188.734    EM
                                                     71.479    94.776
    73 -0.24201393D+04    0.0124216    0.0000051    144.973   188.543    EM
                                                     71.580    94.904
    74 -0.24201263D+04    0.0130340    0.0000054    144.941   188.343    EM
                                                     71.686    95.030
    75 -0.24201125D+04    0.0137334    0.0000057    144.915   188.134    EM
                                                     71.797    95.154
    76 -0.24200980D+04    0.0145267    0.0000060    144.895   187.915    EM
                                                     71.915    95.275
    77 -0.24200826D+04    0.0154194    0.0000064    144.882   187.686    EM
                                                     72.038    95.394
    78 -0.24200662D+04    0.0164156    0.0000068    144.876   187.448    EM
                                                     72.167    95.509
    79 -0.24200487D+04    0.0175163    0.0000072    144.877   187.201    EM
                                                     72.301    95.620
    80 -0.24200299D+04    0.0187187    0.0000077    144.886   186.946    EM
                                                     72.440    95.727
    81 -0.24200099D+04    0.0200150    0.0000083    144.904   186.683    EM
                                                     72.584    95.829
    82 -0.24199885D+04    0.0213917    0.0000088    144.930   186.415    EM
                                                     72.731    95.924
    83 -0.24199657D+04    0.0228294    0.0000094    144.966   186.142    EM
                                                     72.880    96.013
    84 -0.24199414D+04    0.0243032    0.0000100    145.010   185.866    EM
                                                     73.031    96.093
    85 -0.24199156D+04    0.0257845    0.0000107    145.064   185.589    EM
                                                     73.183    96.165
    86 -0.24198884D+04    0.0272427    0.0000113    145.125   185.313    EM
                                                     73.334    96.228
    87 -0.24198597D+04    0.0286484    0.0000118    145.195   185.038    EM
                                                     73.484    96.282
    88 -0.24198297D+04    0.0299762    0.0000124    145.270   184.767    EM
                                                     73.634    96.329
    89 -0.24197985D+04    0.0312073    0.0000129    145.349   184.500    EM
                                                     73.782    96.369
    90 -0.24197662D+04    0.0323306    0.0000134    145.430   184.237    EM
                                                     73.929    96.404
    91 -0.24197329D+04    0.0333442    0.0000138    145.508   183.978    EM
                                                     74.077    96.436
    92 -0.24196986D+04    0.0342553    0.0000142    145.582   183.722    EM
                                                     74.227    96.469
    93 -0.24196635D+04    0.0350794    0.0000145    145.647   183.467    EM
                                                     74.381    96.505
    94 -0.24196277D+04    0.0358398    0.0000148    145.699   183.212    EM
                                                     74.541    96.549
    95 -0.24195911D+04    0.0365668    0.0000151    145.734   182.954    EM
                                                     74.708    96.604
    96 -0.24195538D+04    0.0372970    0.0000154    145.748   182.692    EM
                                                     74.886    96.673
    97 -0.24195158D+04    0.0380728    0.0000157    145.738   182.422    EM
                                                     75.078    96.762
    98 -0.24194768D+04    0.0389430    0.0000161    145.698   182.141    EM
                                                     75.286    96.875
    99 -0.24194368D+04    0.0399638    0.0000165    145.626   181.845    EM
                                                     75.514    97.015
   100 -0.24193747D+04    0.0621713    0.0000257    145.204   181.837    QN
                                                     75.678    97.280
   101 -0.24192894D+04    0.0853227    0.0000353    145.161   181.610    EM
                                                     75.760    97.469
   102 -0.24192364D+04    0.0529140    0.0000219    144.971   181.295    EM
                                                     75.995    97.738
   103 -0.24191854D+04    0.0510020    0.0000211    144.676   180.909    EM
                                                     76.331    98.083
   104 -0.24191327D+04    0.0527725    0.0000218    144.301   180.460    EM
                                                     76.740    98.499
   105 -0.24190765D+04    0.0561813    0.0000232    143.852   179.947    EM
                                                     77.213    98.987
   106 -0.24190156D+04    0.0609274    0.0000252    143.329   179.365    EM
                                                     77.754    99.553
   107 -0.24189485D+04    0.0671026    0.0000277    142.724   178.705    EM
                                                     78.368   100.203
   108 -0.24188735D+04    0.0749331    0.0000310    142.032   177.956    EM
                                                     79.064   100.948
   109 -0.24187888D+04    0.0847038    0.0000350    141.244   177.108    EM
                                                     79.853   101.795
   110 -0.24186921D+04    0.0967088    0.0000400    140.352   176.152    EM
                                                     80.744   102.753
   111 -0.24185809D+04    0.1111775    0.0000460    139.351   175.078    EM
                                                     81.745   103.826
   112 -0.24184528D+04    0.1281575    0.0000530    138.240   173.885    EM
                                                     82.859   105.015
   113 -0.24183054D+04    0.1473491    0.0000609    137.024   172.578    EM
                                                     84.084   106.314
   114 -0.24181375D+04    0.1679320    0.0000694    135.714   171.171    EM
                                                     85.406   107.709
   115 -0.24179490D+04    0.1884786    0.0000779    134.328   169.684    EM
                                                     86.806   109.181
   116 -0.24177419D+04    0.2070772    0.0000856    132.890   168.145    EM
                                                     88.258   110.707
   117 -0.24175202D+04    0.2217022    0.0000917    131.420   166.576    EM
                                                     89.737   112.267
   118 -0.24172895D+04    0.2306944    0.0000954    129.936   164.995    EM
                                                     91.222   113.848
   119 -0.24170564D+04    0.2331379    0.0000964    128.448   163.412    EM
                                                     92.700   115.440
   120 -0.24168274D+04    0.2290216    0.0000948    126.963   161.831    EM
                                                     94.165   117.041
   121 -0.24166082D+04    0.2191782    0.0000907    125.485   160.256    EM
                                                     95.611   118.648
   122 -0.24164032D+04    0.2050174    0.0000848    124.017   158.690    EM
                                                     97.033   120.259
   123 -0.24162150D+04    0.1881421    0.0000779    122.566   157.144    EM
                                                     98.424   121.866
   124 -0.24160450D+04    0.1700058    0.0000704    121.140   155.629    EM
                                                     99.772   123.459
   125 -0.24158933D+04    0.1517380    0.0000628    119.746   154.163    EM
                                                    101.066   125.025
   126 -0.24157592D+04    0.1341281    0.0000555    118.393   152.762    EM
                                                    102.293   126.552
   127 -0.24156415D+04    0.1176913    0.0000487    117.090   151.441    EM
                                                    103.441   128.028
   128 -0.24155387D+04    0.1027403    0.0000425    115.842   150.212    EM
                                                    104.503   129.443
   129 -0.24154493D+04    0.0894361    0.0000370    114.654   149.083    EM
                                                    105.474   130.789
   130 -0.24153715D+04    0.0778207    0.0000322    113.529   148.055    EM
                                                    106.353   132.064
   131 -0.24153036D+04    0.0678421    0.0000281    112.466   147.129    EM
                                                    107.139   133.265
   132 -0.24152443D+04    0.0593817    0.0000246    111.466   146.300    EM
                                                    107.839   134.395
   133 -0.24151920D+04    0.0522809    0.0000216    110.524   145.563    EM
                                                    108.457   135.456
   134 -0.24151456D+04    0.0463642    0.0000192    109.639   144.909    EM
                                                    108.999   136.453
   135 -0.24151042D+04    0.0414569    0.0000172    108.806   144.330    EM
                                                    109.473   137.391
   136 -0.24150668D+04    0.0373966    0.0000155    108.021   143.818    EM
                                                    109.886   138.275
   137 -0.24150327D+04    0.0340387    0.0000141    107.279   143.365    EM
                                                    110.245   139.110
   138 -0.24150015D+04    0.0312589    0.0000129    106.577   142.964    EM
                                                    110.558   139.902
   139 -0.24149725D+04    0.0289522    0.0000120    105.909   142.606    EM
                                                    110.830   140.655
   140 -0.24149455D+04    0.0270309    0.0000112    105.272   142.285    EM
                                                    111.067   141.375
   141 -0.24149201D+04    0.0254210    0.0000105    104.663   141.997    EM
                                                    111.274   142.065
   142 -0.24148960D+04    0.0240632    0.0000100    104.079   141.737    EM
                                                    111.455   142.730
   143 -0.24148731D+04    0.0229064    0.0000095    103.516   141.499    EM
                                                    111.614   143.371
   144 -0.24148512D+04    0.0219079    0.0000091    102.973   141.282    EM
                                                    111.753   143.992
   145 -0.24148301D+04    0.0210315    0.0000087    102.448   141.083    EM
                                                    111.874   144.595
   146 -0.24148099D+04    0.0202458    0.0000084    101.940   140.899    EM
                                                    111.979   145.181
   147 -0.24147904D+04    0.0195248    0.0000081    101.449   140.731    EM
                                                    112.070   145.751
   148 -0.24147715D+04    0.0188462    0.0000078    100.973   140.577    EM
                                                    112.145   146.306
   149 -0.24147533D+04    0.0181920    0.0000075    100.513   140.437    EM
                                                    112.205   146.845
   150 -0.24147358D+04    0.0175484    0.0000073    100.068   140.311    EM
                                                    112.251   147.369
   151 -0.24147189D+04    0.0169062    0.0000070     99.640   140.201    EM
                                                    112.281   147.878
   152 -0.24147026D+04    0.0162612    0.0000067     99.228   140.105    EM
                                                    112.296   148.371
   153 -0.24146870D+04    0.0156129    0.0000065     98.833   140.026    EM
                                                    112.294   148.847
   154 -0.24146720D+04    0.0149640    0.0000062     98.454   139.964    EM
                                                    112.276   149.306
   155 -0.24146577D+04    0.0143204    0.0000059     98.091   139.918    EM
                                                    112.242   149.749
   156 -0.24146440D+04    0.0136892    0.0000057     97.745   139.890    EM
                                                    112.191   150.174
   157 -0.24146310D+04    0.0130773    0.0000054     97.415   139.878    EM
                                                    112.125   150.582
   158 -0.24146185D+04    0.0124913    0.0000052     97.100   139.882    EM
                                                    112.044   150.974
   159 -0.24146065D+04    0.0119371    0.0000049     96.800   139.903    EM
                                                    111.948   151.349
   160 -0.24145951D+04    0.0114186    0.0000047     96.513   139.938    EM
                                                    111.840   151.709
   161 -0.24145842D+04    0.0109385    0.0000045     96.239   139.988    EM
                                                    111.719   152.054
   162 -0.24145737D+04    0.0104979    0.0000043     95.976   140.051    EM
                                                    111.587   152.385
   163 -0.24145636D+04    0.0100965    0.0000042     95.724   140.126    EM
                                                    111.446   152.704
   164 -0.24145538D+04    0.0097336    0.0000040     95.482   140.212    EM
                                                    111.295   153.010
   165 -0.24145444D+04    0.0094070    0.0000039     95.249   140.308    EM
                                                    111.138   153.306
   166 -0.24145353D+04    0.0091151    0.0000038     95.023   140.412    EM
                                                    110.973   153.591
   167 -0.24145136D+04    0.0217439    0.0000090     94.062   141.869    QN
                                                    109.700   154.369
   168 -0.24144878D+04    0.0258234    0.0000107     93.904   141.894    EM
                                                    109.531   154.671
   169 -0.24144765D+04    0.0112255    0.0000046     93.688   141.963    EM
                                                    109.380   154.969
   170 -0.24144667D+04    0.0098672    0.0000041     93.466   142.052    EM
                                                    109.221   155.261
   171 -0.24144574D+04    0.0092902    0.0000038     93.249   142.157    EM
                                                    109.051   155.543
   172 -0.24144484D+04    0.0089309    0.0000037     93.037   142.274    EM
                                                    108.874   155.815
   173 -0.24144398D+04    0.0086637    0.0000036     92.831   142.401    EM
                                                    108.691   156.077
   174 -0.24144313D+04    0.0084499    0.0000035     92.629   142.535    EM
                                                    108.504   156.331
   175 -0.24144231D+04    0.0082735    0.0000034     92.432   142.675    EM
                                                    108.314   156.579
   176 -0.24144149D+04    0.0081260    0.0000034     92.240   142.819    EM
                                                    108.122   156.819
   177 -0.24144069D+04    0.0080013    0.0000033     92.051   142.967    EM
                                                    107.928   157.054
   178 -0.24143990D+04    0.0078954    0.0000033     91.865   143.117    EM
                                                    107.734   157.284
   179 -0.24143912D+04    0.0078054    0.0000032     91.682   143.270    EM
                                                    107.539   157.508
   180 -0.24143835D+04    0.0077287    0.0000032     91.503   143.424    EM
                                                    107.345   157.729
   181 -0.24143758D+04    0.0076626    0.0000032     91.325   143.580    EM
                                                    107.150   157.945
   182 -0.24143682D+04    0.0076058    0.0000032     91.151   143.736    EM
                                                    106.955   158.158
   183 -0.24143607D+04    0.0075565    0.0000031     90.978   143.894    EM
                                                    106.761   158.367
   184 -0.24143532D+04    0.0075136    0.0000031     90.807   144.052    EM
                                                    106.568   158.574
   185 -0.24143457D+04    0.0074757    0.0000031     90.638   144.210    EM
                                                    106.375   158.777
   186 -0.24143382D+04    0.0074415    0.0000031     90.471   144.368    EM
                                                    106.184   158.977
   187 -0.24143308D+04    0.0074102    0.0000031     90.305   144.526    EM
                                                    105.993   159.175
   188 -0.24143234D+04    0.0073815    0.0000031     90.141   144.685    EM
                                                    105.804   159.371
   189 -0.24143161D+04    0.0073541    0.0000030     89.978   144.842    EM
                                                    105.616   159.564
   190 -0.24143088D+04    0.0073272    0.0000030     89.817   145.000    EM
                                                    105.429   159.755
   191 -0.24143015D+04    0.0072999    0.0000030     89.656   145.157    EM
                                                    105.244   159.943
   192 -0.24142942D+04    0.0072725    0.0000030     89.497   145.313    EM
                                                    105.060   160.130
   193 -0.24142870D+04    0.0072437    0.0000030     89.339   145.468    EM
                                                    104.878   160.315
   194 -0.24142797D+04    0.0072128    0.0000030     89.182   145.622    EM
                                                    104.697   160.498
   195 -0.24142726D+04    0.0071799    0.0000030     89.027   145.776    EM
                                                    104.518   160.679
   196 -0.24142654D+04    0.0071449    0.0000030     88.872   145.928    EM
                                                    104.341   160.859
   197 -0.24142583D+04    0.0071072    0.0000029     88.718   146.079    EM
                                                    104.166   161.036
   198 -0.24142512D+04    0.0070662    0.0000029     88.565   146.229    EM
                                                    103.993   161.213
   199 -0.24142442D+04    0.0070216    0.0000029     88.414   146.377    EM
                                                    103.822   161.387
   200 -0.24142372D+04    0.0069730    0.0000029     88.263   146.524    EM
                                                    103.653   161.560
   201 -0.24142303D+04    0.0069202    0.0000029     88.113   146.669    EM
                                                    103.486   161.731
   202 -0.24142235D+04    0.0068629    0.0000028     87.964   146.813    EM
                                                    103.322   161.901
   203 -0.24142167D+04    0.0068009    0.0000028     87.817   146.955    EM
                                                    103.159   162.069
   204 -0.24142099D+04    0.0067341    0.0000028     87.670   147.095    EM
                                                    102.999   162.236
   205 -0.24142033D+04    0.0066623    0.0000028     87.525   147.233    EM
                                                    102.842   162.401
   206 -0.24141967D+04    0.0065855    0.0000027     87.380   147.369    EM
                                                    102.687   162.564
   207 -0.24141902D+04    0.0065036    0.0000027     87.237   147.503    EM
                                                    102.534   162.726
   208 -0.24141838D+04    0.0064166    0.0000027     87.095   147.635    EM
                                                    102.384   162.887
   209 -0.24141774D+04    0.0063244    0.0000026     86.954   147.765    EM
                                                    102.236   163.045
   210 -0.24141712D+04    0.0062273    0.0000026     86.814   147.892    EM
                                                    102.091   163.203
   211 -0.24141651D+04    0.0061253    0.0000025     86.675   148.017    EM
                                                    101.949   163.358
   212 -0.24141591D+04    0.0060185    0.0000025     86.538   148.140    EM
                                                    101.810   163.512
   213 -0.24141532D+04    0.0059071    0.0000024     86.402   148.260    EM
                                                    101.673   163.665
   214 -0.24141474D+04    0.0057913    0.0000024     86.267   148.378    EM
                                                    101.539   163.816
   215 -0.24141417D+04    0.0056715    0.0000023     86.134   148.494    EM
                                                    101.407   163.965
   216 -0.24141361D+04    0.0055478    0.0000023     86.002   148.607    EM
                                                    101.279   164.113
   217 -0.24141307D+04    0.0054206    0.0000022     85.871   148.717    EM
                                                    101.153   164.258
   218 -0.24141254D+04    0.0052902    0.0000022     85.742   148.825    EM
                                                    101.030   164.403
   219 -0.24141203D+04    0.0051570    0.0000021     85.614   148.931    EM
                                                    100.910   164.545
   220 -0.24141153D+04    0.0050215    0.0000021     85.488   149.033    EM
                                                    100.793   164.686
   221 -0.24141104D+04    0.0048839    0.0000020     85.363   149.134    EM
                                                    100.679   164.825
   222 -0.24141056D+04    0.0047447    0.0000020     85.240   149.231    EM
                                                    100.567   164.962
   223 -0.24141010D+04    0.0046046    0.0000019     85.119   149.327    EM
                                                    100.458   165.097
   224 -0.24140966D+04    0.0044633    0.0000018     84.999   149.419    EM
                                                    100.351   165.231
   225 -0.24140922D+04    0.0043219    0.0000018     84.881   149.509    EM
                                                    100.248   165.362
   226 -0.24140881D+04    0.0041807    0.0000017     84.764   149.597    EM
                                                    100.147   165.492
   227 -0.24140840D+04    0.0040400    0.0000017     84.649   149.682    EM
                                                    100.048   165.620
   228 -0.24140801D+04    0.0039002    0.0000016     84.536   149.765    EM
                                                     99.952   165.746
   229 -0.24140764D+04    0.0037617    0.0000016     84.425   149.846    EM
                                                     99.859   165.870
   230 -0.24140727D+04    0.0036249    0.0000015     84.315   149.924    EM
                                                     99.768   165.993
   231 -0.24140692D+04    0.0034902    0.0000014     84.207   150.000    EM
                                                     99.680   166.113
   232 -0.24140659D+04    0.0033578    0.0000014     84.101   150.074    EM
                                                     99.594   166.231
   233 -0.24140627D+04    0.0032280    0.0000013     83.996   150.146    EM
                                                     99.510   166.348
   234 -0.24140596D+04    0.0031011    0.0000013     83.893   150.216    EM
                                                     99.428   166.463
   235 -0.24140566D+04    0.0029774    0.0000012     83.792   150.283    EM
                                                     99.349   166.575
   236 -0.24140537D+04    0.0028570    0.0000012     83.693   150.349    EM
                                                     99.272   166.686
   237 -0.24140510D+04    0.0027401    0.0000011     83.596   150.413    EM
                                                     99.196   166.795
   238 -0.24140484D+04    0.0026269    0.0000011     83.500   150.475    EM
                                                     99.123   166.902
   239 -0.24140458D+04    0.0025174    0.0000010     83.406   150.535    EM
                                                     99.052   167.007
   240 -0.24140434D+04    0.0024118    0.0000010     83.314   150.594    EM
                                                     98.982   167.110
   241 -0.24140411D+04    0.0023100    0.0000010     83.223   150.650    EM
                                                     98.915   167.212
   242 -0.24140389D+04    0.0022121    0.0000009     83.134   150.706    EM
                                                     98.849   167.311
   243 -0.24140368D+04    0.0021181    0.0000009     83.047   150.759    EM
                                                     98.785   167.409
   244 -0.24140348D+04    0.0020280    0.0000008     82.961   150.811    EM
                                                     98.722   167.505
   245 -0.24140328D+04    0.0019416    0.0000008     82.878   150.862    EM
                                                     98.661   167.599
   246 -0.24140310D+04    0.0018591    0.0000008     82.795   150.912    EM
                                                     98.602   167.691
   247 -0.24140292D+04    0.0017802    0.0000007     82.715   150.960    EM
                                                     98.544   167.781
   248 -0.24140275D+04    0.0017049    0.0000007     82.636   151.006    EM
                                                     98.488   167.870
   249 -0.24140258D+04    0.0016330    0.0000007     82.558   151.052    EM
                                                     98.433   167.957
   250 -0.24140243D+04    0.0015646    0.0000006     82.482   151.096    EM
                                                     98.379   168.043
   251 -0.24140228D+04    0.0014993    0.0000006     82.407   151.140    EM
                                                     98.326   168.126
   252 -0.24140213D+04    0.0014372    0.0000006     82.334   151.182    EM
                                                     98.275   168.209
   253 -0.24140200D+04    0.0013781    0.0000006     82.263   151.223    EM
                                                     98.225   168.289
   254 -0.24140186D+04    0.0013219    0.0000005     82.193   151.263    EM
                                                     98.176   168.368
   255 -0.24140174D+04    0.0012683    0.0000005     82.124   151.302    EM
                                                     98.129   168.445
   256 -0.24140162D+04    0.0012174    0.0000005     82.056   151.340    EM
                                                     98.082   168.521
   257 -0.24140150D+04    0.0011690    0.0000005     81.990   151.377    EM
                                                     98.036   168.596
   258 -0.24140139D+04    0.0011230    0.0000005     81.926   151.414    EM
                                                     97.992   168.669
   259 -0.24140128D+04    0.0010792    0.0000004     81.862   151.449    EM
                                                     97.948   168.740
   260 -0.24140117D+04    0.0010374    0.0000004     81.800   151.484    EM
                                                     97.906   168.810
   261 -0.24140107D+04    0.0009978    0.0000004     81.739   151.518    EM
                                                     97.864   168.879


  TECHNICAL 8 OUTPUT FOR REPLICATION 4


  ITER  LOGLIKELIHOOD    ABS CHANGE   REL CHANGE      CLASS COUNTS    ALGORITHM
     1 -0.23882965D+04    0.0000000    0.0000000    130.612   135.526    EM
                                                    119.142   114.719
     2 -0.23736287D+04   14.6678086    0.0061415    135.630   138.074    EM
                                                    112.763   113.534
     3 -0.23703804D+04    3.2483158    0.0013685    137.528   140.158    EM
                                                    110.052   112.262
     4 -0.23687617D+04    1.6186693    0.0006829    138.004   141.518    EM
                                                    108.927   111.552
     5 -0.23677070D+04    1.0546404    0.0004452    137.959   142.363    EM
                                                    108.340   111.338
     6 -0.23668460D+04    0.8610761    0.0003637    137.762   142.963    EM
                                                    107.877   111.398
     7 -0.23660416D+04    0.8043690    0.0003398    137.573   143.522    EM
                                                    107.380   111.525
     8 -0.23652672D+04    0.7743711    0.0003273    137.492   144.185    EM
                                                    106.759   111.565
     9 -0.23645457D+04    0.7215263    0.0003051    137.600   145.063    EM
                                                    105.936   111.401
    10 -0.23639114D+04    0.6343148    0.0002683    137.949   146.237    EM
                                                    104.853   110.961
    11 -0.23633839D+04    0.5274698    0.0002231    138.549   147.746    EM
                                                    103.485   110.220
    12 -0.23629598D+04    0.4241555    0.0001795    139.373   149.582    EM
                                                    101.848   109.197
    13 -0.23626199D+04    0.3398223    0.0001438    140.367   151.705    EM
                                                     99.987   107.940
    14 -0.23623419D+04    0.2780243    0.0001177    141.475   154.058    EM
                                                     97.961   106.506
    15 -0.23621068D+04    0.2351222    0.0000995    142.642   156.585    EM
                                                     95.828   104.945
    16 -0.23619010D+04    0.2057513    0.0000871    143.829   159.236    EM
                                                     93.636   103.300
    17 -0.23617156D+04    0.1854955    0.0000785    145.005   161.972    EM
                                                     91.423   101.600
    18 -0.23615442D+04    0.1713780    0.0000726    146.152   164.761    EM
                                                     89.220    99.867
    19 -0.23613826D+04    0.1615913    0.0000684    147.259   167.577    EM
                                                     87.046    98.118
    20 -0.23612274D+04    0.1552267    0.0000657    148.323   170.405    EM
                                                     84.912    96.360
    21 -0.23610753D+04    0.1521046    0.0000644    149.352   173.240    EM
                                                     82.819    94.590
    22 -0.23609227D+04    0.1525566    0.0000646    150.361   176.086    EM
                                                     80.754    92.798
    23 -0.23607656D+04    0.1570908    0.0000665    151.367   178.959    EM
                                                     78.704    90.970
    24 -0.23605996D+04    0.1659949    0.0000703    152.388   181.874    EM
                                                     76.650    89.088
    25 -0.23604207D+04    0.1789456    0.0000758    153.431   184.843    EM
                                                     74.586    87.141
    26 -0.23602260D+04    0.1946954    0.0000825    154.494   187.861    EM
                                                     72.512    85.132
    27 -0.23600150D+04    0.2109623    0.0000894    155.562   190.906    EM
                                                     70.449    83.082
    28 -0.23597904D+04    0.2246433    0.0000952    156.607   193.926    EM
                                                     68.432    81.035
    29 -0.23595581D+04    0.2322674    0.0000984    157.589   196.847    EM
                                                     66.508    79.056
    30 -0.23593275D+04    0.2305866    0.0000977    158.467   199.577    EM
                                                     64.730    77.226
    31 -0.23591097D+04    0.2177970    0.0000923    159.206   202.034    EM
                                                     63.142    75.618
    32 -0.23589141D+04    0.1956386    0.0000829    159.787   204.184    EM
                                                     61.762    74.267
    33 -0.23587442D+04    0.1698248    0.0000720    160.219   206.053    EM
                                                     60.572    73.157
    34 -0.23585978D+04    0.1464530    0.0000621    160.526   207.706    EM
                                                     59.533    72.235
    35 -0.23584694D+04    0.1283836    0.0000544    160.740   209.217    EM
                                                     58.600    71.443
    36 -0.23583539D+04    0.1154746    0.0000490    160.890   210.646    EM
                                                     57.733    70.731
    37 -0.23582474D+04    0.1065087    0.0000452    160.997   212.035    EM
                                                     56.904    70.064
    38 -0.23581471D+04    0.1003032    0.0000425    161.073   213.413    EM
                                                     56.093    69.420
    39 -0.23580512D+04    0.0959513    0.0000407    161.127   214.797    EM
                                                     55.291    68.785
    40 -0.23579584D+04    0.0927675    0.0000393    161.162   216.193    EM
                                                     54.493    68.152
    41 -0.23578682D+04    0.0902097    0.0000383    161.179   217.603    EM
                                                     53.700    67.519
    42 -0.23577803D+04    0.0878479    0.0000373    161.175   219.023    EM
                                                     52.914    66.888
    43 -0.23576950D+04    0.0853674    0.0000362    161.149   220.445    EM
                                                     52.143    66.263
    44 -0.23576124D+04    0.0825874    0.0000350    161.099   221.861    EM
                                                     51.390    65.651
    45 -0.23575329D+04    0.0794658    0.0000337    161.022   223.260    EM
                                                     50.662    65.056
    46 -0.23574569D+04    0.0760736    0.0000323    160.918   224.636    EM
                                                     49.962    64.484
    47 -0.23573843D+04    0.0725457    0.0000308    160.788   225.981    EM
                                                     49.292    63.939
    48 -0.23573153D+04    0.0690283    0.0000293    160.633   227.291    EM
                                                     48.653    63.423
    49 -0.23572496D+04    0.0656408    0.0000278    160.454   228.563    EM
                                                     48.044    62.939
    50 -0.23571872D+04    0.0624604    0.0000265    160.253   229.798    EM
                                                     47.463    62.485
    51 -0.23571277D+04    0.0595247    0.0000253    160.031   230.997    EM
                                                     46.910    62.062
    52 -0.23570708D+04    0.0568416    0.0000241    159.791   232.162    EM
                                                     46.380    61.668
    53 -0.23570164D+04    0.0544020    0.0000231    159.534   233.296    EM
                                                     45.871    61.299
    54 -0.23569642D+04    0.0521884    0.0000221    159.260   234.404    EM
                                                     45.381    60.954
    55 -0.23569140D+04    0.0501806    0.0000213    158.973   235.490    EM
                                                     44.908    60.629
    56 -0.23568657D+04    0.0483595    0.0000205    158.673   236.557    EM
                                                     44.448    60.322
    57 -0.23568190D+04    0.0467088    0.0000198    158.361   237.611    EM
                                                     43.999    60.028
    58 -0.23567738D+04    0.0452103    0.0000192    158.039   238.655    EM
                                                     43.560    59.745
    59 -0.23567299D+04    0.0438481    0.0000186    157.708   239.693    EM
                                                     43.128    59.471
    60 -0.23566873D+04    0.0426100    0.0000181    157.368   240.726    EM
                                                     42.703    59.202
    61 -0.23566458D+04    0.0414795    0.0000176    157.021   241.758    EM
                                                     42.283    58.938
    62 -0.23566054D+04    0.0404384    0.0000172    156.667   242.790    EM
                                                     41.866    58.676
    63 -0.23565659D+04    0.0394666    0.0000167    156.306   243.823    EM
                                                     41.454    58.417
    64 -0.23565274D+04    0.0385416    0.0000164    155.939   244.856    EM
                                                     41.046    58.159
    65 -0.23564897D+04    0.0376406    0.0000160    155.565   245.890    EM
                                                     40.642    57.903
    66 -0.23564530D+04    0.0367417    0.0000156    155.185   246.922    EM
                                                     40.244    57.649
    67 -0.23564172D+04    0.0358276    0.0000152    154.798   247.952    EM
                                                     39.850    57.400
    68 -0.23563823D+04    0.0348883    0.0000148    154.405   248.977    EM
                                                     39.464    57.155
    69 -0.23563484D+04    0.0339244    0.0000144    154.005   249.997    EM
                                                     39.084    56.915
    70 -0.23563154D+04    0.0329479    0.0000140    153.599   251.009    EM
                                                     38.711    56.680
    71 -0.23562834D+04    0.0319820    0.0000136    153.189   252.014    EM
                                                     38.346    56.451
    72 -0.23562524D+04    0.0310601    0.0000132    152.774   253.013    EM
                                                     37.988    56.224
    73 -0.23562221D+04    0.0302242    0.0000128    152.358   254.006    EM
                                                     37.636    55.999
    74 -0.23561926D+04    0.0295261    0.0000125    151.943   254.998    EM
                                                     37.289    55.770
    75 -0.23561636D+04    0.0290313    0.0000123    151.531   255.993    EM
                                                     36.943    55.534
    76 -0.23561348D+04    0.0288304    0.0000122    151.125   256.997    EM
                                                     36.597    55.281
    77 -0.23561057D+04    0.0290598    0.0000123    150.730   258.018    EM
                                                     36.247    55.005
    78 -0.23560758D+04    0.0299401    0.0000127    150.351   259.069    EM
                                                     35.888    54.692
    79 -0.23560439D+04    0.0318462    0.0000135    149.994   260.165    EM
                                                     35.514    54.326
    80 -0.23560085D+04    0.0354307    0.0000150    149.668   261.325    EM
                                                     35.119    53.888
    81 -0.23559667D+04    0.0418250    0.0000178    149.383   262.574    EM
                                                     34.692    53.351
    82 -0.23559138D+04    0.0528652    0.0000224    149.151   263.932    EM
                                                     34.228    52.689
    83 -0.23558429D+04    0.0709265    0.0000301    148.984   265.400    EM
                                                     33.724    51.892
    84 -0.23557459D+04    0.0969540    0.0000412    148.884   266.925    EM
                                                     33.195    50.996
    85 -0.23556207D+04    0.1252023    0.0000531    148.838   268.373    EM
                                                     32.680    50.108
    86 -0.23554799D+04    0.1408431    0.0000598    148.814   269.602    EM
                                                     32.225    49.359
    87 -0.23553462D+04    0.1336144    0.0000567    148.777   270.572    EM
                                                     31.850    48.801
    88 -0.23552355D+04    0.1107108    0.0000470    148.709   271.341    EM
                                                     31.547    48.403
    89 -0.23551504D+04    0.0851023    0.0000361    148.607   271.981    EM
                                                     31.300    48.112
    90 -0.23550867D+04    0.0637403    0.0000271    148.482   272.546    EM
                                                     31.089    47.883
    91 -0.23550386D+04    0.0480938    0.0000204    148.344   273.067    EM
                                                     30.901    47.688
    92 -0.23550012D+04    0.0373507    0.0000159    148.203   273.567    EM
                                                     30.724    47.506
    93 -0.23549710D+04    0.0302413    0.0000128    148.065   274.057    EM
                                                     30.552    47.326
    94 -0.23549453D+04    0.0256846    0.0000109    147.933   274.547    EM
                                                     30.380    47.141
    95 -0.23549224D+04    0.0229102    0.0000097    147.810   275.042    EM
                                                     30.203    46.945
    96 -0.23549010D+04    0.0214067    0.0000091    147.698   275.547    EM
                                                     30.021    46.735
    97 -0.23548802D+04    0.0208473    0.0000089    147.596   276.065    EM
                                                     29.831    46.508
    98 -0.23548591D+04    0.0210194    0.0000089    147.507   276.597    EM
                                                     29.631    46.265
    99 -0.23548374D+04    0.0217652    0.0000092    147.428   277.145    EM
                                                     29.423    46.003
   100 -0.23548144D+04    0.0229752    0.0000098    147.360   277.707    EM
                                                     29.206    45.727
   101 -0.23547899D+04    0.0244633    0.0000104    147.301   278.279    EM
                                                     28.981    45.438
   102 -0.23547639D+04    0.0260219    0.0000111    147.248   278.855    EM
                                                     28.753    45.144
   103 -0.23547365D+04    0.0273667    0.0000116    147.197   279.424    EM
                                                     28.526    44.853
   104 -0.23547084D+04    0.0281852    0.0000120    147.145   279.975    EM
                                                     28.304    44.576
   105 -0.23546801D+04    0.0282209    0.0000120    147.088   280.496    EM
                                                     28.095    44.321
   106 -0.23546528D+04    0.0273694    0.0000116    147.022   280.980    EM
                                                     27.902    44.096
   107 -0.23546270D+04    0.0257241    0.0000109    146.946   281.421    EM
                                                     27.728    43.906
   108 -0.23546035D+04    0.0235283    0.0000100    146.859   281.818    EM
                                                     27.573    43.750
   109 -0.23545824D+04    0.0210738    0.0000090    146.762   282.174    EM
                                                     27.439    43.625
   110 -0.23545638D+04    0.0186070    0.0000079    146.657   282.495    EM
                                                     27.321    43.527
   111 -0.23545475D+04    0.0162890    0.0000069    146.546   282.784    EM
                                                     27.219    43.452
   112 -0.23545333D+04    0.0142008    0.0000060    146.429   283.048    EM
                                                     27.129    43.394
   113 -0.23545210D+04    0.0123683    0.0000053    146.309   283.291    EM
                                                     27.051    43.349
   114 -0.23545102D+04    0.0107864    0.0000046    146.187   283.516    EM
                                                     26.981    43.315
   115 -0.23545008D+04    0.0094343    0.0000040    146.065   283.727    EM
                                                     26.919    43.289
   116 -0.23544925D+04    0.0082860    0.0000035    145.941   283.926    EM
                                                     26.864    43.269
   117 -0.23544852D+04    0.0073143    0.0000031    145.819   284.115    EM
                                                     26.814    43.253
   118 -0.23544787D+04    0.0064935    0.0000028    145.696   284.295    EM
                                                     26.768    43.241
   119 -0.23544729D+04    0.0058004    0.0000025    145.575   284.467    EM
                                                     26.727    43.231
   120 -0.23544677D+04    0.0052147    0.0000022    145.455   284.633    EM
                                                     26.689    43.223
   121 -0.23544629D+04    0.0047188    0.0000020    145.337   284.793    EM
                                                     26.654    43.216
   122 -0.23544586D+04    0.0042978    0.0000018    145.220   284.947    EM
                                                     26.622    43.211
   123 -0.23544547D+04    0.0039390    0.0000017    145.105   285.097    EM
                                                     26.592    43.206
   124 -0.23544511D+04    0.0036320    0.0000015    144.992   285.242    EM
                                                     26.564    43.202
   125 -0.23544477D+04    0.0033680    0.0000014    144.881   285.383    EM
                                                     26.538    43.198
   126 -0.23544446D+04    0.0031397    0.0000013    144.771   285.520    EM
                                                     26.514    43.195
   127 -0.23544416D+04    0.0029413    0.0000012    144.664   285.653    EM
                                                     26.492    43.192
   128 -0.23544388D+04    0.0027678    0.0000012    144.558   285.782    EM
                                                     26.470    43.189
   129 -0.23544362D+04    0.0026152    0.0000011    144.455   285.909    EM
                                                     26.450    43.186
   130 -0.23544338D+04    0.0024802    0.0000011    144.353   286.032    EM
                                                     26.431    43.184
   131 -0.23544314D+04    0.0023600    0.0000010    144.254   286.152    EM
                                                     26.413    43.181
   132 -0.23544291D+04    0.0022526    0.0000010    144.156   286.269    EM
                                                     26.396    43.179
   133 -0.23544270D+04    0.0021560    0.0000009    144.061   286.383    EM
                                                     26.380    43.177
   134 -0.23544249D+04    0.0020687    0.0000009    143.967   286.495    EM
                                                     26.364    43.174
   135 -0.23544229D+04    0.0019895    0.0000008    143.875   286.603    EM
                                                     26.349    43.172
   136 -0.23544210D+04    0.0019174    0.0000008    143.785   286.710    EM
                                                     26.335    43.170
   137 -0.23544192D+04    0.0018515    0.0000008    143.697   286.814    EM
                                                     26.322    43.168
   138 -0.23544174D+04    0.0017910    0.0000008    143.611   286.916    EM
                                                     26.308    43.165
   139 -0.23544156D+04    0.0017355    0.0000007    143.526   287.015    EM
                                                     26.296    43.163
   140 -0.23544139D+04    0.0016848    0.0000007    143.443   287.112    EM
                                                     26.283    43.161
   141 -0.23544123D+04    0.0016365    0.0000007    143.362   287.208    EM
                                                     26.272    43.159
   142 -0.23544107D+04    0.0015931    0.0000007    143.282   287.301    EM
                                                     26.260    43.157
   143 -0.23544092D+04    0.0015525    0.0000007    143.204   287.392    EM
                                                     26.249    43.155
   144 -0.23544076D+04    0.0015147    0.0000006    143.128   287.481    EM
                                                     26.238    43.153
   145 -0.23544062D+04    0.0014796    0.0000006    143.053   287.568    EM
                                                     26.228    43.151
   146 -0.23544047D+04    0.0014469    0.0000006    142.979   287.654    EM
                                                     26.217    43.149
   147 -0.23544033D+04    0.0014164    0.0000006    142.907   287.738    EM
                                                     26.208    43.147
   148 -0.23544019D+04    0.0013879    0.0000006    142.836   287.820    EM
                                                     26.198    43.145
   149 -0.23544006D+04    0.0013613    0.0000006    142.767   287.901    EM
                                                     26.188    43.144
   150 -0.23543992D+04    0.0013363    0.0000006    142.699   287.980    EM
                                                     26.179    43.142
   151 -0.23543979D+04    0.0013129    0.0000006    142.632   288.057    EM
                                                     26.170    43.140
   152 -0.23543966D+04    0.0012910    0.0000005    142.567   288.134    EM
                                                     26.161    43.138
   153 -0.23543953D+04    0.0012704    0.0000005    142.502   288.208    EM
                                                     26.153    43.137
   154 -0.23543941D+04    0.0012510    0.0000005    142.439   288.282    EM
                                                     26.144    43.135
   155 -0.23543929D+04    0.0012327    0.0000005    142.377   288.354    EM
                                                     26.136    43.134
   156 -0.23543916D+04    0.0012155    0.0000005    142.316   288.424    EM
                                                     26.128    43.132
   157 -0.23543904D+04    0.0011993    0.0000005    142.256   288.494    EM
                                                     26.120    43.131
   158 -0.23543893D+04    0.0011839    0.0000005    142.197   288.562    EM
                                                     26.112    43.129
   159 -0.23543881D+04    0.0011693    0.0000005    142.139   288.629    EM
                                                     26.104    43.128
   160 -0.23543869D+04    0.0011555    0.0000005    142.082   288.695    EM
                                                     26.097    43.126
   161 -0.23543858D+04    0.0011424    0.0000005    142.026   288.760    EM
                                                     26.089    43.125
   162 -0.23543847D+04    0.0011299    0.0000005    141.970   288.824    EM
                                                     26.082    43.124
   163 -0.23543835D+04    0.0011181    0.0000005    141.916   288.887    EM
                                                     26.075    43.122
   164 -0.23543824D+04    0.0011067    0.0000005    141.863   288.949    EM
                                                     26.068    43.121
   165 -0.23543813D+04    0.0010959    0.0000005    141.810   289.009    EM
                                                     26.061    43.120
   166 -0.23543803D+04    0.0010856    0.0000005    141.758   289.069    EM
                                                     26.054    43.119
   167 -0.23543792D+04    0.0010757    0.0000005    141.707   289.128    EM
                                                     26.047    43.117
   168 -0.23543781D+04    0.0010662    0.0000005    141.657   289.187    EM
                                                     26.041    43.116
   169 -0.23543771D+04    0.0010571    0.0000004    141.607   289.244    EM
                                                     26.034    43.115
   170 -0.23543760D+04    0.0010483    0.0000004    141.558   289.300    EM
                                                     26.028    43.114
   171 -0.23543750D+04    0.0010399    0.0000004    141.510   289.356    EM
                                                     26.021    43.113
   172 -0.23543739D+04    0.0010317    0.0000004    141.462   289.411    EM
                                                     26.015    43.112
   173 -0.23543729D+04    0.0010239    0.0000004    141.415   289.465    EM
                                                     26.009    43.111
   174 -0.23543719D+04    0.0010163    0.0000004    141.369   289.519    EM
                                                     26.002    43.110
   175 -0.23543709D+04    0.0010089    0.0000004    141.323   289.571    EM
                                                     25.996    43.109
   176 -0.23543699D+04    0.0010018    0.0000004    141.278   289.623    EM
                                                     25.990    43.108
   177 -0.23543689D+04    0.0009949    0.0000004    141.234   289.675    EM
                                                     25.984    43.107


  TECHNICAL 8 OUTPUT FOR REPLICATION 5


  ITER  LOGLIKELIHOOD    ABS CHANGE   REL CHANGE      CLASS COUNTS    ALGORITHM
     1 -0.24607868D+04    0.0000000    0.0000000    112.341   111.013    EM
                                                    142.524   134.122
     2 -0.24441315D+04   16.6553071    0.0067683    109.196   106.067    EM
                                                    147.990   136.748
     3 -0.24393632D+04    4.7683056    0.0019509    107.589   102.673    EM
                                                    151.638   138.100
     4 -0.24357242D+04    3.6389660    0.0014918    106.840   100.444    EM
                                                    154.285   138.431
     5 -0.24328210D+04    2.9032468    0.0011919    106.619    98.662    EM
                                                    156.402   138.317
     6 -0.24305606D+04    2.2603643    0.0009291    106.668    96.969    EM
                                                    158.325   138.038
     7 -0.24288578D+04    1.7027737    0.0007006    106.916    95.342    EM
                                                    160.100   137.642
     8 -0.24276042D+04    1.2536653    0.0005162    107.384    93.899    EM
                                                    161.633   137.084
     9 -0.24266868D+04    0.9174122    0.0003779    108.077    92.712    EM
                                                    162.868   136.343
    10 -0.24260028D+04    0.6839254    0.0002818    108.951    91.775    EM
                                                    163.832   135.441
    11 -0.24254722D+04    0.5306574    0.0002187    109.948    91.039    EM
                                                    164.594   134.419
    12 -0.24250406D+04    0.4315538    0.0001779    111.016    90.454    EM
                                                    165.216   133.314
    13 -0.24246746D+04    0.3659703    0.0001509    112.120    89.976    EM
                                                    165.745   132.159
    14 -0.24243540D+04    0.3206273    0.0001322    113.240    89.577    EM
                                                    166.207   130.976
    15 -0.24240663D+04    0.2877460    0.0001187    114.365    89.236    EM
                                                    166.620   129.779
    16 -0.24238034D+04    0.2628600    0.0001084    115.493    88.939    EM
                                                    166.991   128.577
    17 -0.24235601D+04    0.2433469    0.0001004    116.624    88.680    EM
                                                    167.321   127.376
    18 -0.24233325D+04    0.2275918    0.0000939    117.759    88.454    EM
                                                    167.609   126.178
    19 -0.24231179D+04    0.2145486    0.0000885    118.903    88.258    EM
                                                    167.855   124.985
    20 -0.24229144D+04    0.2035041    0.0000840    120.059    88.090    EM
                                                    168.054   123.797
    21 -0.24227205D+04    0.1939516    0.0000800    121.230    87.952    EM
                                                    168.203   122.615
    22 -0.24225349D+04    0.1855199    0.0000766    122.419    87.841    EM
                                                    168.301   121.439
    23 -0.24223570D+04    0.1779312    0.0000734    123.629    87.758    EM
                                                    168.344   120.269
    24 -0.24221860D+04    0.1709720    0.0000706    124.862    87.702    EM
                                                    168.331   119.106
    25 -0.24220216D+04    0.1644740    0.0000679    126.117    87.672    EM
                                                    168.261   117.951
    26 -0.24218633D+04    0.1582968    0.0000654    127.394    87.668    EM
                                                    168.134   116.804
    27 -0.24217110D+04    0.1523124    0.0000629    128.691    87.686    EM
                                                    167.954   115.668
    28 -0.24215646D+04    0.1463941    0.0000605    130.005    87.724    EM
                                                    167.724   114.546
    29 -0.24214242D+04    0.1404092    0.0000580    131.329    87.780    EM
                                                    167.450   113.441
    30 -0.24212899D+04    0.1342223    0.0000554    132.657    87.847    EM
                                                    167.140   112.356
    31 -0.24211622D+04    0.1277088    0.0000527    133.978    87.922    EM
                                                    166.804   111.296
    32 -0.24210414D+04    0.1207800    0.0000499    135.282    88.000    EM
                                                    166.452   110.266
    33 -0.24209280D+04    0.1134082    0.0000468    136.560    88.075    EM
                                                    166.094   109.271
    34 -0.24208224D+04    0.1056434    0.0000436    137.802    88.144    EM
                                                    165.741   108.313
    35 -0.24207248D+04    0.0976103    0.0000403    139.000    88.203    EM
                                                    165.401   107.397
    36 -0.24206353D+04    0.0894859    0.0000370    140.148    88.250    EM
                                                    165.078   106.524
    37 -0.24205538D+04    0.0814687    0.0000337    141.243    88.285    EM
                                                    164.778   105.694
    38 -0.24204801D+04    0.0737470    0.0000305    142.283    88.307    EM
                                                    164.502   104.908
    39 -0.24204136D+04    0.0664759    0.0000275    143.268    88.318    EM
                                                    164.251   104.164
    40 -0.24203538D+04    0.0597661    0.0000247    144.199    88.318    EM
                                                    164.023   103.460
    41 -0.24203002D+04    0.0536824    0.0000222    145.078    88.309    EM
                                                    163.818   102.795
    42 -0.24202519D+04    0.0482479    0.0000199    145.910    88.292    EM
                                                    163.632   102.166
    43 -0.24202085D+04    0.0434530    0.0000180    146.697    88.270    EM
                                                    163.464   101.569
    44 -0.24201692D+04    0.0392643    0.0000162    147.442    88.244    EM
                                                    163.310   101.004
    45 -0.24201336D+04    0.0356331    0.0000147    148.150    88.214    EM
                                                    163.168   100.468
    46 -0.24201011D+04    0.0325028    0.0000134    148.824    88.183    EM
                                                    163.035    99.958
    47 -0.24200712D+04    0.0298141    0.0000123    149.466    88.151    EM
                                                    162.910    99.472
    48 -0.24200437D+04    0.0275091    0.0000114    150.081    88.119    EM
                                                    162.791    99.009
    49 -0.24200182D+04    0.0255333    0.0000106    150.670    88.086    EM
                                                    162.677    98.567
    50 -0.24199944D+04    0.0238370    0.0000098    151.235    88.055    EM
                                                    162.566    98.144
    51 -0.24199720D+04    0.0223763    0.0000092    151.779    88.023    EM
                                                    162.459    97.739
    52 -0.24199509D+04    0.0211128    0.0000087    152.303    87.992    EM
                                                    162.353    97.351
    53 -0.24199309D+04    0.0200136    0.0000083    152.809    87.961    EM
                                                    162.250    96.979
    54 -0.24199118D+04    0.0190507    0.0000079    153.298    87.931    EM
                                                    162.150    96.622
    55 -0.24198936D+04    0.0182005    0.0000075    153.770    87.900    EM
                                                    162.051    96.280
    56 -0.24198762D+04    0.0174436    0.0000072    154.227    87.868    EM
                                                    161.955    95.950
    57 -0.24198594D+04    0.0167621    0.0000069    154.669    87.836    EM
                                                    161.862    95.634
    58 -0.24198433D+04    0.0161514    0.0000067    155.097    87.802    EM
                                                    161.771    95.330
    59 -0.24198277D+04    0.0155858    0.0000064    155.511    87.768    EM
                                                    161.684    95.037
    60 -0.24198126D+04    0.0150677    0.0000062    155.913    87.732    EM
                                                    161.600    94.755
    61 -0.24197980D+04    0.0145870    0.0000060    156.303    87.694    EM
                                                    161.519    94.484
    62 -0.24197839D+04    0.0141381    0.0000058    156.680    87.655    EM
                                                    161.442    94.223
    63 -0.24197825D+04    0.0013434    0.0000006    156.562    87.602    QN
                                                    161.515    94.320
    64 -0.24197676D+04    0.0149722    0.0000062    156.972    87.570    EM
                                                    161.416    94.042
    65 -0.24197541D+04    0.0134261    0.0000055    157.357    87.535    EM
                                                    161.329    93.779
    66 -0.24197412D+04    0.0129289    0.0000053    157.723    87.499    EM
                                                    161.250    93.528
    67 -0.24197287D+04    0.0125361    0.0000052    158.074    87.460    EM
                                                    161.177    93.288
    68 -0.24197165D+04    0.0121769    0.0000050    158.412    87.418    EM
                                                    161.111    93.060
    69 -0.24197047D+04    0.0118377    0.0000049    158.737    87.372    EM
                                                    161.051    92.840
    70 -0.24196931D+04    0.0115137    0.0000048    159.051    87.324    EM
                                                    160.996    92.629
    71 -0.24196819D+04    0.0112024    0.0000046    159.355    87.274    EM
                                                    160.946    92.426
    72 -0.24196710D+04    0.0109021    0.0000045    159.649    87.221    EM
                                                    160.901    92.230
    73 -0.24196604D+04    0.0106116    0.0000044    159.934    87.166    EM
                                                    160.860    92.040
    74 -0.24196501D+04    0.0103298    0.0000043    160.211    87.110    EM
                                                    160.822    91.856
    75 -0.24196400D+04    0.0100559    0.0000042    160.480    87.053    EM
                                                    160.789    91.678
    76 -0.24196302D+04    0.0097894    0.0000040    160.742    86.994    EM
                                                    160.759    91.505
    77 -0.24196207D+04    0.0095297    0.0000039    160.997    86.934    EM
                                                    160.732    91.336
    78 -0.24196114D+04    0.0092762    0.0000038    161.245    86.874    EM
                                                    160.708    91.173
    79 -0.24196024D+04    0.0090286    0.0000037    161.486    86.812    EM
                                                    160.687    91.014
    80 -0.24195936D+04    0.0087867    0.0000036    161.721    86.750    EM
                                                    160.669    90.859
    81 -0.24195851D+04    0.0085501    0.0000035    161.951    86.687    EM
                                                    160.654    90.709
    82 -0.24195768D+04    0.0083185    0.0000034    162.174    86.624    EM
                                                    160.640    90.562
    83 -0.24195687D+04    0.0080918    0.0000033    162.392    86.560    EM
                                                    160.629    90.419
    84 -0.24195608D+04    0.0078699    0.0000033    162.604    86.496    EM
                                                    160.621    90.279
    85 -0.24195531D+04    0.0076525    0.0000032    162.811    86.432    EM
                                                    160.614    90.143
    86 -0.24195457D+04    0.0074395    0.0000031    163.012    86.367    EM
                                                    160.610    90.011
    87 -0.24195385D+04    0.0072308    0.0000030    163.209    86.302    EM
                                                    160.607    89.881
    88 -0.24195314D+04    0.0070264    0.0000029    163.400    86.237    EM
                                                    160.607    89.755
    89 -0.24195246D+04    0.0068260    0.0000028    163.587    86.173    EM
                                                    160.608    89.632
    90 -0.24195180D+04    0.0066296    0.0000027    163.769    86.108    EM
                                                    160.611    89.512
    91 -0.24195116D+04    0.0064372    0.0000027    163.947    86.043    EM
                                                    160.616    89.395
    92 -0.24195053D+04    0.0062487    0.0000026    164.119    85.978    EM
                                                    160.622    89.281
    93 -0.24194992D+04    0.0060639    0.0000025    164.288    85.913    EM
                                                    160.630    89.169
    94 -0.24194934D+04    0.0058829    0.0000024    164.452    85.848    EM
                                                    160.640    89.060
    95 -0.24194877D+04    0.0057057    0.0000024    164.611    85.784    EM
                                                    160.651    88.954
    96 -0.24194821D+04    0.0055321    0.0000023    164.767    85.720    EM
                                                    160.663    88.851
    97 -0.24194768D+04    0.0053621    0.0000022    164.918    85.655    EM
                                                    160.677    88.750
    98 -0.24194716D+04    0.0051957    0.0000021    165.065    85.592    EM
                                                    160.692    88.652
    99 -0.24194665D+04    0.0050333    0.0000021    165.208    85.528    EM
                                                    160.708    88.556
   100 -0.24194617D+04    0.0048755    0.0000020    165.347    85.465    EM
                                                    160.726    88.462
   101 -0.24194569D+04    0.0047183    0.0000020    165.483    85.402    EM
                                                    160.744    88.371
   102 -0.24194524D+04    0.0045662    0.0000019    165.614    85.339    EM
                                                    160.764    88.283
   103 -0.24194480D+04    0.0044177    0.0000018    165.742    85.277    EM
                                                    160.785    88.196
   104 -0.24194437D+04    0.0042728    0.0000018    165.866    85.215    EM
                                                    160.807    88.112
   105 -0.24194413D+04    0.0023895    0.0000010    165.844    85.144    QN
                                                    160.840    88.172
   106 -0.24194356D+04    0.0056935    0.0000024    165.992    85.092    EM
                                                    160.857    88.059
   107 -0.24194316D+04    0.0040406    0.0000017    166.122    85.037    EM
                                                    160.883    87.958
   108 -0.24194278D+04    0.0037392    0.0000015    166.243    84.980    EM
                                                    160.910    87.867
   109 -0.24194242D+04    0.0035742    0.0000015    166.359    84.922    EM
                                                    160.936    87.783
   110 -0.24194208D+04    0.0034408    0.0000014    166.471    84.865    EM
                                                    160.961    87.703
   111 -0.24194175D+04    0.0033186    0.0000014    166.578    84.807    EM
                                                    160.987    87.627
   112 -0.24194143D+04    0.0032024    0.0000013    166.681    84.750    EM
                                                    161.014    87.555
   113 -0.24194112D+04    0.0030905    0.0000013    166.780    84.693    EM
                                                    161.041    87.486
   114 -0.24194082D+04    0.0029823    0.0000012    166.876    84.637    EM
                                                    161.069    87.418
   115 -0.24194053D+04    0.0028776    0.0000012    166.968    84.580    EM
                                                    161.098    87.354
   116 -0.24194026D+04    0.0027763    0.0000011    167.057    84.525    EM
                                                    161.127    87.291
   117 -0.24193999D+04    0.0026782    0.0000011    167.143    84.469    EM
                                                    161.157    87.230
   118 -0.24193973D+04    0.0025833    0.0000011    167.226    84.415    EM
                                                    161.188    87.172
   119 -0.24193948D+04    0.0024914    0.0000010    167.306    84.361    EM
                                                    161.219    87.115
   120 -0.24193924D+04    0.0024026    0.0000010    167.383    84.307    EM
                                                    161.250    87.060
   121 -0.24193901D+04    0.0023168    0.0000010    167.458    84.254    EM
                                                    161.282    87.006
   122 -0.24193878D+04    0.0022338    0.0000009    167.530    84.202    EM
                                                    161.314    86.954
   123 -0.24193857D+04    0.0021536    0.0000009    167.600    84.150    EM
                                                    161.347    86.903
   124 -0.24193836D+04    0.0020762    0.0000009    167.667    84.099    EM
                                                    161.379    86.854
   125 -0.24193816D+04    0.0020014    0.0000008    167.733    84.048    EM
                                                    161.412    86.807
   126 -0.24193797D+04    0.0019292    0.0000008    167.796    83.998    EM
                                                    161.445    86.761
   127 -0.24193778D+04    0.0018595    0.0000008    167.857    83.949    EM
                                                    161.478    86.716
   128 -0.24193760D+04    0.0017922    0.0000007    167.916    83.901    EM
                                                    161.511    86.672
   129 -0.24193743D+04    0.0017274    0.0000007    167.973    83.853    EM
                                                    161.544    86.630
   130 -0.24193726D+04    0.0016648    0.0000007    168.028    83.806    EM
                                                    161.578    86.588
   131 -0.24193710D+04    0.0016045    0.0000007    168.082    83.760    EM
                                                    161.611    86.548
   132 -0.24193695D+04    0.0015463    0.0000006    168.133    83.714    EM
                                                    161.644    86.509
   133 -0.24193680D+04    0.0014903    0.0000006    168.183    83.669    EM
                                                    161.676    86.472
   134 -0.24193666D+04    0.0014363    0.0000006    168.232    83.624    EM
                                                    161.709    86.435
   135 -0.24193652D+04    0.0013843    0.0000006    168.279    83.581    EM
                                                    161.742    86.399
   136 -0.24193638D+04    0.0013341    0.0000006    168.324    83.538    EM
                                                    161.774    86.364
   137 -0.24193626D+04    0.0012859    0.0000005    168.368    83.495    EM
                                                    161.806    86.330
   138 -0.24193613D+04    0.0012395    0.0000005    168.410    83.454    EM
                                                    161.838    86.297
   139 -0.24193601D+04    0.0011947    0.0000005    168.452    83.413    EM
                                                    161.870    86.265
   140 -0.24193590D+04    0.0011518    0.0000005    168.492    83.373    EM
                                                    161.902    86.234
   141 -0.24193579D+04    0.0011106    0.0000005    168.530    83.333    EM
                                                    161.933    86.204
   142 -0.24193568D+04    0.0010703    0.0000004    168.568    83.294    EM
                                                    161.964    86.174
   143 -0.24193558D+04    0.0010319    0.0000004    168.604    83.256    EM
                                                    161.995    86.146
   144 -0.24193548D+04    0.0009950    0.0000004    168.639    83.218    EM
                                                    162.025    86.118


  TECHNICAL 8 OUTPUT FOR REPLICATION 6


  ITER  LOGLIKELIHOOD    ABS CHANGE   REL CHANGE      CLASS COUNTS    ALGORITHM
     1 -0.24201581D+04    0.0000000    0.0000000    147.682   141.171    EM
                                                    108.889   102.258
     2 -0.24036003D+04   16.5577569    0.0068416    153.917   144.552    EM
                                                    103.195    98.336
     3 -0.23973015D+04    6.2988571    0.0026206    158.598   149.408    EM
                                                     98.292    93.702
     4 -0.23932351D+04    4.0663314    0.0016962    161.895   153.842    EM
                                                     94.192    90.071
     5 -0.23905706D+04    2.6644874    0.0011133    164.291   157.935    EM
                                                     90.442    87.333
     6 -0.23888692D+04    1.7014743    0.0007117    166.135   161.934    EM
                                                     86.791    85.141
     7 -0.23877911D+04    1.0780235    0.0004513    167.564   165.941    EM
                                                     83.242    83.252
     8 -0.23870645D+04    0.7266286    0.0003043    168.655   169.991    EM
                                                     79.826    81.527
     9 -0.23864985D+04    0.5660377    0.0002371    169.461   174.089    EM
                                                     76.554    79.896
    10 -0.23859824D+04    0.5160655    0.0002162    169.968   178.154    EM
                                                     73.505    78.374
    11 -0.23854838D+04    0.4985693    0.0002090    170.086   181.995    EM
                                                     70.854    77.065
    12 -0.23850327D+04    0.4511900    0.0001891    169.783   185.435    EM
                                                     68.721    76.061
    13 -0.23846620D+04    0.3706063    0.0001554    169.153   188.447    EM
                                                     67.045    75.354
    14 -0.23843711D+04    0.2909600    0.0001220    168.324   191.101    EM
                                                     65.692    74.882
    15 -0.23841412D+04    0.2298835    0.0000964    167.379   193.477    EM
                                                     64.558    74.586
    16 -0.23839544D+04    0.1868253    0.0000784    166.361   195.635    EM
                                                     63.579    74.425
    17 -0.23837974D+04    0.1569651    0.0000658    165.297   197.620    EM
                                                     62.715    74.368
    18 -0.23836612D+04    0.1362131    0.0000571    164.202   199.465    EM
                                                     61.941    74.393
    19 -0.23835395D+04    0.1217380    0.0000511    163.086   201.197    EM
                                                     61.235    74.482
    20 -0.23834278D+04    0.1116521    0.0000468    161.957   202.837    EM
                                                     60.585    74.621
    21 -0.23833231D+04    0.1046877    0.0000439    160.820   204.401    EM
                                                     59.978    74.801
    22 -0.23832231D+04    0.0999797    0.0000419    159.679   205.902    EM
                                                     59.406    75.012
    23 -0.23831262D+04    0.0969266    0.0000407    158.535   207.353    EM
                                                     58.863    75.249
    24 -0.23830311D+04    0.0951023    0.0000399    157.391   208.762    EM
                                                     58.343    75.505
    25 -0.23829369D+04    0.0941997    0.0000395    156.246   210.136    EM
                                                     57.841    75.778
    26 -0.23828429D+04    0.0939946    0.0000394    155.101   211.482    EM
                                                     57.354    76.064
    27 -0.23827486D+04    0.0943230    0.0000396    153.956   212.805    EM
                                                     56.879    76.361
    28 -0.23826535D+04    0.0950652    0.0000399    152.810   214.109    EM
                                                     56.413    76.668
    29 -0.23825574D+04    0.0961338    0.0000403    151.663   215.399    EM
                                                     55.954    76.984
    30 -0.23824599D+04    0.0974642    0.0000409    150.515   216.677    EM
                                                     55.501    77.307
    31 -0.23823609D+04    0.0990060    0.0000416    149.364   217.945    EM
                                                     55.052    77.638
    32 -0.23822602D+04    0.1007144    0.0000423    148.211   219.206    EM
                                                     54.606    77.977
    33 -0.23821577D+04    0.1025433    0.0000430    147.055   220.460    EM
                                                     54.163    78.322
    34 -0.23820532D+04    0.1044399    0.0000438    145.896   221.709    EM
                                                     53.721    78.675
    35 -0.23819469D+04    0.1063409    0.0000446    144.733   222.952    EM
                                                     53.281    79.034
    36 -0.23818387D+04    0.1081722    0.0000454    143.569   224.189    EM
                                                     52.841    79.401
    37 -0.23817289D+04    0.1098494    0.0000461    142.404   225.419    EM
                                                     52.403    79.774
    38 -0.23816176D+04    0.1112836    0.0000467    141.237   226.642    EM
                                                     51.967    80.154
    39 -0.23815052D+04    0.1123871    0.0000472    140.072   227.855    EM
                                                     51.532    80.541
    40 -0.23813921D+04    0.1130832    0.0000475    138.910   229.057    EM
                                                     51.098    80.934
    41 -0.23812788D+04    0.1133142    0.0000476    137.751   230.248    EM
                                                     50.668    81.333
    42 -0.23811657D+04    0.1130499    0.0000475    136.599   231.423    EM
                                                     50.241    81.737
    43 -0.23810535D+04    0.1122916    0.0000472    135.453   232.583    EM
                                                     49.817    82.147
    44 -0.23809424D+04    0.1110725    0.0000466    134.316   233.726    EM
                                                     49.397    82.561
    45 -0.23808329D+04    0.1094522    0.0000460    133.188   234.851    EM
                                                     48.982    82.979
    46 -0.23807254D+04    0.1075108    0.0000452    132.071   235.955    EM
                                                     48.572    83.401
    47 -0.23806201D+04    0.1053377    0.0000442    130.965   237.040    EM
                                                     48.168    83.826
    48 -0.23805171D+04    0.1030219    0.0000433    129.872   238.104    EM
                                                     47.771    84.254
    49 -0.23804164D+04    0.1006420    0.0000423    128.791   239.147    EM
                                                     47.380    84.683
    50 -0.23803182D+04    0.0982627    0.0000413    127.723   240.168    EM
                                                     46.996    85.114
    51 -0.23802222D+04    0.0959294    0.0000403    126.668   241.168    EM
                                                     46.619    85.545
    52 -0.23801286D+04    0.0936683    0.0000394    125.626   242.147    EM
                                                     46.250    85.976
    53 -0.23800371D+04    0.0914894    0.0000384    124.599   243.104    EM
                                                     45.890    86.407
    54 -0.23799477D+04    0.0893880    0.0000376    123.586   244.040    EM
                                                     45.538    86.836
    55 -0.23798603D+04    0.0873503    0.0000367    122.588   244.954    EM
                                                     45.195    87.263
    56 -0.23797750D+04    0.0853574    0.0000359    121.605   245.846    EM
                                                     44.862    87.687
    57 -0.23796916D+04    0.0833900    0.0000350    120.639   246.716    EM
                                                     44.539    88.107
    58 -0.23796102D+04    0.0814283    0.0000342    119.689   247.562    EM
                                                     44.226    88.523
    59 -0.23795307D+04    0.0794619    0.0000334    118.756   248.386    EM
                                                     43.924    88.934
    60 -0.23794532D+04    0.0774861    0.0000326    117.842   249.185    EM
                                                     43.634    89.339
    61 -0.23793777D+04    0.0755043    0.0000317    116.947   249.959    EM
                                                     43.355    89.739
    62 -0.23793042D+04    0.0735255    0.0000309    116.072   250.708    EM
                                                     43.088    90.132
    63 -0.23792326D+04    0.0715588    0.0000301    115.218   251.431    EM
                                                     42.832    90.519
    64 -0.23791630D+04    0.0696513    0.0000293    114.384   252.127    EM
                                                     42.589    90.900
    65 -0.23790952D+04    0.0677986    0.0000285    113.573   252.797    EM
                                                     42.357    91.273
    66 -0.23790291D+04    0.0660340    0.0000278    112.783   253.438    EM
                                                     42.138    91.641
    67 -0.23789648D+04    0.0643787    0.0000271    112.016   254.052    EM
                                                     41.930    92.002
    68 -0.23789019D+04    0.0628505    0.0000264    111.272   254.639    EM
                                                     41.733    92.356
    69 -0.23788404D+04    0.0614643    0.0000258    110.550   255.197    EM
                                                     41.548    92.705
    70 -0.23787802D+04    0.0602298    0.0000253    109.850   255.727    EM
                                                     41.374    93.048
    71 -0.23787211D+04    0.0591523    0.0000249    109.173   256.230    EM
                                                     41.211    93.385
    72 -0.23786628D+04    0.0582332    0.0000245    108.518   256.706    EM
                                                     41.059    93.717
    73 -0.23786054D+04    0.0574692    0.0000242    107.884   257.155    EM
                                                     40.917    94.044
    74 -0.23785485D+04    0.0568549    0.0000239    107.271   257.578    EM
                                                     40.784    94.366
    75 -0.23784921D+04    0.0563817    0.0000237    106.679   257.975    EM
                                                     40.661    94.684
    76 -0.23784361D+04    0.0560391    0.0000236    106.107   258.348    EM
                                                     40.548    94.997
    77 -0.23783803D+04    0.0558153    0.0000235    105.555   258.696    EM
                                                     40.443    95.306
    78 -0.23783246D+04    0.0556973    0.0000234    105.022   259.021    EM
                                                     40.347    95.611
    79 -0.23782689D+04    0.0556721    0.0000234    104.507   259.323    EM
                                                     40.259    95.911
    80 -0.23782132D+04    0.0557259    0.0000234    104.009   259.605    EM
                                                     40.178    96.208
    81 -0.23781573D+04    0.0558458    0.0000235    103.529   259.867    EM
                                                     40.105    96.500
    82 -0.23781013D+04    0.0560186    0.0000236    103.065   260.110    EM
                                                     40.038    96.787
    83 -0.23780451D+04    0.0562324    0.0000236    102.617   260.335    EM
                                                     39.977    97.070
    84 -0.23779886D+04    0.0564761    0.0000237    102.184   260.545    EM
                                                     39.922    97.348
    85 -0.23779319D+04    0.0567390    0.0000239    101.766   260.740    EM
                                                     39.873    97.622
    86 -0.23778748D+04    0.0570122    0.0000240    101.361   260.921    EM
                                                     39.828    97.890
    87 -0.23778176D+04    0.0572877    0.0000241    100.970   261.092    EM
                                                     39.786    98.152
    88 -0.23777600D+04    0.0575588    0.0000242    100.590   261.252    EM
                                                     39.749    98.409
    89 -0.23777022D+04    0.0578200    0.0000243    100.222   261.404    EM
                                                     39.714    98.660
    90 -0.23776441D+04    0.0580670    0.0000244     99.864   261.549    EM
                                                     39.682    98.905
    91 -0.23775858D+04    0.0582965    0.0000245     99.516   261.688    EM
                                                     39.652    99.144
    92 -0.23775273D+04    0.0585068    0.0000246     99.177   261.823    EM
                                                     39.624    99.376
    93 -0.23774686D+04    0.0586965    0.0000247     98.846   261.955    EM
                                                     39.597    99.602
    94 -0.23774097D+04    0.0588653    0.0000248     98.521   262.086    EM
                                                     39.571    99.822
    95 -0.23773507D+04    0.0590146    0.0000248     98.203   262.216    EM
                                                     39.546   100.036
    96 -0.23772916D+04    0.0591463    0.0000249     97.889   262.347    EM
                                                     39.521   100.243
    97 -0.23772323D+04    0.0592638    0.0000249     97.579   262.479    EM
                                                     39.496   100.445
    98 -0.23771730D+04    0.0593715    0.0000250     97.272   262.614    EM
                                                     39.471   100.643
    99 -0.23771135D+04    0.0594911    0.0000250     96.967   262.752    EM
                                                     39.446   100.834
   100 -0.23770539D+04    0.0595961    0.0000251     96.663   262.894    EM
                                                     39.421   101.021
   101 -0.23769941D+04    0.0597244    0.0000251     96.360   263.040    EM
                                                     39.396   101.204
   102 -0.23769343D+04    0.0598841    0.0000252     96.055   263.191    EM
                                                     39.371   101.383
   103 -0.23768742D+04    0.0600874    0.0000253     95.750   263.346    EM
                                                     39.346   101.559
   104 -0.23768138D+04    0.0603457    0.0000254     95.443   263.505    EM
                                                     39.321   101.732
   105 -0.23767532D+04    0.0606665    0.0000255     95.134   263.669    EM
                                                     39.295   101.902
   106 -0.23766921D+04    0.0610475    0.0000257     94.822   263.837    EM
                                                     39.271   102.071
   107 -0.23766306D+04    0.0614709    0.0000259     94.509   264.007    EM
                                                     39.246   102.238
   108 -0.23765687D+04    0.0618971    0.0000260     94.194   264.181    EM
                                                     39.222   102.403
   109 -0.23765065D+04    0.0622593    0.0000262     93.878   264.355    EM
                                                     39.200   102.568
   110 -0.23764440D+04    0.0624635    0.0000263     93.562   264.529    EM
                                                     39.178   102.731
   111 -0.23763816D+04    0.0623974    0.0000263     93.248   264.702    EM
                                                     39.158   102.893
   112 -0.23763197D+04    0.0619461    0.0000261     92.936   264.872    EM
                                                     39.139   103.053
   113 -0.23762587D+04    0.0610172    0.0000257     92.629   265.037    EM
                                                     39.123   103.211
   114 -0.23761991D+04    0.0595637    0.0000251     92.328   265.198    EM
                                                     39.108   103.367
   115 -0.23761415D+04    0.0575928    0.0000242     92.033   265.352    EM
                                                     39.096   103.519
   116 -0.23760863D+04    0.0551636    0.0000232     91.747   265.498    EM
                                                     39.087   103.668
   117 -0.23760340D+04    0.0523690    0.0000220     91.470   265.636    EM
                                                     39.081   103.812
   118 -0.23759847D+04    0.0493154    0.0000208     91.203   265.765    EM
                                                     39.080   103.953
   119 -0.23759385D+04    0.0461081    0.0000194     90.945   265.884    EM
                                                     39.082   104.089
   120 -0.23758957D+04    0.0428413    0.0000180     90.699   265.990    EM
                                                     39.090   104.220
   121 -0.23758561D+04    0.0395953    0.0000167     90.464   266.084    EM
                                                     39.104   104.348
   122 -0.23758197D+04    0.0364369    0.0000153     90.240   266.162    EM
                                                     39.126   104.472
   123 -0.23757863D+04    0.0334202    0.0000141     90.028   266.223    EM
                                                     39.155   104.594
   124 -0.23757557D+04    0.0305885    0.0000129     89.828   266.264    EM
                                                     39.194   104.713
   125 -0.23757277D+04    0.0279759    0.0000118     89.641   266.282    EM
                                                     39.244   104.833
   126 -0.23757021D+04    0.0256095    0.0000108     89.467   266.272    EM
                                                     39.307   104.953
   127 -0.23756786D+04    0.0235128    0.0000099     89.308   266.231    EM
                                                     39.385   105.076
   128 -0.23756569D+04    0.0217094    0.0000091     89.163   266.153    EM
                                                     39.481   105.203
   129 -0.23756366D+04    0.0202273    0.0000085     89.034   266.033    EM
                                                     39.597   105.336
   130 -0.23756175D+04    0.0190993    0.0000080     88.922   265.864    EM
                                                     39.736   105.478
   131 -0.23755992D+04    0.0183614    0.0000077     88.829   265.638    EM
                                                     39.902   105.632
   132 -0.23755811D+04    0.0180399    0.0000076     88.756   265.349    EM
                                                     40.097   105.798
   133 -0.23755630D+04    0.0181223    0.0000076     88.706   264.992    EM
                                                     40.324   105.978
   134 -0.23755445D+04    0.0185063    0.0000078     88.679   264.567    EM
                                                     40.581   106.173
   135 -0.23755256D+04    0.0189428    0.0000080     88.678   264.080    EM
                                                     40.864   106.379
   136 -0.23755065D+04    0.0190291    0.0000080     88.702   263.548    EM
                                                     41.162   106.589
   137 -0.23754882D+04    0.0183278    0.0000077     88.747   262.999    EM
                                                     41.460   106.795
   138 -0.23754716D+04    0.0165836    0.0000070     88.809   262.465    EM
                                                     41.741   106.985
   139 -0.23754591D+04    0.0125649    0.0000053     88.874   261.982    EM
                                                     41.991   107.153
   140 -0.23754491D+04    0.0099286    0.0000042     88.944   261.560    EM
                                                     42.206   107.289
   141 -0.23754405D+04    0.0085822    0.0000036     89.007   261.222    EM
                                                     42.380   107.391
   142 -0.23754360D+04    0.0045174    0.0000019     89.055   260.967    EM
                                                     42.515   107.462
   143 -0.23754338D+04    0.0022048    0.0000009     89.087   260.788    EM
                                                     42.617   107.508
   144 -0.23754334D+04    0.0003861    0.0000002     89.101   260.673    EM
                                                     42.692   107.533
   145 -0.23754343D+04   -0.0008577   -0.0000004     89.100   260.612    EM
                                                     42.746   107.543
   146 -0.23754360D+04   -0.0017574   -0.0000007     89.084   260.593    EM
                                                     42.781   107.542
   147 -0.23754385D+04   -0.0024293   -0.0000010     89.056   260.609    EM
                                                     42.803   107.532
   148 -0.23754414D+04   -0.0029716   -0.0000013     89.018   260.652    EM
                                                     42.814   107.516
   149 -0.23754449D+04   -0.0034402   -0.0000014     88.972   260.715    EM
                                                     42.816   107.497
   150 -0.23754488D+04   -0.0038679   -0.0000016     88.919   260.795    EM
                                                     42.811   107.475
   151 -0.23754530D+04   -0.0042714   -0.0000018     88.861   260.888    EM
                                                     42.800   107.451


  TECHNICAL 8 OUTPUT FOR REPLICATION 7


  ITER  LOGLIKELIHOOD    ABS CHANGE   REL CHANGE      CLASS COUNTS    ALGORITHM
     1 -0.24213448D+04    0.0000000    0.0000000     99.344   105.236    EM
                                                    145.553   149.868
     2 -0.24067851D+04   14.5597127    0.0060131     99.987   103.519    EM
                                                    145.594   150.901
     3 -0.24024077D+04    4.3774104    0.0018188    100.181   102.954    EM
                                                    146.115   150.750
     4 -0.23995932D+04    2.8144438    0.0011715     99.825   102.184    EM
                                                    147.144   150.848
     5 -0.23975877D+04    2.0055208    0.0008358     98.982   101.048    EM
                                                    148.545   151.426
     6 -0.23961232D+04    1.4645003    0.0006108     97.928    99.890    EM
                                                    149.914   152.268
     7 -0.23950500D+04    1.0732307    0.0004479     96.929    99.082    EM
                                                    150.879   153.110
     8 -0.23942634D+04    0.7865975    0.0003284     96.159    98.857    EM
                                                    151.215   153.769
     9 -0.23936754D+04    0.5879558    0.0002456     95.680    99.263    EM
                                                    150.875   154.182
    10 -0.23932169D+04    0.4585482    0.0001916     95.449   100.162    EM
                                                    149.983   154.406
    11 -0.23928487D+04    0.3681902    0.0001538     95.359   101.306    EM
                                                    148.759   154.577
    12 -0.23925555D+04    0.2931511    0.0001225     95.310   102.488    EM
                                                    147.408   154.794
    13 -0.23923231D+04    0.2323891    0.0000971     95.255   103.631    EM
                                                    146.046   155.068
    14 -0.23921327D+04    0.1903989    0.0000796     95.184   104.737    EM
                                                    144.717   155.362
    15 -0.23919692D+04    0.1635405    0.0000684     95.106   105.819    EM
                                                    143.430   155.645
    16 -0.23918233D+04    0.1458679    0.0000610     95.031   106.889    EM
                                                    142.180   155.900
    17 -0.23916899D+04    0.1334628    0.0000558     94.969   107.953    EM
                                                    140.962   156.116
    18 -0.23915656D+04    0.1242946    0.0000520     94.926   109.015    EM
                                                    139.772   156.287
    19 -0.23914482D+04    0.1173443    0.0000491     94.906   110.078    EM
                                                    138.606   156.410
    20 -0.23913362D+04    0.1120423    0.0000469     94.911   111.141    EM
                                                    137.463   156.485
    21 -0.23912282D+04    0.1079618    0.0000451     94.939   112.201    EM
                                                    136.344   156.516
    22 -0.23911236D+04    0.1046581    0.0000438     94.987   113.251    EM
                                                    135.253   156.509
    23 -0.23910220D+04    0.1016038    0.0000425     95.048   114.281    EM
                                                    134.197   156.475
    24 -0.23909237D+04    0.0982209    0.0000411     95.114   115.274    EM
                                                    133.186   156.426
    25 -0.23908297D+04    0.0940126    0.0000393     95.176   116.214    EM
                                                    132.232   156.377
    26 -0.23907410D+04    0.0887322    0.0000371     95.227   117.089    EM
                                                    131.343   156.340
    27 -0.23906585D+04    0.0824752    0.0000345     95.261   117.889    EM
                                                    130.526   156.324
    28 -0.23905829D+04    0.0756150    0.0000316     95.276   118.611    EM
                                                    129.783   156.330
    29 -0.23905143D+04    0.0686273    0.0000287     95.271   119.257    EM
                                                    129.113   156.359
    30 -0.23904524D+04    0.0619242    0.0000259     95.248   119.834    EM
                                                    128.510   156.408
    31 -0.23903966D+04    0.0557722    0.0000233     95.210   120.347    EM
                                                    127.969   156.473
    32 -0.23903463D+04    0.0502945    0.0000210     95.161   120.805    EM
                                                    127.484   156.550
    33 -0.23903008D+04    0.0455095    0.0000190     95.103   121.214    EM
                                                    127.049   156.634
    34 -0.23902594D+04    0.0413742    0.0000173     95.039   121.581    EM
                                                    126.657   156.723
    35 -0.23902216D+04    0.0378174    0.0000158     94.970   121.910    EM
                                                    126.304   156.816
    36 -0.23901868D+04    0.0347595    0.0000145     94.900   122.206    EM
                                                    125.986   156.908
    37 -0.23901547D+04    0.0321240    0.0000134     94.829   122.472    EM
                                                    125.699   157.000
    38 -0.23901249D+04    0.0298422    0.0000125     94.759   122.712    EM
                                                    125.439   157.090
    39 -0.23900970D+04    0.0278553    0.0000117     94.690   122.929    EM
                                                    125.205   157.176
    40 -0.23900709D+04    0.0261135    0.0000109     94.624   123.123    EM
                                                    124.994   157.259
    41 -0.23900463D+04    0.0245759    0.0000103     94.561   123.299    EM
                                                    124.803   157.338
    42 -0.23900231D+04    0.0232087    0.0000097     94.501   123.456    EM
                                                    124.631   157.411
    43 -0.23900011D+04    0.0219845    0.0000092     94.445   123.598    EM
                                                    124.478   157.480
    44 -0.23899802D+04    0.0208806    0.0000087     94.393   123.724    EM
                                                    124.340   157.543
    45 -0.23899604D+04    0.0198786    0.0000083     94.346   123.836    EM
                                                    124.218   157.600
    46 -0.23899414D+04    0.0189635    0.0000079     94.302   123.936    EM
                                                    124.110   157.652
    47 -0.23899233D+04    0.0181228    0.0000076     94.263   124.024    EM
                                                    124.015   157.698
    48 -0.23899059D+04    0.0173464    0.0000073     94.228   124.100    EM
                                                    123.933   157.739
    49 -0.23898893D+04    0.0166255    0.0000070     94.198   124.167    EM
                                                    123.862   157.774
    50 -0.23898734D+04    0.0159533    0.0000067     94.171   124.223    EM
                                                    123.802   157.803
    51 -0.23898580D+04    0.0153238    0.0000064     94.149   124.271    EM
                                                    123.753   157.828
    52 -0.23898433D+04    0.0147320    0.0000062     94.130   124.310    EM
                                                    123.713   157.847
    53 -0.23898291D+04    0.0141736    0.0000059     94.116   124.341    EM
                                                    123.682   157.861
    54 -0.23898155D+04    0.0136452    0.0000057     94.105   124.365    EM
                                                    123.660   157.870
    55 -0.23898023D+04    0.0131436    0.0000055     94.097   124.382    EM
                                                    123.646   157.874
    56 -0.23897897D+04    0.0126664    0.0000053     94.093   124.393    EM
                                                    123.640   157.874
    57 -0.23897775D+04    0.0122111    0.0000051     94.092   124.397    EM
                                                    123.641   157.870
    58 -0.23897657D+04    0.0117762    0.0000049     94.094   124.396    EM
                                                    123.649   157.861
    59 -0.23897543D+04    0.0113597    0.0000048     94.099   124.389    EM
                                                    123.663   157.849
    60 -0.23897434D+04    0.0109602    0.0000046     94.106   124.377    EM
                                                    123.684   157.833
    61 -0.23897328D+04    0.0105765    0.0000044     94.116   124.360    EM
                                                    123.710   157.814
    62 -0.23897226D+04    0.0102076    0.0000043     94.129   124.339    EM
                                                    123.741   157.791
    63 -0.23897127D+04    0.0098524    0.0000041     94.144   124.314    EM
                                                    123.778   157.765
    64 -0.23897032D+04    0.0095100    0.0000040     94.160   124.284    EM
                                                    123.819   157.736
    65 -0.23896940D+04    0.0091801    0.0000038     94.179   124.252    EM
                                                    123.865   157.704
    66 -0.23896852D+04    0.0088615    0.0000037     94.200   124.216    EM
                                                    123.914   157.670
    67 -0.23896766D+04    0.0085539    0.0000036     94.222   124.176    EM
                                                    123.968   157.633
    68 -0.23896684D+04    0.0082567    0.0000035     94.246   124.134    EM
                                                    124.025   157.594
    69 -0.23896604D+04    0.0079694    0.0000033     94.272   124.089    EM
                                                    124.086   157.553
    70 -0.23896527D+04    0.0076917    0.0000032     94.299   124.041    EM
                                                    124.150   157.510
    71 -0.23896453D+04    0.0074231    0.0000031     94.327   123.992    EM
                                                    124.216   157.465
    72 -0.23896381D+04    0.0071634    0.0000030     94.356   123.940    EM
                                                    124.286   157.419
    73 -0.23896312D+04    0.0069121    0.0000029     94.386   123.886    EM
                                                    124.358   157.370
    74 -0.23896245D+04    0.0066690    0.0000028     94.418   123.830    EM
                                                    124.432   157.321
    75 -0.23896181D+04    0.0064339    0.0000027     94.450   123.772    EM
                                                    124.508   157.270
    76 -0.23896119D+04    0.0062064    0.0000026     94.483   123.713    EM
                                                    124.586   157.217
    77 -0.23896059D+04    0.0059864    0.0000025     94.517   123.653    EM
                                                    124.666   157.164
    78 -0.23896001D+04    0.0057735    0.0000024     94.552   123.591    EM
                                                    124.747   157.110
    79 -0.23895946D+04    0.0055677    0.0000023     94.587   123.528    EM
                                                    124.830   157.054
    80 -0.23895892D+04    0.0053687    0.0000022     94.623   123.465    EM
                                                    124.914   156.998
    81 -0.23895840D+04    0.0051763    0.0000022     94.659   123.400    EM
                                                    125.000   156.941
    82 -0.23895790D+04    0.0049903    0.0000021     94.696   123.334    EM
                                                    125.086   156.884
    83 -0.23895742D+04    0.0048105    0.0000020     94.733   123.268    EM
                                                    125.173   156.825
    84 -0.23895696D+04    0.0046368    0.0000019     94.771   123.201    EM
                                                    125.262   156.767
    85 -0.23895651D+04    0.0044690    0.0000019     94.809   123.134    EM
                                                    125.350   156.707
    86 -0.23895608D+04    0.0043070    0.0000018     94.847   123.066    EM
                                                    125.440   156.648
    87 -0.23895567D+04    0.0041505    0.0000017     94.885   122.998    EM
                                                    125.529   156.588
    88 -0.23895527D+04    0.0039994    0.0000017     94.924   122.929    EM
                                                    125.619   156.527
    89 -0.23895488D+04    0.0038536    0.0000016     94.963   122.861    EM
                                                    125.710   156.467
    90 -0.23895451D+04    0.0037128    0.0000016     95.001   122.792    EM
                                                    125.801   156.406
    91 -0.23895415D+04    0.0035771    0.0000015     95.040   122.723    EM
                                                    125.891   156.345
    92 -0.23895381D+04    0.0034461    0.0000014     95.079   122.654    EM
                                                    125.982   156.285
    93 -0.23895347D+04    0.0033198    0.0000014     95.119   122.585    EM
                                                    126.073   156.224
    94 -0.23895316D+04    0.0031980    0.0000013     95.158   122.516    EM
                                                    126.164   156.163
    95 -0.23895285D+04    0.0030807    0.0000013     95.197   122.447    EM
                                                    126.254   156.102
    96 -0.23895255D+04    0.0029675    0.0000012     95.236   122.379    EM
                                                    126.345   156.041
    97 -0.23895226D+04    0.0028585    0.0000012     95.275   122.310    EM
                                                    126.435   155.980
    98 -0.23895199D+04    0.0027534    0.0000012     95.314   122.242    EM
                                                    126.525   155.919
    99 -0.23895172D+04    0.0026523    0.0000011     95.353   122.174    EM
                                                    126.614   155.859
   100 -0.23895147D+04    0.0025548    0.0000011     95.392   122.106    EM
                                                    126.703   155.798
   101 -0.23895122D+04    0.0024610    0.0000010     95.431   122.039    EM
                                                    126.792   155.738
   102 -0.23895099D+04    0.0023706    0.0000010     95.470   121.972    EM
                                                    126.880   155.678
   103 -0.23895076D+04    0.0022836    0.0000010     95.508   121.906    EM
                                                    126.968   155.618
   104 -0.23895054D+04    0.0021999    0.0000009     95.547   121.839    EM
                                                    127.055   155.559
   105 -0.23895033D+04    0.0021193    0.0000009     95.585   121.774    EM
                                                    127.142   155.500
   106 -0.23895012D+04    0.0020417    0.0000009     95.623   121.708    EM
                                                    127.228   155.441
   107 -0.23894992D+04    0.0019671    0.0000008     95.661   121.644    EM
                                                    127.314   155.382
   108 -0.23894973D+04    0.0018952    0.0000008     95.699   121.579    EM
                                                    127.398   155.324
   109 -0.23894955D+04    0.0018261    0.0000008     95.736   121.515    EM
                                                    127.483   155.266
   110 -0.23894938D+04    0.0017597    0.0000007     95.774   121.452    EM
                                                    127.566   155.208
   111 -0.23894921D+04    0.0016957    0.0000007     95.811   121.389    EM
                                                    127.649   155.151
   112 -0.23894904D+04    0.0016342    0.0000007     95.848   121.327    EM
                                                    127.732   155.094
   113 -0.23894889D+04    0.0015750    0.0000007     95.885   121.265    EM
                                                    127.813   155.037
   114 -0.23894873D+04    0.0015181    0.0000006     95.922   121.204    EM
                                                    127.894   154.981
   115 -0.23894859D+04    0.0014634    0.0000006     95.958   121.143    EM
                                                    127.974   154.925
   116 -0.23894845D+04    0.0014108    0.0000006     95.994   121.083    EM
                                                    128.054   154.869
   117 -0.23894831D+04    0.0013601    0.0000006     96.030   121.023    EM
                                                    128.132   154.814
   118 -0.23894818D+04    0.0013115    0.0000005     96.066   120.964    EM
                                                    128.210   154.759
   119 -0.23894805D+04    0.0012646    0.0000005     96.102   120.906    EM
                                                    128.288   154.705
   120 -0.23894793D+04    0.0012196    0.0000005     96.137   120.848    EM
                                                    128.364   154.651
   121 -0.23894781D+04    0.0011763    0.0000005     96.172   120.790    EM
                                                    128.440   154.597
   122 -0.23894770D+04    0.0011346    0.0000005     96.207   120.734    EM
                                                    128.515   154.544
   123 -0.23894759D+04    0.0010946    0.0000005     96.242   120.677    EM
                                                    128.589   154.492
   124 -0.23894748D+04    0.0010561    0.0000004     96.277   120.622    EM
                                                    128.662   154.439
   125 -0.23894738D+04    0.0010190    0.0000004     96.311   120.567    EM
                                                    128.735   154.387
   126 -0.23894728D+04    0.0009834    0.0000004     96.345   120.512    EM
                                                    128.807   154.336


  TECHNICAL 8 OUTPUT FOR REPLICATION 8


  ITER  LOGLIKELIHOOD    ABS CHANGE   REL CHANGE      CLASS COUNTS    ALGORITHM
     1 -0.23915338D+04    0.0000000    0.0000000    123.517   130.399    EM
                                                    126.802   119.283
     2 -0.23771394D+04   14.3943430    0.0060189    124.616   128.528    EM
                                                    124.132   122.724
     3 -0.23738707D+04    3.2687415    0.0013751    125.581   129.570    EM
                                                    121.847   123.003
     4 -0.23721954D+04    1.6753155    0.0007057    127.201   131.800    EM
                                                    119.149   121.849
     5 -0.23710670D+04    1.1283370    0.0004757    129.514   134.898    EM
                                                    115.891   119.697
     6 -0.23701538D+04    0.9132347    0.0003852    132.435   138.738    EM
                                                    112.073   116.753
     7 -0.23693095D+04    0.8443188    0.0003562    135.893   143.259    EM
                                                    107.716   113.133
     8 -0.23684443D+04    0.8651774    0.0003652    139.830   148.411    EM
                                                    102.849   108.910
     9 -0.23674837D+04    0.9606326    0.0004056    144.168   154.114    EM
                                                     97.543   104.175
    10 -0.23663592D+04    1.1244275    0.0004749    148.769   160.193    EM
                                                     91.952    99.086
    11 -0.23650238D+04    1.3353827    0.0005643    153.388   166.336    EM
                                                     86.350    93.926
    12 -0.23634919D+04    1.5319019    0.0006477    157.668   172.107    EM
                                                     81.129    89.096
    13 -0.23618856D+04    1.6063554    0.0006797    161.242   177.063    EM
                                                     76.691    85.004
    14 -0.23604158D+04    1.4698069    0.0006223    163.925   180.981    EM
                                                     73.238    81.856
    15 -0.23592567D+04    1.1590406    0.0004910    165.806   183.941    EM
                                                     70.685    79.568
    16 -0.23584401D+04    0.8166568    0.0003462    167.097   186.169    EM
                                                     68.807    77.927
    17 -0.23578912D+04    0.5488668    0.0002327    167.982   187.866    EM
                                                     67.403    76.749
    18 -0.23575197D+04    0.3715102    0.0001576    168.581   189.169    EM
                                                     66.340    75.911
    19 -0.23572610D+04    0.2586644    0.0001097    168.973   190.173    EM
                                                     65.527    75.327
    20 -0.23570760D+04    0.1850344    0.0000785    169.218   190.953    EM
                                                     64.899    74.930
    21 -0.23569407D+04    0.1352899    0.0000574    169.359   191.571    EM
                                                     64.406    74.664
    22 -0.23568398D+04    0.1009364    0.0000428    169.429   192.073    EM
                                                     64.010    74.488
    23 -0.23567628D+04    0.0769621    0.0000327    169.454   192.495    EM
                                                     63.682    74.369
    24 -0.23567027D+04    0.0601366    0.0000255    169.450   192.860    EM
                                                     63.403    74.287
    25 -0.23566544D+04    0.0482629    0.0000205    169.428   193.186    EM
                                                     63.159    74.227
    26 -0.23566146D+04    0.0398189    0.0000169    169.397   193.484    EM
                                                     62.940    74.179
    27 -0.23565809D+04    0.0337481    0.0000143    169.361   193.762    EM
                                                     62.739    74.138
    28 -0.23565515D+04    0.0293205    0.0000124    169.323   194.025    EM
                                                     62.554    74.098
    29 -0.23565255D+04    0.0260341    0.0000110    169.286   194.275    EM
                                                     62.379    74.060
    30 -0.23565020D+04    0.0235442    0.0000100    169.250   194.515    EM
                                                     62.214    74.021
    31 -0.23564803D+04    0.0216151    0.0000092    169.217   194.747    EM
                                                     62.056    73.980
    32 -0.23564603D+04    0.0200848    0.0000085    169.185   194.971    EM
                                                     61.905    73.939
    33 -0.23564414D+04    0.0188420    0.0000080    169.156   195.188    EM
                                                     61.760    73.896
    34 -0.23564236D+04    0.0178099    0.0000076    169.128   195.400    EM
                                                     61.620    73.852
    35 -0.23564067D+04    0.0169351    0.0000072    169.103   195.605    EM
                                                     61.484    73.808
    36 -0.23563905D+04    0.0161801    0.0000069    169.079   195.806    EM
                                                     61.353    73.763
    37 -0.23563750D+04    0.0155185    0.0000066    169.056   196.001    EM
                                                     61.225    73.718
    38 -0.23563600D+04    0.0149312    0.0000063    169.035   196.193    EM
                                                     61.100    73.672
    39 -0.23563456D+04    0.0144044    0.0000061    169.014   196.380    EM
                                                     60.979    73.627
    40 -0.23563317D+04    0.0139280    0.0000059    168.994   196.564    EM
                                                     60.861    73.581
    41 -0.23563182D+04    0.0134942    0.0000057    168.974   196.745    EM
                                                     60.745    73.536
    42 -0.23563051D+04    0.0130972    0.0000056    168.955   196.922    EM
                                                     60.631    73.491
    43 -0.23562924D+04    0.0127324    0.0000054    168.936   197.098    EM
                                                     60.520    73.447
    44 -0.23562800D+04    0.0123960    0.0000053    168.917   197.271    EM
                                                     60.410    73.403
    45 -0.23562679D+04    0.0120850    0.0000051    168.898   197.441    EM
                                                     60.302    73.359
    46 -0.23562561D+04    0.0117969    0.0000050    168.879   197.611    EM
                                                     60.195    73.315
    47 -0.23562446D+04    0.0115295    0.0000049    168.859   197.779    EM
                                                     60.090    73.272
    48 -0.23562333D+04    0.0112810    0.0000048    168.839   197.945    EM
                                                     59.986    73.229
    49 -0.23562222D+04    0.0110496    0.0000047    168.819   198.111    EM
                                                     59.883    73.187
    50 -0.23562114D+04    0.0108341    0.0000046    168.799   198.276    EM
                                                     59.780    73.145
    51 -0.23562008D+04    0.0106331    0.0000045    168.778   198.440    EM
                                                     59.679    73.103
    52 -0.23561903D+04    0.0104455    0.0000044    168.756   198.605    EM
                                                     59.578    73.061
    53 -0.23561801D+04    0.0102702    0.0000044    168.734   198.769    EM
                                                     59.477    73.020
    54 -0.23561700D+04    0.0101064    0.0000043    168.712   198.933    EM
                                                     59.376    72.979
    55 -0.23561600D+04    0.0099531    0.0000042    168.689   199.098    EM
                                                     59.276    72.938
    56 -0.23561502D+04    0.0098096    0.0000042    168.665   199.263    EM
                                                     59.175    72.897
    57 -0.23561405D+04    0.0096749    0.0000041    168.640   199.428    EM
                                                     59.075    72.857
    58 -0.23561310D+04    0.0095494    0.0000041    168.615   199.594    EM
                                                     58.974    72.816
    59 -0.23561215D+04    0.0094314    0.0000040    168.590   199.762    EM
                                                     58.873    72.775
    60 -0.23561122D+04    0.0093209    0.0000040    168.563   199.930    EM
                                                     58.772    72.735
    61 -0.23561030D+04    0.0092173    0.0000039    168.536   200.100    EM
                                                     58.670    72.694
    62 -0.23560939D+04    0.0091202    0.0000039    168.509   200.270    EM
                                                     58.568    72.653
    63 -0.23560848D+04    0.0090292    0.0000038    168.480   200.443    EM
                                                     58.465    72.612
    64 -0.23560759D+04    0.0089441    0.0000038    168.451   200.617    EM
                                                     58.362    72.571
    65 -0.23560670D+04    0.0088645    0.0000038    168.422   200.792    EM
                                                     58.257    72.529
    66 -0.23560583D+04    0.0087901    0.0000037    168.391   200.970    EM
                                                     58.152    72.487
    67 -0.23560582D+04    0.0000026    0.0000000    168.392   200.970    QN
                                                     58.151    72.487
    68 -0.23560495D+04    0.0087219    0.0000037    168.361   201.150    EM
                                                     58.044    72.445
    69 -0.23560409D+04    0.0086572    0.0000037    168.329   201.332    EM
                                                     57.937    72.402
    70 -0.23560323D+04    0.0085971    0.0000036    168.297   201.516    EM
                                                     57.828    72.359
    71 -0.23560237D+04    0.0085417    0.0000036    168.265   201.702    EM
                                                     57.718    72.315
    72 -0.23560152D+04    0.0084908    0.0000036    168.232   201.891    EM
                                                     57.607    72.270
    73 -0.23560068D+04    0.0084442    0.0000036    168.198   202.082    EM
                                                     57.495    72.225
    74 -0.23559984D+04    0.0084020    0.0000036    168.165   202.277    EM
                                                     57.380    72.178
    75 -0.23559900D+04    0.0083641    0.0000036    168.131   202.474    EM
                                                     57.264    72.131
    76 -0.23559817D+04    0.0083305    0.0000035    168.097   202.674    EM
                                                     57.147    72.082
    77 -0.23559734D+04    0.0083014    0.0000035    168.063   202.878    EM
                                                     57.027    72.033
    78 -0.23559651D+04    0.0082767    0.0000035    168.029   203.085    EM
                                                     56.905    71.981
    79 -0.23559569D+04    0.0082566    0.0000035    167.994   203.296    EM
                                                     56.781    71.929
    80 -0.23559486D+04    0.0082413    0.0000035    167.960   203.510    EM
                                                     56.655    71.875
    81 -0.23559404D+04    0.0082311    0.0000035    167.926   203.729    EM
                                                     56.526    71.819
    82 -0.23559322D+04    0.0082262    0.0000035    167.893   203.952    EM
                                                     56.395    71.760
    83 -0.23559239D+04    0.0082270    0.0000035    167.860   204.180    EM
                                                     56.260    71.700
    84 -0.23559157D+04    0.0082340    0.0000035    167.828   204.412    EM
                                                     56.123    71.637
    85 -0.23559075D+04    0.0082475    0.0000035    167.796   204.650    EM
                                                     55.982    71.572
    86 -0.23558992D+04    0.0082684    0.0000035    167.765   204.893    EM
                                                     55.838    71.504
    87 -0.23558909D+04    0.0082974    0.0000035    167.736   205.142    EM
                                                     55.690    71.432
    88 -0.23558826D+04    0.0083355    0.0000035    167.708   205.397    EM
                                                     55.538    71.356
    89 -0.23558742D+04    0.0083837    0.0000036    167.682   205.659    EM
                                                     55.382    71.277
    90 -0.23558657D+04    0.0084435    0.0000036    167.658   205.928    EM
                                                     55.221    71.193
    91 -0.23558572D+04    0.0085167    0.0000036    167.636   206.205    EM
                                                     55.055    71.104
    92 -0.23558486D+04    0.0086054    0.0000037    167.617   206.490    EM
                                                     54.883    71.010
    93 -0.23558399D+04    0.0087122    0.0000037    167.601   206.785    EM
                                                     54.705    70.909
    94 -0.23558311D+04    0.0088404    0.0000038    167.589   207.090    EM
                                                     54.520    70.801
    95 -0.23558221D+04    0.0089943    0.0000038    167.581   207.406    EM
                                                     54.328    70.685
    96 -0.23558129D+04    0.0091791    0.0000039    167.579   207.734    EM
                                                     54.127    70.561
    97 -0.23558035D+04    0.0094016    0.0000040    167.582   208.075    EM
                                                     53.917    70.426
    98 -0.23557938D+04    0.0096706    0.0000041    167.592   208.431    EM
                                                     53.698    70.279
    99 -0.23557838D+04    0.0099967    0.0000042    167.610   208.804    EM
                                                     53.466    70.120
   100 -0.23557734D+04    0.0103972    0.0000044    167.637   209.196    EM
                                                     53.222    69.945
   101 -0.23557625D+04    0.0108896    0.0000046    167.675   209.609    EM
                                                     52.964    69.753
   102 -0.23557510D+04    0.0115012    0.0000049    167.725   210.046    EM
                                                     52.689    69.540
   103 -0.23557388D+04    0.0122672    0.0000052    167.790   210.509    EM
                                                     52.395    69.305
   104 -0.23557255D+04    0.0132354    0.0000056    167.873   211.004    EM
                                                     52.081    69.043
   105 -0.23557111D+04    0.0144696    0.0000061    167.975   211.533    EM
                                                     51.742    68.749
   106 -0.23556950D+04    0.0160548    0.0000068    168.101   212.101    EM
                                                     51.377    68.421
   107 -0.23556769D+04    0.0181017    0.0000077    168.254   212.712    EM
                                                     50.982    68.051
   108 -0.23556561D+04    0.0207482    0.0000088    168.437   213.371    EM
                                                     50.555    67.637
   109 -0.23556508D+04    0.0053755    0.0000023    168.417   213.315    QN
                                                     50.533    67.735
   110 -0.23556225D+04    0.0282379    0.0000120    168.633   214.093    EM
                                                     50.027    67.246
   111 -0.23555933D+04    0.0292616    0.0000124    168.882   214.916    EM
                                                     49.495    66.706
   112 -0.23555588D+04    0.0344724    0.0000146    169.165   215.769    EM
                                                     48.940    66.125
   113 -0.23555181D+04    0.0407052    0.0000173    169.475   216.639    EM
                                                     48.371    65.516
   114 -0.23554708D+04    0.0472835    0.0000201    169.800   217.499    EM
                                                     47.802    64.899
   115 -0.23554177D+04    0.0531424    0.0000226    170.123   218.315    EM
                                                     47.256    64.305
   116 -0.23553607D+04    0.0569593    0.0000242    170.425   219.054    EM
                                                     46.756    63.765
   117 -0.23553030D+04    0.0577318    0.0000245    170.686   219.687    EM
                                                     46.322    63.305
   118 -0.23552476D+04    0.0553618    0.0000235    170.897   220.204    EM
                                                     45.963    62.936
   119 -0.23551969D+04    0.0506673    0.0000215    171.054   220.613    EM
                                                     45.677    62.656
   120 -0.23551521D+04    0.0448269    0.0000190    171.163   220.930    EM
                                                     45.456    62.452
   121 -0.23551133D+04    0.0388237    0.0000165    171.231   221.177    EM
                                                     45.285    62.307
   122 -0.23550800D+04    0.0332499    0.0000141    171.267   221.373    EM
                                                     45.152    62.208
   123 -0.23550517D+04    0.0283729    0.0000120    171.278   221.534    EM
                                                     45.047    62.141
   124 -0.23550274D+04    0.0242614    0.0000103    171.271   221.672    EM
                                                     44.961    62.096
   125 -0.23550065D+04    0.0208809    0.0000089    171.248   221.795    EM
                                                     44.889    62.068
   126 -0.23549884D+04    0.0181502    0.0000077    171.214   221.909    EM
                                                     44.825    62.052
   127 -0.23549724D+04    0.0159715    0.0000068    171.171   222.018    EM
                                                     44.768    62.043
   128 -0.23549582D+04    0.0142474    0.0000060    171.121   222.125    EM
                                                     44.715    62.039
   129 -0.23549453D+04    0.0128885    0.0000055    171.064   222.231    EM
                                                     44.665    62.040
   130 -0.23549335D+04    0.0118179    0.0000050    171.002   222.338    EM
                                                     44.617    62.044
   131 -0.23549225D+04    0.0109715    0.0000047    170.934   222.445    EM
                                                     44.571    62.050
   132 -0.23549122D+04    0.0102974    0.0000044    170.863   222.554    EM
                                                     44.526    62.057
   133 -0.23549024D+04    0.0097554    0.0000041    170.787   222.664    EM
                                                     44.482    62.067
   134 -0.23548931D+04    0.0093143    0.0000040    170.708   222.776    EM
                                                     44.438    62.078
   135 -0.23548842D+04    0.0089500    0.0000038    170.625   222.889    EM
                                                     44.396    62.090
   136 -0.23548755D+04    0.0086447    0.0000037    170.540   223.004    EM
                                                     44.353    62.103
   137 -0.23548671D+04    0.0083845    0.0000036    170.451   223.120    EM
                                                     44.312    62.118
   138 -0.23548590D+04    0.0081596    0.0000035    170.359   223.237    EM
                                                     44.270    62.134
   139 -0.23548510D+04    0.0079624    0.0000034    170.264   223.356    EM
                                                     44.229    62.151
   140 -0.23548432D+04    0.0077876    0.0000033    170.167   223.476    EM
                                                     44.189    62.169
   141 -0.23548356D+04    0.0076281    0.0000032    170.067   223.597    EM
                                                     44.148    62.188
   142 -0.23548281D+04    0.0074887    0.0000032    169.965   223.719    EM
                                                     44.108    62.208
   143 -0.23548208D+04    0.0073592    0.0000031    169.860   223.843    EM
                                                     44.068    62.229
   144 -0.23548135D+04    0.0072405    0.0000031    169.753   223.967    EM
                                                     44.029    62.251
   145 -0.23548064D+04    0.0071312    0.0000030    169.644   224.093    EM
                                                     43.989    62.274
   146 -0.23547994D+04    0.0070303    0.0000030    169.532   224.220    EM
                                                     43.950    62.299
   147 -0.23547924D+04    0.0069369    0.0000029    169.419   224.347    EM
                                                     43.910    62.324
   148 -0.23547856D+04    0.0068505    0.0000029    169.303   224.476    EM
                                                     43.871    62.350
   149 -0.23547788D+04    0.0067704    0.0000029    169.185   224.606    EM
                                                     43.832    62.377
   150 -0.23547721D+04    0.0066963    0.0000028    169.066   224.736    EM
                                                     43.793    62.405
   151 -0.23547655D+04    0.0066278    0.0000028    168.944   224.868    EM
                                                     43.754    62.434
   152 -0.23547589D+04    0.0065646    0.0000028    168.821   225.001    EM
                                                     43.715    62.464
   153 -0.23547524D+04    0.0065066    0.0000028    168.695   225.134    EM
                                                     43.676    62.494
   154 -0.23547459D+04    0.0064536    0.0000027    168.568   225.269    EM
                                                     43.638    62.526
   155 -0.23547395D+04    0.0064053    0.0000027    168.439   225.404    EM
                                                     43.599    62.558
   156 -0.23547332D+04    0.0063618    0.0000027    168.308   225.541    EM
                                                     43.560    62.591
   157 -0.23547269D+04    0.0063228    0.0000027    168.175   225.678    EM
                                                     43.521    62.626
   158 -0.23547206D+04    0.0062882    0.0000027    168.040   225.817    EM
                                                     43.482    62.660
   159 -0.23547143D+04    0.0062581    0.0000027    167.904   225.956    EM
                                                     43.444    62.696
   160 -0.23547081D+04    0.0062322    0.0000026    167.766   226.096    EM
                                                     43.405    62.733
   161 -0.23547019D+04    0.0062107    0.0000026    167.626   226.238    EM
                                                     43.366    62.770
   162 -0.23546957D+04    0.0061935    0.0000026    167.484   226.380    EM
                                                     43.327    62.809
   163 -0.23546895D+04    0.0061805    0.0000026    167.340   226.524    EM
                                                     43.288    62.848
   164 -0.23546833D+04    0.0061717    0.0000026    167.195   226.668    EM
                                                     43.249    62.888
   165 -0.23546772D+04    0.0061673    0.0000026    167.048   226.813    EM
                                                     43.210    62.929
   166 -0.23546710D+04    0.0061672    0.0000026    166.899   226.960    EM
                                                     43.171    62.971
   167 -0.23546648D+04    0.0061715    0.0000026    166.748   227.107    EM
                                                     43.132    63.013
   168 -0.23546586D+04    0.0061803    0.0000026    166.595   227.256    EM
                                                     43.093    63.057
   169 -0.23546524D+04    0.0061935    0.0000026    166.440   227.405    EM
                                                     43.053    63.101
   170 -0.23546462D+04    0.0062113    0.0000026    166.284   227.556    EM
                                                     43.014    63.147
   171 -0.23546400D+04    0.0062339    0.0000026    166.125   227.707    EM
                                                     42.975    63.193
   172 -0.23546337D+04    0.0062612    0.0000027    165.964   227.860    EM
                                                     42.935    63.240
   173 -0.23546274D+04    0.0062936    0.0000027    165.802   228.014    EM
                                                     42.896    63.288
   174 -0.23546211D+04    0.0063309    0.0000027    165.637   228.169    EM
                                                     42.856    63.337
   175 -0.23546147D+04    0.0063736    0.0000027    165.470   228.325    EM
                                                     42.817    63.388
   176 -0.23546083D+04    0.0064217    0.0000027    165.302   228.482    EM
                                                     42.777    63.439
   177 -0.23546018D+04    0.0064753    0.0000028    165.131   228.641    EM
                                                     42.737    63.491
   178 -0.23545953D+04    0.0065348    0.0000028    164.958   228.800    EM
                                                     42.698    63.544
   179 -0.23545887D+04    0.0066003    0.0000028    164.782   228.961    EM
                                                     42.658    63.599
   180 -0.23545820D+04    0.0066721    0.0000028    164.604   229.123    EM
                                                     42.618    63.655
   181 -0.23545753D+04    0.0067504    0.0000029    164.424   229.286    EM
                                                     42.578    63.711
   182 -0.23545684D+04    0.0068318    0.0000029    164.242   229.451    EM
                                                     42.538    63.770
   183 -0.23545615D+04    0.0069272    0.0000029    164.057   229.616    EM
                                                     42.498    63.829
   184 -0.23545545D+04    0.0070269    0.0000030    163.869   229.783    EM
                                                     42.458    63.890
   185 -0.23545474D+04    0.0071338    0.0000030    163.679   229.951    EM
                                                     42.419    63.952
   186 -0.23545401D+04    0.0072487    0.0000031    163.486   230.120    EM
                                                     42.379    64.015
   187 -0.23545327D+04    0.0073718    0.0000031    163.291   230.290    EM
                                                     42.339    64.080
   188 -0.23545252D+04    0.0075034    0.0000032    163.092   230.461    EM
                                                     42.299    64.147
   189 -0.23545176D+04    0.0076437    0.0000032    162.891   230.634    EM
                                                     42.260    64.215
   190 -0.23545098D+04    0.0077932    0.0000033    162.687   230.808    EM
                                                     42.220    64.285
   191 -0.23545046D+04    0.0052323    0.0000022    162.527   230.983    QN
                                                     42.184    64.305
   192 -0.23544933D+04    0.0112541    0.0000048    162.350   231.115    EM
                                                     42.152    64.383
   193 -0.23544841D+04    0.0092227    0.0000039    162.150   231.269    EM
                                                     42.118    64.463
   194 -0.23544753D+04    0.0088226    0.0000037    161.938   231.435    EM
                                                     42.082    64.545
   195 -0.23544665D+04    0.0088093    0.0000037    161.718   231.608    EM
                                                     42.045    64.629
   196 -0.23544575D+04    0.0089388    0.0000038    161.491   231.786    EM
                                                     42.008    64.715
   197 -0.23544484D+04    0.0091285    0.0000039    161.261   231.966    EM
                                                     41.971    64.803
   198 -0.23544390D+04    0.0093481    0.0000040    161.026   232.147    EM
                                                     41.934    64.893
   199 -0.23544295D+04    0.0095863    0.0000041    160.787   232.330    EM
                                                     41.897    64.986
   200 -0.23544196D+04    0.0098381    0.0000042    160.545   232.513    EM
                                                     41.861    65.081
   201 -0.23544095D+04    0.0101018    0.0000043    160.298   232.695    EM
                                                     41.826    65.180
   202 -0.23543991D+04    0.0103762    0.0000044    160.049   232.878    EM
                                                     41.792    65.282
   203 -0.23543885D+04    0.0106609    0.0000045    159.795   233.059    EM
                                                     41.758    65.387
   204 -0.23543775D+04    0.0109555    0.0000047    159.538   233.239    EM
                                                     41.726    65.496
   205 -0.23543663D+04    0.0112597    0.0000048    159.277   233.418    EM
                                                     41.695    65.610
   206 -0.23543547D+04    0.0115735    0.0000049    159.012   233.594    EM
                                                     41.666    65.728
   207 -0.23543428D+04    0.0118970    0.0000051    158.742   233.768    EM
                                                     41.639    65.851
   208 -0.23543306D+04    0.0122305    0.0000052    158.469   233.938    EM
                                                     41.614    65.979
   209 -0.23543180D+04    0.0125747    0.0000053    158.190   234.105    EM
                                                     41.592    66.113
   210 -0.23543051D+04    0.0129308    0.0000055    157.907   234.266    EM
                                                     41.573    66.254
   211 -0.23542918D+04    0.0133010    0.0000056    157.619   234.422    EM
                                                     41.557    66.402
   212 -0.23542781D+04    0.0136882    0.0000058    157.325   234.571    EM
                                                     41.546    66.558
   213 -0.23542640D+04    0.0140969    0.0000060    157.026   234.713    EM
                                                     41.538    66.723
   214 -0.23542494D+04    0.0145333    0.0000062    156.720   234.845    EM
                                                     41.536    66.899
   215 -0.23542344D+04    0.0150056    0.0000064    156.407   234.967    EM
                                                     41.541    67.086
   216 -0.23542189D+04    0.0155250    0.0000066    156.086   235.077    EM
                                                     41.552    67.285
   217 -0.23542028D+04    0.0161060    0.0000068    155.757   235.173    EM
                                                     41.571    67.499
   218 -0.23541860D+04    0.0167668    0.0000071    155.418   235.253    EM
                                                     41.599    67.730
   219 -0.23541685D+04    0.0175298    0.0000074    155.069   235.316    EM
                                                     41.637    67.978
   220 -0.23541501D+04    0.0184210    0.0000078    154.708   235.358    EM
                                                     41.686    68.247
   221 -0.23541306D+04    0.0194682    0.0000083    154.334   235.379    EM
                                                     41.749    68.538
   222 -0.23541099D+04    0.0206975    0.0000088    153.947   235.376    EM
                                                     41.824    68.853
   223 -0.23540878D+04    0.0221184    0.0000094    153.546   235.349    EM
                                                     41.913    69.192
   224 -0.23540641D+04    0.0237454    0.0000101    153.131   235.297    EM
                                                     42.016    69.556
   225 -0.23540385D+04    0.0255161    0.0000108    152.704   235.223    EM
                                                     42.131    69.943
   226 -0.23540112D+04    0.0273395    0.0000116    152.268   235.130    EM
                                                     42.255    70.348
   227 -0.23539821D+04    0.0290582    0.0000123    151.826   235.026    EM
                                                     42.383    70.764
   228 -0.23539517D+04    0.0304721    0.0000129    151.386   234.919    EM
                                                     42.511    71.184
   229 -0.23539203D+04    0.0313831    0.0000133    150.952   234.818    EM
                                                     42.632    71.598
   230 -0.23538886D+04    0.0316603    0.0000135    150.532   234.731    EM
                                                     42.741    71.997
   231 -0.23538573D+04    0.0312856    0.0000133    150.129   234.665    EM
                                                     42.834    72.372
   232 -0.23538270D+04    0.0303545    0.0000129    149.747   234.622    EM
                                                     42.909    72.721
   233 -0.23537980D+04    0.0290318    0.0000123    149.387   234.605    EM
                                                     42.967    73.041
   234 -0.23537705D+04    0.0274926    0.0000117    149.048   234.612    EM
                                                     43.007    73.332
   235 -0.23537446D+04    0.0258806    0.0000110    148.730   234.641    EM
                                                     43.033    73.596
   236 -0.23537203D+04    0.0242930    0.0000103    148.430   234.688    EM
                                                     43.046    73.836
   237 -0.23536975D+04    0.0227844    0.0000097    148.147   234.750    EM
                                                     43.048    74.055
   238 -0.23536761D+04    0.0213789    0.0000091    147.879   234.825    EM
                                                     43.042    74.254
   239 -0.23536560D+04    0.0200827    0.0000085    147.624   234.911    EM
                                                     43.029    74.437
   240 -0.23536372D+04    0.0188904    0.0000080    147.381   235.005    EM
                                                     43.010    74.604
   241 -0.23536194D+04    0.0177935    0.0000076    147.149   235.106    EM
                                                     42.986    74.759
   242 -0.23536026D+04    0.0167822    0.0000071    146.927   235.212    EM
                                                     42.959    74.902
   243 -0.23535867D+04    0.0158466    0.0000067    146.715   235.323    EM
                                                     42.928    75.034
   244 -0.23535718D+04    0.0149773    0.0000064    146.511   235.437    EM
                                                     42.895    75.157
   245 -0.23535576D+04    0.0141663    0.0000060    146.315   235.554    EM
                                                     42.860    75.271
   246 -0.23535442D+04    0.0134072    0.0000057    146.128   235.672    EM
                                                     42.823    75.377
   247 -0.23535315D+04    0.0126940    0.0000054    145.947   235.792    EM
                                                     42.785    75.475
   248 -0.23535195D+04    0.0120214    0.0000051    145.774   235.913    EM
                                                     42.745    75.567
   249 -0.23535081D+04    0.0113867    0.0000048    145.608   236.034    EM
                                                     42.705    75.653
   250 -0.23534973D+04    0.0107848    0.0000046    145.448   236.156    EM
                                                     42.664    75.732
   251 -0.23534871D+04    0.0102145    0.0000043    145.295   236.277    EM
                                                     42.622    75.806
   252 -0.23534774D+04    0.0096711    0.0000041    145.148   236.397    EM
                                                     42.580    75.875
   253 -0.23534683D+04    0.0091536    0.0000039    145.007   236.517    EM
                                                     42.537    75.939
   254 -0.23534596D+04    0.0086607    0.0000037    144.872   236.636    EM
                                                     42.495    75.998
   255 -0.23534514D+04    0.0081908    0.0000035    144.742   236.754    EM
                                                     42.452    76.053
   256 -0.23534437D+04    0.0077425    0.0000033    144.618   236.870    EM
                                                     42.409    76.103
   257 -0.23534363D+04    0.0073145    0.0000031    144.499   236.985    EM
                                                     42.366    76.150
   258 -0.23534294D+04    0.0069060    0.0000029    144.385   237.098    EM
                                                     42.324    76.193
   259 -0.23534229D+04    0.0065159    0.0000028    144.276   237.210    EM
                                                     42.281    76.233
   260 -0.23534168D+04    0.0061436    0.0000026    144.172   237.319    EM
                                                     42.239    76.269
   261 -0.23534110D+04    0.0057885    0.0000025    144.073   237.427    EM
                                                     42.198    76.302
   262 -0.23534055D+04    0.0054499    0.0000023    143.978   237.533    EM
                                                     42.157    76.333
   263 -0.23534004D+04    0.0051269    0.0000022    143.887   237.637    EM
                                                     42.116    76.361
   264 -0.23533956D+04    0.0048198    0.0000020    143.800   237.738    EM
                                                     42.076    76.386
   265 -0.23533911D+04    0.0045272    0.0000019    143.717   237.838    EM
                                                     42.036    76.409
   266 -0.23533868D+04    0.0042493    0.0000018    143.638   237.935    EM
                                                     41.997    76.429
   267 -0.23533828D+04    0.0039854    0.0000017    143.563   238.030    EM
                                                     41.959    76.448
   268 -0.23533791D+04    0.0037349    0.0000016    143.491   238.123    EM
                                                     41.921    76.465
   269 -0.23533756D+04    0.0034975    0.0000015    143.423   238.214    EM
                                                     41.884    76.480
   270 -0.23533723D+04    0.0032727    0.0000014    143.357   238.302    EM
                                                     41.848    76.493
   271 -0.23533693D+04    0.0030601    0.0000013    143.295   238.388    EM
                                                     41.812    76.505
   272 -0.23533664D+04    0.0028592    0.0000012    143.236   238.472    EM
                                                     41.778    76.515
   273 -0.23533637D+04    0.0026696    0.0000011    143.179   238.553    EM
                                                     41.744    76.524
   274 -0.23533612D+04    0.0024908    0.0000011    143.125   238.632    EM
                                                     41.711    76.532
   275 -0.23533589D+04    0.0023224    0.0000010    143.074   238.709    EM
                                                     41.678    76.539
   276 -0.23533568D+04    0.0021640    0.0000009    143.025   238.783    EM
                                                     41.647    76.545
   277 -0.23533547D+04    0.0020151    0.0000009    142.978   238.856    EM
                                                     41.616    76.550
   278 -0.23533529D+04    0.0018753    0.0000008    142.934   238.926    EM
                                                     41.587    76.554
   279 -0.23533511D+04    0.0017443    0.0000007    142.891   238.994    EM
                                                     41.558    76.557
   280 -0.23533495D+04    0.0016214    0.0000007    142.851   239.060    EM
                                                     41.529    76.560
   281 -0.23533480D+04    0.0015064    0.0000006    142.812   239.124    EM
                                                     41.502    76.562
   282 -0.23533466D+04    0.0013988    0.0000006    142.775   239.185    EM
                                                     41.475    76.564
   283 -0.23533453D+04    0.0012983    0.0000006    142.740   239.245    EM
                                                     41.450    76.565
   284 -0.23533441D+04    0.0012045    0.0000005    142.707   239.303    EM
                                                     41.425    76.565
   285 -0.23533430D+04    0.0011169    0.0000005    142.675   239.359    EM
                                                     41.401    76.566
   286 -0.23533419D+04    0.0010354    0.0000004    142.645   239.413    EM
                                                     41.377    76.566
   287 -0.23533410D+04    0.0009593    0.0000004    142.615   239.465    EM
                                                     41.355    76.565


  TECHNICAL 8 OUTPUT FOR REPLICATION 9


  ITER  LOGLIKELIHOOD    ABS CHANGE   REL CHANGE      CLASS COUNTS    ALGORITHM
     1 -0.24095167D+04    0.0000000    0.0000000    133.481   127.670    EM
                                                    120.908   117.941
     2 -0.23942156D+04   15.3010728    0.0063503    134.505   129.423    EM
                                                    120.198   115.875
     3 -0.23911423D+04    3.0733184    0.0012836    136.229   132.077    EM
                                                    118.326   113.369
     4 -0.23896094D+04    1.5328501    0.0006411    137.784   134.494    EM
                                                    116.435   111.287
     5 -0.23885694D+04    1.0400229    0.0004352    139.012   136.542    EM
                                                    114.806   109.640
     6 -0.23877719D+04    0.7975386    0.0003339    139.938   138.287    EM
                                                    113.462   108.312
     7 -0.23871273D+04    0.6445604    0.0002699    140.653   139.800    EM
                                                    112.333   107.215
     8 -0.23865898D+04    0.5374854    0.0002252    141.240   141.145    EM
                                                    111.334   106.281
     9 -0.23861293D+04    0.4604843    0.0001929    141.759   142.379    EM
                                                    110.404   105.458
    10 -0.23857244D+04    0.4049511    0.0001697    142.247   143.539    EM
                                                    109.503   104.710
    11 -0.23853600D+04    0.3644086    0.0001527    142.722   144.650    EM
                                                    108.613   104.016
    12 -0.23850264D+04    0.3336234    0.0001399    143.187   145.716    EM
                                                    107.734   103.363
    13 -0.23847178D+04    0.3085851    0.0001294    143.636   146.733    EM
                                                    106.879   102.753
    14 -0.23844313D+04    0.2865028    0.0001201    144.056   147.684    EM
                                                    106.067   102.193
    15 -0.23841655D+04    0.2657168    0.0001114    144.434   148.553    EM
                                                    105.322   101.692
    16 -0.23839200D+04    0.2455460    0.0001030    144.755   149.319    EM
                                                    104.664   101.262
    17 -0.23836939D+04    0.2260577    0.0000948    145.007   149.969    EM
                                                    104.109   100.914
    18 -0.23834862D+04    0.2077771    0.0000872    145.184   150.495    EM
                                                    103.668   100.653
    19 -0.23832948D+04    0.1913675    0.0000803    145.283   150.893    EM
                                                    103.342   100.481
    20 -0.23831174D+04    0.1773670    0.0000744    145.306   151.170    EM
                                                    103.130   100.394
    21 -0.23829514D+04    0.1660513    0.0000697    145.258   151.333    EM
                                                    103.022   100.387
    22 -0.23827940D+04    0.1574137    0.0000661    145.147   151.397    EM
                                                    103.006   100.450
    23 -0.23826427D+04    0.1512273    0.0000635    144.983   151.374    EM
                                                    103.070   100.572
    24 -0.23824956D+04    0.1471362    0.0000618    144.777   151.281    EM
                                                    103.199   100.743
    25 -0.23823509D+04    0.1447384    0.0000608    144.540   151.130    EM
                                                    103.379   100.951
    26 -0.23822072D+04    0.1436446    0.0000603    144.282   150.936    EM
                                                    103.598   101.185
    27 -0.23820637D+04    0.1435141    0.0000602    144.014   150.712    EM
                                                    103.841   101.433
    28 -0.23819196D+04    0.1440704    0.0000605    143.746   150.468    EM
                                                    104.099   101.687
    29 -0.23817745D+04    0.1451071    0.0000609    143.487   150.216    EM
                                                    104.361   101.936
    30 -0.23816280D+04    0.1464867    0.0000615    143.246   149.962    EM
                                                    104.619   102.173
    31 -0.23814799D+04    0.1481370    0.0000622    143.029   149.715    EM
                                                    104.866   102.390
    32 -0.23813299D+04    0.1500462    0.0000630    142.845   149.479    EM
                                                    105.096   102.580
    33 -0.23811776D+04    0.1522569    0.0000639    142.699   149.257    EM
                                                    105.305   102.739
    34 -0.23810227D+04    0.1548582    0.0000650    142.597   149.053    EM
                                                    105.490   102.860
    35 -0.23808648D+04    0.1579773    0.0000663    142.543   148.864    EM
                                                    105.651   102.941
    36 -0.23807030D+04    0.1617711    0.0000679    142.542   148.690    EM
                                                    105.788   102.979
    37 -0.23805366D+04    0.1664155    0.0000699    142.597   148.527    EM
                                                    105.903   102.973
    38 -0.23803645D+04    0.1720961    0.0000723    142.712   148.369    EM
                                                    105.999   102.921
    39 -0.23801855D+04    0.1789982    0.0000752    142.887   148.208    EM
                                                    106.081   102.824
    40 -0.23799982D+04    0.1872984    0.0000787    143.125   148.036    EM
                                                    106.156   102.683
    41 -0.23798010D+04    0.1971554    0.0000828    143.427   147.841    EM
                                                    106.230   102.501
    42 -0.23795923D+04    0.2087008    0.0000877    143.793   147.611    EM
                                                    106.315   102.281
    43 -0.23793703D+04    0.2220304    0.0000933    144.221   147.333    EM
                                                    106.419   102.026
    44 -0.23791331D+04    0.2371903    0.0000997    144.710   146.992    EM
                                                    106.556   101.742
    45 -0.23788790D+04    0.2541541    0.0001068    145.256   146.572    EM
                                                    106.738   101.434
    46 -0.23786062D+04    0.2727786    0.0001147    145.856   146.060    EM
                                                    106.978   101.106
    47 -0.23783135D+04    0.2927221    0.0001231    146.503   145.440    EM
                                                    107.292   100.765
    48 -0.23780001D+04    0.3133122    0.0001317    147.189   144.701    EM
                                                    107.694   100.416
    49 -0.23776668D+04    0.3333736    0.0001402    147.902   143.831    EM
                                                    108.202   100.065
    50 -0.23773157D+04    0.3510922    0.0001477    148.624   142.825    EM
                                                    108.830    99.721
    51 -0.23769516D+04    0.3640756    0.0001531    149.335   141.679    EM
                                                    109.597    99.389
    52 -0.23765818D+04    0.3698093    0.0001556    150.011   140.393    EM
                                                    110.517    99.080
    53 -0.23762153D+04    0.3665221    0.0001542    150.625   138.973    EM
                                                    111.603    98.799
    54 -0.23758612D+04    0.3540871    0.0001490    151.157   137.426    EM
                                                    112.862    98.555
    55 -0.23755269D+04    0.3343232    0.0001407    151.587   135.762    EM
                                                    114.297    98.353
    56 -0.23752165D+04    0.3103744    0.0001307    151.909   133.996    EM
                                                    115.901    98.194
    57 -0.23749310D+04    0.2855321    0.0001202    152.121   132.144    EM
                                                    117.658    98.077
    58 -0.23748851D+04    0.0458813    0.0000193    152.004   131.778    QN
                                                    118.400    97.818
    59 -0.23745829D+04    0.3021537    0.0001272    152.160   129.659    EM
                                                    120.342    97.840
    60 -0.23743315D+04    0.2514213    0.0001059    152.181   127.564    EM
                                                    122.409    97.846
    61 -0.23741008D+04    0.2306760    0.0000972    152.118   125.486    EM
                                                    124.547    97.850
    62 -0.23738860D+04    0.2148680    0.0000905    152.007   123.442    EM
                                                    126.702    97.848
    63 -0.23736845D+04    0.2014978    0.0000849    151.877   121.459    EM
                                                    128.831    97.834
    64 -0.23734945D+04    0.1899744    0.0000800    151.749   119.555    EM
                                                    130.899    97.797
    65 -0.23733142D+04    0.1802610    0.0000759    151.641   117.745    EM
                                                    132.881    97.733
    66 -0.23731418D+04    0.1724086    0.0000726    151.565   116.038    EM
                                                    134.764    97.633
    67 -0.23729754D+04    0.1663742    0.0000701    151.529   114.436    EM
                                                    136.540    97.495
    68 -0.23728134D+04    0.1620003    0.0000683    151.540   112.936    EM
                                                    138.208    97.316
    69 -0.23726544D+04    0.1590595    0.0000670    151.602   111.536    EM
                                                    139.767    97.094
    70 -0.23724971D+04    0.1573045    0.0000663    151.718   110.228    EM
                                                    141.224    96.830
    71 -0.23723406D+04    0.1565001    0.0000660    151.888   109.003    EM
                                                    142.584    96.525
    72 -0.23721841D+04    0.1564390    0.0000659    152.110   107.854    EM
                                                    143.855    96.181
    73 -0.23720272D+04    0.1569427    0.0000662    152.381   106.772    EM
                                                    145.045    95.802
    74 -0.23718693D+04    0.1578593    0.0000666    152.698   105.747    EM
                                                    146.164    95.390
    75 -0.23717103D+04    0.1590583    0.0000671    153.056   104.773    EM
                                                    147.220    94.950
    76 -0.23715498D+04    0.1604268    0.0000676    153.451   103.843    EM
                                                    148.220    94.486
    77 -0.23713880D+04    0.1618667    0.0000683    153.877   102.949    EM
                                                    149.173    94.001
    78 -0.23712247D+04    0.1632921    0.0000689    154.329   102.086    EM
                                                    150.085    93.500
    79 -0.23710601D+04    0.1646271    0.0000694    154.805   101.250    EM
                                                    150.961    92.984
    80 -0.23708943D+04    0.1658035    0.0000699    155.300   100.437    EM
                                                    151.806    92.457
    81 -0.23707275D+04    0.1667591    0.0000703    155.810    99.644    EM
                                                    152.624    91.922
    82 -0.23705601D+04    0.1674360    0.0000706    156.333    98.868    EM
                                                    153.417    91.381
    83 -0.23703923D+04    0.1677794    0.0000708    156.867    98.107    EM
                                                    154.189    90.837
    84 -0.23702245D+04    0.1677369    0.0000708    157.408    97.360    EM
                                                    154.941    90.290
    85 -0.23700573D+04    0.1672593    0.0000706    157.956    96.626    EM
                                                    155.675    89.743
    86 -0.23698910D+04    0.1663008    0.0000702    158.508    95.903    EM
                                                    156.392    89.197
    87 -0.23697262D+04    0.1648212    0.0000695    159.063    95.192    EM
                                                    157.092    88.653
    88 -0.23695634D+04    0.1627889    0.0000687    159.619    94.493    EM
                                                    157.776    88.112
    89 -0.23694032D+04    0.1601805    0.0000676    160.176    93.804    EM
                                                    158.443    87.576
    90 -0.23692462D+04    0.1569877    0.0000663    160.732    93.127    EM
                                                    159.095    87.046
    91 -0.23690930D+04    0.1532161    0.0000647    161.286    92.462    EM
                                                    159.731    86.521
    92 -0.23689441D+04    0.1488875    0.0000628    161.838    91.809    EM
                                                    160.350    86.003
    93 -0.23688001D+04    0.1440397    0.0000608    162.387    91.169    EM
                                                    160.952    85.492
    94 -0.23686613D+04    0.1387256    0.0000586    162.931    90.542    EM
                                                    161.538    84.989
    95 -0.23685283D+04    0.1330107    0.0000562    163.471    89.929    EM
                                                    162.106    84.494
    96 -0.23684014D+04    0.1269700    0.0000536    164.005    89.330    EM
                                                    162.658    84.007
    97 -0.23682807D+04    0.1206848    0.0000510    164.533    88.746    EM
                                                    163.191    83.529
    98 -0.23681664D+04    0.1142382    0.0000482    165.054    88.178    EM
                                                    163.707    83.061
    99 -0.23680587D+04    0.1077118    0.0000455    165.569    87.625    EM
                                                    164.205    82.601
   100 -0.23679631D+04    0.0956201    0.0000404    165.339    87.814    QN
                                                    164.781    82.066
   101 -0.23678077D+04    0.1554054    0.0000656    166.136    87.125    EM
                                                    165.042    81.696
   102 -0.23677166D+04    0.0910851    0.0000385    166.767    86.497    EM
                                                    165.446    81.290
   103 -0.23676365D+04    0.0801444    0.0000338    167.336    85.920    EM
                                                    165.863    80.881
   104 -0.23675636D+04    0.0728625    0.0000308    167.867    85.386    EM
                                                    166.271    80.477
   105 -0.23674968D+04    0.0667833    0.0000282    168.369    84.886    EM
                                                    166.664    80.080
   106 -0.23674355D+04    0.0613317    0.0000259    168.849    84.417    EM
                                                    167.041    79.693
   107 -0.23673792D+04    0.0563249    0.0000238    169.310    83.973    EM
                                                    167.401    79.316
   108 -0.23673275D+04    0.0516906    0.0000218    169.753    83.553    EM
                                                    167.745    78.949
   109 -0.23672801D+04    0.0473926    0.0000200    170.180    83.154    EM
                                                    168.074    78.591
   110 -0.23672367D+04    0.0434090    0.0000183    170.593    82.775    EM
                                                    168.388    78.244
   111 -0.23671970D+04    0.0397223    0.0000168    170.992    82.414    EM
                                                    168.687    77.907
   112 -0.23671606D+04    0.0363174    0.0000153    171.378    82.070    EM
                                                    168.973    77.579
   113 -0.23671275D+04    0.0331794    0.0000140    171.750    81.744    EM
                                                    169.244    77.262
   114 -0.23670972D+04    0.0302939    0.0000128    172.110    81.432    EM
                                                    169.503    76.954
   115 -0.23670695D+04    0.0276461    0.0000117    172.458    81.136    EM
                                                    169.750    76.655
   116 -0.23670443D+04    0.0252216    0.0000107    172.795    80.854    EM
                                                    169.985    76.366
   117 -0.23670213D+04    0.0230060    0.0000097    173.120    80.586    EM
                                                    170.208    76.086
   118 -0.23670003D+04    0.0209850    0.0000089    173.434    80.331    EM
                                                    170.420    75.815
   119 -0.23669812D+04    0.0191448    0.0000081    173.737    80.089    EM
                                                    170.621    75.553
   120 -0.23669637D+04    0.0174719    0.0000074    174.030    79.858    EM
                                                    170.813    75.299
   121 -0.23669477D+04    0.0159535    0.0000067    174.313    79.639    EM
                                                    170.995    75.054
   122 -0.23669332D+04    0.0145772    0.0000062    174.586    79.430    EM
                                                    171.168    74.816
   123 -0.23669198D+04    0.0133311    0.0000056    174.849    79.232    EM
                                                    171.332    74.587
   124 -0.23669076D+04    0.0122039    0.0000052    175.104    79.044    EM
                                                    171.487    74.364
   125 -0.23668964D+04    0.0111853    0.0000047    175.350    78.866    EM
                                                    171.635    74.150
   126 -0.23668862D+04    0.0102654    0.0000043    175.588    78.696    EM
                                                    171.774    73.942
   127 -0.23668767D+04    0.0094348    0.0000040    175.817    78.535    EM
                                                    171.907    73.741
   128 -0.23668681D+04    0.0086853    0.0000037    176.039    78.381    EM
                                                    172.033    73.547
   129 -0.23668600D+04    0.0080088    0.0000034    176.254    78.236    EM
                                                    172.152    73.359
   130 -0.23668526D+04    0.0073982    0.0000031    176.461    78.097    EM
                                                    172.264    73.177
   131 -0.23668458D+04    0.0068470    0.0000029    176.662    77.966    EM
                                                    172.371    73.001
   132 -0.23668394D+04    0.0063490    0.0000027    176.856    77.841    EM
                                                    172.472    72.831
   133 -0.23668335D+04    0.0058989    0.0000025    177.043    77.723    EM
                                                    172.568    72.666
   134 -0.23668281D+04    0.0054918    0.0000023    177.225    77.610    EM
                                                    172.658    72.507
   135 -0.23668229D+04    0.0051232    0.0000022    177.401    77.503    EM
                                                    172.744    72.353
   136 -0.23668181D+04    0.0047890    0.0000020    177.571    77.401    EM
                                                    172.825    72.203
   137 -0.23668137D+04    0.0044857    0.0000019    177.736    77.304    EM
                                                    172.902    72.058
   138 -0.23668094D+04    0.0042102    0.0000018    177.896    77.212    EM
                                                    172.974    71.918
   139 -0.23668055D+04    0.0039593    0.0000017    178.051    77.124    EM
                                                    173.043    71.782
   140 -0.23668018D+04    0.0037307    0.0000016    178.201    77.040    EM
                                                    173.108    71.650
   141 -0.23667982D+04    0.0035222    0.0000015    178.347    76.961    EM
                                                    173.169    71.523
   142 -0.23667949D+04    0.0033316    0.0000014    178.489    76.885    EM
                                                    173.227    71.399
   143 -0.23667917D+04    0.0031562    0.0000013    178.626    76.813    EM
                                                    173.282    71.279
   144 -0.23667888D+04    0.0029956    0.0000013    178.760    76.744    EM
                                                    173.334    71.162
   145 -0.23667859D+04    0.0028480    0.0000012    178.889    76.679    EM
                                                    173.383    71.050
   146 -0.23667832D+04    0.0027119    0.0000011    179.015    76.616    EM
                                                    173.429    70.940
   147 -0.23667806D+04    0.0025863    0.0000011    179.137    76.557    EM
                                                    173.473    70.834
   148 -0.23667781D+04    0.0024700    0.0000010    179.256    76.500    EM
                                                    173.514    70.730
   149 -0.23667758D+04    0.0023622    0.0000010    179.372    76.446    EM
                                                    173.553    70.630
   150 -0.23667735D+04    0.0022619    0.0000010    179.484    76.394    EM
                                                    173.589    70.533
   151 -0.23667713D+04    0.0021686    0.0000009    179.593    76.345    EM
                                                    173.624    70.438
   152 -0.23667693D+04    0.0020814    0.0000009    179.700    76.297    EM
                                                    173.656    70.347
   153 -0.23667673D+04    0.0019998    0.0000008    179.803    76.252    EM
                                                    173.687    70.257
   154 -0.23667653D+04    0.0019232    0.0000008    179.904    76.209    EM
                                                    173.716    70.171
   155 -0.23667635D+04    0.0018511    0.0000008    180.002    76.168    EM
                                                    173.743    70.087
   156 -0.23667617D+04    0.0017832    0.0000008    180.097    76.129    EM
                                                    173.768    70.005
   157 -0.23667600D+04    0.0017189    0.0000007    180.190    76.092    EM
                                                    173.792    69.926
   158 -0.23667583D+04    0.0016580    0.0000007    180.281    76.056    EM
                                                    173.815    69.849
   159 -0.23667567D+04    0.0016001    0.0000007    180.369    76.022    EM
                                                    173.836    69.774
   160 -0.23667552D+04    0.0015449    0.0000007    180.454    75.989    EM
                                                    173.855    69.701
   161 -0.23667537D+04    0.0014922    0.0000006    180.538    75.958    EM
                                                    173.874    69.630
   162 -0.23667523D+04    0.0014417    0.0000006    180.619    75.928    EM
                                                    173.891    69.562
   163 -0.23667509D+04    0.0013933    0.0000006    180.698    75.900    EM
                                                    173.907    69.495
   164 -0.23667495D+04    0.0013467    0.0000006    180.775    75.873    EM
                                                    173.922    69.430
   165 -0.23667482D+04    0.0013018    0.0000006    180.850    75.847    EM
                                                    173.936    69.368
   166 -0.23667470D+04    0.0012583    0.0000005    180.923    75.822    EM
                                                    173.949    69.307
   167 -0.23667457D+04    0.0012164    0.0000005    180.994    75.798    EM
                                                    173.960    69.247
   168 -0.23667446D+04    0.0011757    0.0000005    181.063    75.776    EM
                                                    173.971    69.190
   169 -0.23667434D+04    0.0011361    0.0000005    181.130    75.754    EM
                                                    173.982    69.134
   170 -0.23667423D+04    0.0010978    0.0000005    181.195    75.734    EM
                                                    173.991    69.080
   171 -0.23667413D+04    0.0010603    0.0000004    181.259    75.714    EM
                                                    173.999    69.028
   172 -0.23667402D+04    0.0010238    0.0000004    181.321    75.696    EM
                                                    174.007    68.977
   173 -0.23667393D+04    0.0009882    0.0000004    181.381    75.678    EM
                                                    174.014    68.928


  TECHNICAL 8 OUTPUT FOR REPLICATION 10


  ITER  LOGLIKELIHOOD    ABS CHANGE   REL CHANGE      CLASS COUNTS    ALGORITHM
     1 -0.23466035D+04    0.0000000    0.0000000    153.288   135.817    EM
                                                    104.139   106.755
     2 -0.23301388D+04   16.4646839    0.0070164    149.874   136.331    EM
                                                    106.547   107.248
     3 -0.23271964D+04    2.9423762    0.0012627    146.442   137.106    EM
                                                    108.668   107.784
     4 -0.23259076D+04    1.2887799    0.0005538    144.550   137.838    EM
                                                    109.405   108.206
     5 -0.23251437D+04    0.7639622    0.0003285    143.520   138.426    EM
                                                    109.503   108.551
     6 -0.23246019D+04    0.5417974    0.0002330    142.864   138.838    EM
                                                    109.423   108.875
     7 -0.23241831D+04    0.4187212    0.0001801    142.349   139.085    EM
                                                    109.354   109.212
     8 -0.23238458D+04    0.3373903    0.0001452    141.875   139.201    EM
                                                    109.349   109.576
     9 -0.23235672D+04    0.2785605    0.0001199    141.405   139.223    EM
                                                    109.406   109.965
    10 -0.23233331D+04    0.2341217    0.0001008    140.933   139.192    EM
                                                    109.503   110.372
    11 -0.23231333D+04    0.1997661    0.0000860    140.459   139.139    EM
                                                    109.614   110.788
    12 -0.23229605D+04    0.1727753    0.0000744    139.988   139.089    EM
                                                    109.718   111.204
    13 -0.23228093D+04    0.1512628    0.0000651    139.527   139.062    EM
                                                    109.796   111.614
    14 -0.23226754D+04    0.1338668    0.0000576    139.078   139.068    EM
                                                    109.840   112.014
    15 -0.23225558D+04    0.1195925    0.0000515    138.643   139.114    EM
                                                    109.843   112.400
    16 -0.23224481D+04    0.1077107    0.0000464    138.221   139.204    EM
                                                    109.802   112.774
    17 -0.23223504D+04    0.0976871    0.0000421    137.810   139.336    EM
                                                    109.718   113.136
    18 -0.23222613D+04    0.0891295    0.0000384    137.410   139.511    EM
                                                    109.593   113.486
    19 -0.23221795D+04    0.0817503    0.0000352    137.016   139.725    EM
                                                    109.431   113.828
    20 -0.23221042D+04    0.0753378    0.0000324    136.628   139.976    EM
                                                    109.234   114.162
    21 -0.23220345D+04    0.0697353    0.0000300    136.243   140.261    EM
                                                    109.007   114.490
    22 -0.23219696D+04    0.0648262    0.0000279    135.858   140.577    EM
                                                    108.751   114.814
    23 -0.23219091D+04    0.0605220    0.0000261    135.473   140.922    EM
                                                    108.471   115.134
    24 -0.23218524D+04    0.0567540    0.0000244    135.086   141.293    EM
                                                    108.168   115.453
    25 -0.23217989D+04    0.0534672    0.0000230    134.695   141.690    EM
                                                    107.846   115.769
    26 -0.23217483D+04    0.0506155    0.0000218    134.301   142.109    EM
                                                    107.505   116.085
    27 -0.23217001D+04    0.0481588    0.0000207    133.903   142.550    EM
                                                    107.147   116.400
    28 -0.23216541D+04    0.0460608    0.0000198    133.501   143.012    EM
                                                    106.773   116.714
    29 -0.23216098D+04    0.0442877    0.0000191    133.094   143.494    EM
                                                    106.385   117.027
    30 -0.23215670D+04    0.0428079    0.0000184    132.683   143.994    EM
                                                    105.983   117.339
    31 -0.23215254D+04    0.0415909    0.0000179    132.268   144.513    EM
                                                    105.569   117.650
    32 -0.23214848D+04    0.0406084    0.0000175    131.849   145.049    EM
                                                    105.141   117.960
    33 -0.23214449D+04    0.0398333    0.0000172    131.426   145.602    EM
                                                    104.703   118.269
    34 -0.23214057D+04    0.0392403    0.0000169    131.000   146.171    EM
                                                    104.253   118.575
    35 -0.23213669D+04    0.0388064    0.0000167    130.571   146.756    EM
                                                    103.793   118.880
    36 -0.23213284D+04    0.0385103    0.0000166    130.139   147.355    EM
                                                    103.323   119.183
    37 -0.23212900D+04    0.0383330    0.0000165    129.705   147.968    EM
                                                    102.843   119.484
    38 -0.23212518D+04    0.0382575    0.0000165    129.268   148.595    EM
                                                    102.355   119.782
    39 -0.23212135D+04    0.0382691    0.0000165    128.829   149.235    EM
                                                    101.859   120.077
    40 -0.23211752D+04    0.0383551    0.0000165    128.388   149.886    EM
                                                    101.355   120.370
    41 -0.23211366D+04    0.0385050    0.0000166    127.946   150.549    EM
                                                    100.845   120.660
    42 -0.23210979D+04    0.0387100    0.0000167    127.503   151.222    EM
                                                    100.328   120.947
    43 -0.23210590D+04    0.0389634    0.0000168    127.058   151.904    EM
                                                     99.806   121.232
    44 -0.23210197D+04    0.0392602    0.0000169    126.612   152.596    EM
                                                     99.279   121.513
    45 -0.23209801D+04    0.0395967    0.0000171    126.166   153.295    EM
                                                     98.748   121.791
    46 -0.23209401D+04    0.0399710    0.0000172    125.719   154.002    EM
                                                     98.213   122.066
    47 -0.23208998D+04    0.0403823    0.0000174    125.271   154.716    EM
                                                     97.675   122.338
    48 -0.23208589D+04    0.0408308    0.0000176    124.823   155.436    EM
                                                     97.134   122.607
    49 -0.23208176D+04    0.0413180    0.0000178    124.375   156.161    EM
                                                     96.591   122.872
    50 -0.23207758D+04    0.0418459    0.0000180    123.926   156.892    EM
                                                     96.047   123.135
    51 -0.23207334D+04    0.0424169    0.0000183    123.478   157.626    EM
                                                     95.502   123.394
    52 -0.23206903D+04    0.0430335    0.0000185    123.030   158.364    EM
                                                     94.956   123.650
    53 -0.23206466D+04    0.0436976    0.0000188    122.583   159.105    EM
                                                     94.409   123.902
    54 -0.23206022D+04    0.0444102    0.0000191    122.137   159.849    EM
                                                     93.863   124.151
    55 -0.23205570D+04    0.0451699    0.0000195    121.691   160.595    EM
                                                     93.317   124.397
    56 -0.23205111D+04    0.0459729    0.0000198    121.247   161.343    EM
                                                     92.771   124.638
    57 -0.23204643D+04    0.0468104    0.0000202    120.805   162.093    EM
                                                     92.227   124.875
    58 -0.23204166D+04    0.0476690    0.0000205    120.366   162.843    EM
                                                     91.683   125.108
    59 -0.23204159D+04    0.0006568    0.0000003    120.387   162.848    QN
                                                     91.642   125.122
    60 -0.23203668D+04    0.0491111    0.0000212    119.944   163.618    EM
                                                     91.097   125.341
    61 -0.23203174D+04    0.0494528    0.0000213    119.504   164.375    EM
                                                     90.556   125.564
    62 -0.23202672D+04    0.0501657    0.0000216    119.069   165.127    EM
                                                     90.018   125.786
    63 -0.23202164D+04    0.0508051    0.0000219    118.639   165.875    EM
                                                     89.483   126.003
    64 -0.23201651D+04    0.0512914    0.0000221    118.214   166.619    EM
                                                     88.951   126.215
    65 -0.23201135D+04    0.0515628    0.0000222    117.796   167.358    EM
                                                     88.424   126.422
    66 -0.23200620D+04    0.0515644    0.0000222    117.385   168.091    EM
                                                     87.901   126.623
    67 -0.23200107D+04    0.0512513    0.0000221    116.981   168.817    EM
                                                     87.384   126.818
    68 -0.23199601D+04    0.0505929    0.0000218    116.584   169.533    EM
                                                     86.874   127.009
    69 -0.23199106D+04    0.0495786    0.0000214    116.195   170.239    EM
                                                     86.371   127.195
    70 -0.23198623D+04    0.0482196    0.0000208    115.814   170.932    EM
                                                     85.878   127.377
    71 -0.23198158D+04    0.0465493    0.0000201    115.440   171.611    EM
                                                     85.393   127.555
    72 -0.23197712D+04    0.0446197    0.0000192    115.073   172.276    EM
                                                     84.920   127.731
    73 -0.23197287D+04    0.0424950    0.0000183    114.713   172.926    EM
                                                     84.457   127.905
    74 -0.23196884D+04    0.0402452    0.0000173    114.358   173.559    EM
                                                     84.006   128.078
    75 -0.23196505D+04    0.0379390    0.0000164    114.009   174.175    EM
                                                     83.567   128.250
    76 -0.23196149D+04    0.0356383    0.0000154    113.664   174.774    EM
                                                     83.140   128.422
    77 -0.23195815D+04    0.0333941    0.0000144    113.324   175.356    EM
                                                     82.725   128.595
    78 -0.23195502D+04    0.0312457    0.0000135    112.987   175.922    EM
                                                     82.322   128.769
    79 -0.23195210D+04    0.0292199    0.0000126    112.652   176.471    EM
                                                     81.932   128.945
    80 -0.23194937D+04    0.0273326    0.0000118    112.321   177.004    EM
                                                     81.552   129.123
    81 -0.23194681D+04    0.0255906    0.0000110    111.990   177.523    EM
                                                     81.184   129.303
    82 -0.23194441D+04    0.0239939    0.0000103    111.662   178.027    EM
                                                     80.826   129.486
    83 -0.23194215D+04    0.0225373    0.0000097    111.334   178.517    EM
                                                     80.478   129.671
    84 -0.23194003D+04    0.0212127    0.0000091    111.007   178.995    EM
                                                     80.139   129.858
    85 -0.23193803D+04    0.0200102    0.0000086    110.681   179.461    EM
                                                     79.810   130.048
    86 -0.23193614D+04    0.0189190    0.0000082    110.356   179.915    EM
                                                     79.489   130.241
    87 -0.23193435D+04    0.0179284    0.0000077    110.030   180.359    EM
                                                     79.175   130.436
    88 -0.23193264D+04    0.0170281    0.0000073    109.705   180.793    EM
                                                     78.869   130.633
    89 -0.23193102D+04    0.0162085    0.0000070    109.380   181.219    EM
                                                     78.569   130.832
    90 -0.23192948D+04    0.0154611    0.0000067    109.055   181.636    EM
                                                     78.276   131.033
    91 -0.23192800D+04    0.0147780    0.0000064    108.730   182.045    EM
                                                     77.989   131.236
    92 -0.23192658D+04    0.0141525    0.0000061    108.405   182.447    EM
                                                     77.707   131.441
    93 -0.23192523D+04    0.0135785    0.0000059    108.080   182.843    EM
                                                     77.430   131.648
    94 -0.23192392D+04    0.0130508    0.0000056    107.754   183.233    EM
                                                     77.157   131.855
    95 -0.23192266D+04    0.0125647    0.0000054    107.429   183.617    EM
                                                     76.889   132.064
    96 -0.23192145D+04    0.0121164    0.0000052    107.104   183.996    EM
                                                     76.625   132.275
    97 -0.23192028D+04    0.0117024    0.0000050    106.779   184.371    EM
                                                     76.364   132.486
    98 -0.23191915D+04    0.0113197    0.0000049    106.454   184.741    EM
                                                     76.107   132.698
    99 -0.23191805D+04    0.0109657    0.0000047    106.128   185.108    EM
                                                     75.852   132.911
   100 -0.23191699D+04    0.0106379    0.0000046    105.803   185.471    EM
                                                     75.601   133.125
   101 -0.23191602D+04    0.0096716    0.0000042    104.905   186.898    QN
                                                     74.693   133.503
   102 -0.23191441D+04    0.0161138    0.0000069    104.526   187.177    EM
                                                     74.503   133.794
   103 -0.23191322D+04    0.0118835    0.0000051    104.168   187.459    EM
                                                     74.299   134.074
   104 -0.23191216D+04    0.0106360    0.0000046    103.825   187.751    EM
                                                     74.087   134.337
   105 -0.23191116D+04    0.0099732    0.0000043    103.490   188.054    EM
                                                     73.870   134.586
   106 -0.23191021D+04    0.0095640    0.0000041    103.160   188.365    EM
                                                     73.649   134.826
   107 -0.23190928D+04    0.0092763    0.0000040    102.833   188.684    EM
                                                     73.424   135.059
   108 -0.23190837D+04    0.0090534    0.0000039    102.507   189.008    EM
                                                     73.198   135.287
   109 -0.23190749D+04    0.0088695    0.0000038    102.182   189.336    EM
                                                     72.969   135.512
   110 -0.23190661D+04    0.0087123    0.0000038    101.857   189.668    EM
                                                     72.740   135.735
   111 -0.23190576D+04    0.0085758    0.0000037    101.532   190.001    EM
                                                     72.510   135.957
   112 -0.23190491D+04    0.0084566    0.0000036    101.206   190.337    EM
                                                     72.279   136.178
   113 -0.23190408D+04    0.0083526    0.0000036    100.880   190.673    EM
                                                     72.048   136.399
   114 -0.23190325D+04    0.0082627    0.0000036    100.552   191.011    EM
                                                     71.817   136.620
   115 -0.23190243D+04    0.0081859    0.0000035    100.224   191.350    EM
                                                     71.585   136.841
   116 -0.23190162D+04    0.0081216    0.0000035     99.895   191.689    EM
                                                     71.353   137.063
   117 -0.23190081D+04    0.0080692    0.0000035     99.565   192.029    EM
                                                     71.121   137.285
   118 -0.23190001D+04    0.0080282    0.0000035     99.234   192.370    EM
                                                     70.888   137.508
   119 -0.23189921D+04    0.0079984    0.0000034     98.902   192.712    EM
                                                     70.655   137.731
   120 -0.23189841D+04    0.0079794    0.0000034     98.568   193.055    EM
                                                     70.422   137.955
   121 -0.23189761D+04    0.0079709    0.0000034     98.234   193.399    EM
                                                     70.188   138.179
   122 -0.23189682D+04    0.0079728    0.0000034     97.899   193.743    EM
                                                     69.954   138.404
   123 -0.23189602D+04    0.0079848    0.0000034     97.562   194.089    EM
                                                     69.719   138.630
   124 -0.23189522D+04    0.0080068    0.0000035     97.224   194.436    EM
                                                     69.483   138.856
   125 -0.23189441D+04    0.0080388    0.0000035     96.885   194.784    EM
                                                     69.247   139.083
   126 -0.23189361D+04    0.0080807    0.0000035     96.545   195.134    EM
                                                     69.010   139.311
   127 -0.23189279D+04    0.0081324    0.0000035     96.203   195.485    EM
                                                     68.772   139.540
   128 -0.23189197D+04    0.0081939    0.0000035     95.860   195.838    EM
                                                     68.533   139.769
   129 -0.23189115D+04    0.0082653    0.0000036     95.516   196.192    EM
                                                     68.293   139.999
   130 -0.23189031D+04    0.0083465    0.0000036     95.169   196.548    EM
                                                     68.052   140.230
   131 -0.23188947D+04    0.0084379    0.0000036     94.822   196.906    EM
                                                     67.810   140.462
   132 -0.23188861D+04    0.0085394    0.0000037     94.472   197.266    EM
                                                     67.567   140.695
   133 -0.23188775D+04    0.0086511    0.0000037     94.121   197.629    EM
                                                     67.322   140.929
   134 -0.23188687D+04    0.0087735    0.0000038     93.768   197.993    EM
                                                     67.076   141.163
   135 -0.23188598D+04    0.0089066    0.0000038     93.413   198.360    EM
                                                     66.828   141.399
   136 -0.23188508D+04    0.0090508    0.0000039     93.056   198.730    EM
                                                     66.579   141.636
   137 -0.23188416D+04    0.0092064    0.0000040     92.697   199.102    EM
                                                     66.328   141.873
   138 -0.23188322D+04    0.0093739    0.0000040     92.336   199.477    EM
                                                     66.075   142.112
   139 -0.23188226D+04    0.0095536    0.0000041     91.973   199.855    EM
                                                     65.820   142.352
   140 -0.23188129D+04    0.0097462    0.0000042     91.607   200.236    EM
                                                     65.563   142.594
   141 -0.23188029D+04    0.0099509    0.0000043     91.239   200.620    EM
                                                     65.304   142.836
   142 -0.23187928D+04    0.0101736    0.0000044     90.869   201.008    EM
                                                     65.043   143.080
   143 -0.23187824D+04    0.0104074    0.0000045     90.496   201.400    EM
                                                     64.780   143.325
   144 -0.23187717D+04    0.0106581    0.0000046     90.120   201.795    EM
                                                     64.514   143.572
   145 -0.23187608D+04    0.0109256    0.0000047     89.741   202.194    EM
                                                     64.245   143.819
   146 -0.23187496D+04    0.0112109    0.0000048     89.360   202.598    EM
                                                     63.974   144.069
   147 -0.23187380D+04    0.0115154    0.0000050     88.975   203.005    EM
                                                     63.700   144.319
   148 -0.23187262D+04    0.0118403    0.0000051     88.587   203.418    EM
                                                     63.423   144.572
   149 -0.23187140D+04    0.0121875    0.0000053     88.196   203.835    EM
                                                     63.143   144.826
   150 -0.23187015D+04    0.0125585    0.0000054     87.802   204.258    EM
                                                     62.859   145.081
   151 -0.23186885D+04    0.0129557    0.0000056     87.404   204.685    EM
                                                     62.572   145.338
   152 -0.23186751D+04    0.0133812    0.0000058     87.003   205.119    EM
                                                     62.281   145.597
   153 -0.23186613D+04    0.0138376    0.0000060     86.597   205.558    EM
                                                     61.987   145.857
   154 -0.23186470D+04    0.0143280    0.0000062     86.188   206.004    EM
                                                     61.688   146.120
   155 -0.23186321D+04    0.0148556    0.0000064     85.775   206.457    EM
                                                     61.385   146.383
   156 -0.23186167D+04    0.0154242    0.0000067     85.357   206.917    EM
                                                     61.077   146.649
   157 -0.23186006D+04    0.0160378    0.0000069     84.935   207.384    EM
                                                     60.765   146.916
   158 -0.23185839D+04    0.0167011    0.0000072     84.508   207.860    EM
                                                     60.447   147.185
   159 -0.23185665D+04    0.0174190    0.0000075     84.076   208.344    EM
                                                     60.124   147.456
   160 -0.23185483D+04    0.0181970    0.0000078     83.639   208.837    EM
                                                     59.796   147.728
   161 -0.23185293D+04    0.0190409    0.0000082     83.198   209.340    EM
                                                     59.461   148.002
   162 -0.23185093D+04    0.0199566    0.0000086     82.750   209.853    EM
                                                     59.120   148.277
   163 -0.23184884D+04    0.0209503    0.0000090     82.298   210.377    EM
                                                     58.772   148.553
   164 -0.23184663D+04    0.0220278    0.0000095     81.839   210.913    EM
                                                     58.417   148.831
   165 -0.23184432D+04    0.0231945    0.0000100     81.375   211.462    EM
                                                     58.054   149.109
   166 -0.23184187D+04    0.0244549    0.0000105     80.904   212.025    EM
                                                     57.684   149.387
   167 -0.23183929D+04    0.0258120    0.0000111     80.427   212.601    EM
                                                     57.306   149.666
   168 -0.23183656D+04    0.0272668    0.0000118     79.944   213.193    EM
                                                     56.919   149.945
   169 -0.23183368D+04    0.0288177    0.0000124     79.454   213.801    EM
                                                     56.523   150.222
   170 -0.23183063D+04    0.0304598    0.0000131     78.958   214.426    EM
                                                     56.118   150.499
   171 -0.23182742D+04    0.0321843    0.0000139     78.455   215.069    EM
                                                     55.704   150.773
   172 -0.23182402D+04    0.0339784    0.0000147     77.945   215.730    EM
                                                     55.280   151.045
   173 -0.23182044D+04    0.0358245    0.0000155     77.429   216.410    EM
                                                     54.847   151.314
   174 -0.23181667D+04    0.0377007    0.0000163     76.906   217.110    EM
                                                     54.405   151.579
   175 -0.23181271D+04    0.0395803    0.0000171     76.378   217.829    EM
                                                     53.954   151.839
   176 -0.23180856D+04    0.0414332    0.0000179     75.843   218.568    EM
                                                     53.495   152.094
   177 -0.23180424D+04    0.0432274    0.0000186     75.303   219.327    EM
                                                     53.028   152.343
   178 -0.23179975D+04    0.0449302    0.0000194     74.757   220.104    EM
                                                     52.553   152.586
   179 -0.23179510D+04    0.0465109    0.0000201     74.207   220.898    EM
                                                     52.073   152.822
   180 -0.23179030D+04    0.0479422    0.0000207     73.653   221.709    EM
                                                     51.587   153.051
   181 -0.23178538D+04    0.0492022    0.0000212     73.095   222.533    EM
                                                     51.098   153.274
   182 -0.23178036D+04    0.0502732    0.0000217     72.534   223.369    EM
                                                     50.606   153.491
   183 -0.23177077D+04    0.0958094    0.0000413     70.078   226.214    QN
                                                     48.614   155.093
   184 -0.23175878D+04    0.1199078    0.0000517     69.483   227.375    EM
                                                     48.178   154.964
   185 -0.23175217D+04    0.0661606    0.0000285     68.925   228.249    EM
                                                     47.755   155.070
   186 -0.23174634D+04    0.0582515    0.0000251     68.384   229.039    EM
                                                     47.329   155.248
   187 -0.23174079D+04    0.0555108    0.0000240     67.852   229.808    EM
                                                     46.897   155.442
   188 -0.23173538D+04    0.0541039    0.0000233     67.325   230.574    EM
                                                     46.465   155.637
   189 -0.23173007D+04    0.0531543    0.0000229     66.801   231.335    EM
                                                     46.035   155.829
   190 -0.23172483D+04    0.0523880    0.0000226     66.282   232.088    EM
                                                     45.610   156.021
   191 -0.23171966D+04    0.0517073    0.0000223     65.765   232.827    EM
                                                     45.193   156.215
   192 -0.23171455D+04    0.0510779    0.0000220     65.252   233.549    EM
                                                     44.785   156.414
   193 -0.23170950D+04    0.0504893    0.0000218     64.743   234.251    EM
                                                     44.386   156.619
   194 -0.23170451D+04    0.0499390    0.0000216     64.238   234.931    EM
                                                     43.999   156.832
   195 -0.23169956D+04    0.0494244    0.0000213     63.738   235.586    EM
                                                     43.623   157.054
   196 -0.23169467D+04    0.0489409    0.0000211     63.243   236.216    EM
                                                     43.258   157.284
   197 -0.23168982D+04    0.0484794    0.0000209     62.753   236.820    EM
                                                     42.904   157.523
   198 -0.23168502D+04    0.0480267    0.0000207     62.270   237.398    EM
                                                     42.562   157.770
   199 -0.23168026D+04    0.0475651    0.0000205     61.793   237.950    EM
                                                     42.231   158.026
   200 -0.23167555D+04    0.0470733    0.0000203     61.324   238.476    EM
                                                     41.910   158.290
   201 -0.23167090D+04    0.0465270    0.0000201     60.861   238.977    EM
                                                     41.601   158.560
   202 -0.23166631D+04    0.0459009    0.0000198     60.408   239.453    EM
                                                     41.303   158.837
   203 -0.23166179D+04    0.0451700    0.0000195     59.962   239.905    EM
                                                     41.014   159.118
   204 -0.23165736D+04    0.0443114    0.0000191     59.526   240.333    EM
                                                     40.737   159.404
   205 -0.23165303D+04    0.0433066    0.0000187     59.100   240.739    EM
                                                     40.469   159.692
   206 -0.23164882D+04    0.0421437    0.0000182     58.684   241.123    EM
                                                     40.212   159.981
   207 -0.23164474D+04    0.0408170    0.0000176     58.279   241.485    EM
                                                     39.964   160.271
   208 -0.23164080D+04    0.0393288    0.0000170     57.886   241.828    EM
                                                     39.727   160.560
   209 -0.23163703D+04    0.0376891    0.0000163     57.504   242.152    EM
                                                     39.498   160.846
   210 -0.23163344D+04    0.0359140    0.0000155     57.135   242.458    EM
                                                     39.279   161.128
   211 -0.23163004D+04    0.0340254    0.0000147     56.779   242.746    EM
                                                     39.069   161.405
   212 -0.23162684D+04    0.0320496    0.0000138     56.437   243.019    EM
                                                     38.868   161.676
   213 -0.23162383D+04    0.0300154    0.0000130     56.107   243.277    EM
                                                     38.676   161.940
   214 -0.23162104D+04    0.0279523    0.0000121     55.791   243.521    EM
                                                     38.492   162.196
   215 -0.23161845D+04    0.0258899    0.0000112     55.489   243.753    EM
                                                     38.316   162.442
   216 -0.23161606D+04    0.0238558    0.0000103     55.200   243.972    EM
                                                     38.148   162.680
   217 -0.23161388D+04    0.0218747    0.0000094     54.925   244.181    EM
                                                     37.987   162.907
   218 -0.23161188D+04    0.0199685    0.0000086     54.662   244.380    EM
                                                     37.834   163.123
   219 -0.23161006D+04    0.0181546    0.0000078     54.413   244.570    EM
                                                     37.688   163.329
   220 -0.23160842D+04    0.0164467    0.0000071     54.176   244.752    EM
                                                     37.549   163.523
   221 -0.23160693D+04    0.0148542    0.0000064     53.952   244.926    EM
                                                     37.415   163.706
   222 -0.23160560D+04    0.0133825    0.0000058     53.740   245.094    EM
                                                     37.288   163.878
   223 -0.23160441D+04    0.0118504    0.0000051     53.538   245.256    EM
                                                     37.167   164.039
   224 -0.23160332D+04    0.0109377    0.0000047     53.349   245.413    EM
                                                     37.051   164.188
   225 -0.23160235D+04    0.0097171    0.0000042     53.170   245.564    EM
                                                     36.940   164.327
   226 -0.23160147D+04    0.0087140    0.0000038     53.001   245.711    EM
                                                     36.834   164.455
   227 -0.23160069D+04    0.0078232    0.0000034     52.841   245.854    EM
                                                     36.732   164.573
   228 -0.23159999D+04    0.0070331    0.0000030     52.691   245.993    EM
                                                     36.635   164.681
   229 -0.23159936D+04    0.0063343    0.0000027     52.550   246.128    EM
                                                     36.543   164.780
   230 -0.23159878D+04    0.0057179    0.0000025     52.417   246.260    EM
                                                     36.454   164.870
   231 -0.23159827D+04    0.0051754    0.0000022     52.291   246.389    EM
                                                     36.368   164.951
   232 -0.23159780D+04    0.0046987    0.0000020     52.173   246.515    EM
                                                     36.287   165.025
   233 -0.23159737D+04    0.0042800    0.0000018     52.062   246.638    EM
                                                     36.208   165.092
   234 -0.23159698D+04    0.0039124    0.0000017     51.958   246.758    EM
                                                     36.133   165.151
   235 -0.23159662D+04    0.0035894    0.0000015     51.859   246.875    EM
                                                     36.061   165.205
   236 -0.23159629D+04    0.0033053    0.0000014     51.766   246.990    EM
                                                     35.992   165.252
   237 -0.23159598D+04    0.0030548    0.0000013     51.679   247.102    EM
                                                     35.925   165.294
   238 -0.23159570D+04    0.0028336    0.0000012     51.596   247.212    EM
                                                     35.861   165.331
   239 -0.23159543D+04    0.0026374    0.0000011     51.519   247.319    EM
                                                     35.799   165.363
   240 -0.23159519D+04    0.0024630    0.0000011     51.445   247.423    EM
                                                     35.740   165.392
   241 -0.23159496D+04    0.0023074    0.0000010     51.376   247.525    EM
                                                     35.683   165.416
   242 -0.23159474D+04    0.0021679    0.0000009     51.311   247.624    EM
                                                     35.628   165.438
   243 -0.23159454D+04    0.0020423    0.0000009     51.249   247.721    EM
                                                     35.575   165.456
   244 -0.23159434D+04    0.0019289    0.0000008     51.190   247.815    EM
                                                     35.524   165.471
   245 -0.23159416D+04    0.0018260    0.0000008     51.135   247.907    EM
                                                     35.475   165.484
   246 -0.23159399D+04    0.0017322    0.0000007     51.082   247.996    EM
                                                     35.428   165.494
   247 -0.23159382D+04    0.0016463    0.0000007     51.032   248.083    EM
                                                     35.382   165.503
   248 -0.23159367D+04    0.0015675    0.0000007     50.985   248.167    EM
                                                     35.338   165.509
   249 -0.23159352D+04    0.0014948    0.0000006     50.940   248.250    EM
                                                     35.296   165.515
   250 -0.23159337D+04    0.0014275    0.0000006     50.897   248.330    EM
                                                     35.255   165.518
   251 -0.23159324D+04    0.0013651    0.0000006     50.857   248.407    EM
                                                     35.215   165.521
   252 -0.23159311D+04    0.0013070    0.0000006     50.818   248.483    EM
                                                     35.177   165.522
   253 -0.23159298D+04    0.0012527    0.0000005     50.781   248.556    EM
                                                     35.140   165.523
   254 -0.23159286D+04    0.0012019    0.0000005     50.746   248.628    EM
                                                     35.104   165.522
   255 -0.23159275D+04    0.0011543    0.0000005     50.712   248.697    EM
                                                     35.070   165.521
   256 -0.23159264D+04    0.0011096    0.0000005     50.680   248.764    EM
                                                     35.037   165.519
   257 -0.23159253D+04    0.0010674    0.0000005     50.650   248.829    EM
                                                     35.004   165.517
   258 -0.23159243D+04    0.0010277    0.0000004     50.620   248.892    EM
                                                     34.973   165.514
   259 -0.23159233D+04    0.0009901    0.0000004     50.592   248.954    EM
                                                     34.943   165.511


  TECHNICAL 8 OUTPUT FOR REPLICATION 11


  ITER  LOGLIKELIHOOD    ABS CHANGE   REL CHANGE      CLASS COUNTS    ALGORITHM
     1 -0.24403239D+04    0.0000000    0.0000000    121.006   120.320    EM
                                                    126.855   131.820
     2 -0.24274544D+04   12.8695391    0.0052737    120.550   119.632    EM
                                                    128.206   131.612
     3 -0.24236966D+04    3.7577239    0.0015480    120.653   119.730    EM
                                                    128.864   130.753
     4 -0.24213989D+04    2.2977844    0.0009480    121.029   119.642    EM
                                                    129.330   129.999
     5 -0.24197344D+04    1.6644876    0.0006874    121.339   119.108    EM
                                                    130.083   129.470
     6 -0.24184777D+04    1.2566472    0.0005193    121.290   117.941    EM
                                                    131.461   129.308
     7 -0.24175316D+04    0.9461252    0.0003912    120.742   116.118    EM
                                                    133.579   129.561
     8 -0.24168112D+04    0.7203978    0.0002980    119.702   113.740    EM
                                                    136.369   130.189
     9 -0.24162393D+04    0.5719444    0.0002367    118.280   110.984    EM
                                                    139.647   131.089
    10 -0.24157638D+04    0.4754709    0.0001968    116.665   108.071    EM
                                                    143.148   132.116
    11 -0.24153644D+04    0.3993637    0.0001653    115.063   105.228    EM
                                                    146.589   133.120
    12 -0.24150386D+04    0.3257885    0.0001349    113.618   102.612    EM
                                                    149.770   133.999
    13 -0.24147799D+04    0.2587790    0.0001072    112.364   100.270    EM
                                                    152.634   134.732
    14 -0.24145714D+04    0.2084151    0.0000863    111.262    98.172    EM
                                                    155.220   135.346
    15 -0.24143941D+04    0.1773097    0.0000734    110.246    96.259    EM
                                                    157.604   135.891
    16 -0.24142318D+04    0.1623034    0.0000672    109.257    94.475    EM
                                                    159.856   136.411
    17 -0.24140726D+04    0.1592170    0.0000659    108.252    92.772    EM
                                                    162.032   136.945
    18 -0.24139081D+04    0.1645363    0.0000682    107.203    91.115    EM
                                                    164.165   137.517
    19 -0.24137332D+04    0.1749189    0.0000725    106.108    89.491    EM
                                                    166.263   138.138
    20 -0.24135470D+04    0.1861144    0.0000771    104.984    87.907    EM
                                                    168.308   138.801
    21 -0.24133543D+04    0.1927633    0.0000799    103.868    86.392    EM
                                                    170.257   139.483
    22 -0.24131640D+04    0.1902531    0.0000788    102.796    84.986    EM
                                                    172.063   140.155
    23 -0.24129865D+04    0.1775554    0.0000736    101.796    83.718    EM
                                                    173.692   140.795
    24 -0.24128287D+04    0.1577585    0.0000654    100.873    82.601    EM
                                                    175.135   141.391
    25 -0.24126932D+04    0.1355350    0.0000562    100.025    81.630    EM
                                                    176.398   141.947
    26 -0.24125786D+04    0.1145280    0.0000475     99.244    80.788    EM
                                                    177.499   142.469
    27 -0.24124821D+04    0.0965763    0.0000400     98.520    80.056    EM
                                                    178.458   142.966
    28 -0.24123999D+04    0.0821496    0.0000341     97.846    79.414    EM
                                                    179.297   143.444
    29 -0.24123289D+04    0.0709845    0.0000294     97.212    78.845    EM
                                                    180.033   143.909
    30 -0.24122664D+04    0.0625337    0.0000259     96.613    78.334    EM
                                                    180.687   144.366
    31 -0.24122102D+04    0.0562112    0.0000233     96.041    77.867    EM
                                                    181.274   144.818
    32 -0.24121587D+04    0.0514996    0.0000213     95.491    77.433    EM
                                                    181.809   145.267
    33 -0.24121107D+04    0.0479837    0.0000199     94.957    77.023    EM
                                                    182.305   145.715
    34 -0.24120654D+04    0.0453475    0.0000188     94.434    76.628    EM
                                                    182.774   146.164
    35 -0.24120220D+04    0.0433588    0.0000180     93.919    76.241    EM
                                                    183.225   146.615
    36 -0.24119801D+04    0.0418505    0.0000174     93.408    75.855    EM
                                                    183.668   147.069
    37 -0.24119394D+04    0.0407038    0.0000169     92.896    75.466    EM
                                                    184.111   147.526
    38 -0.24118996D+04    0.0398356    0.0000165     92.382    75.069    EM
                                                    184.561   147.988
    39 -0.24118604D+04    0.0391893    0.0000162     91.862    74.657    EM
                                                    185.025   148.456
    40 -0.24118217D+04    0.0387277    0.0000161     91.334    74.228    EM
                                                    185.509   148.929
    41 -0.24117833D+04    0.0384298    0.0000159     90.795    73.776    EM
                                                    186.020   149.409
    42 -0.24117450D+04    0.0382888    0.0000159     90.242    73.296    EM
                                                    186.565   149.897
    43 -0.24117067D+04    0.0383120    0.0000159     89.672    72.784    EM
                                                    187.151   150.393
    44 -0.24116681D+04    0.0385226    0.0000160     89.081    72.233    EM
                                                    187.786   150.900
    45 -0.24116292D+04    0.0389635    0.0000162     88.465    71.636    EM
                                                    188.480   151.419
    46 -0.24115895D+04    0.0397020    0.0000165     87.818    70.985    EM
                                                    189.244   151.953
    47 -0.24115486D+04    0.0408370    0.0000169     87.136    70.270    EM
                                                    190.091   152.504
    48 -0.24115061D+04    0.0425076    0.0000176     86.409    69.480    EM
                                                    191.036   153.075
    49 -0.24114612D+04    0.0449005    0.0000186     85.631    68.601    EM
                                                    192.096   153.672
    50 -0.24114130D+04    0.0482511    0.0000200     84.790    67.621    EM
                                                    193.292   154.297
    51 -0.24113602D+04    0.0528267    0.0000219     83.880    66.526    EM
                                                    194.641   154.954
    52 -0.24113013D+04    0.0588695    0.0000244     82.891    65.305    EM
                                                    196.160   155.643
    53 -0.24112348D+04    0.0664765    0.0000276     81.824    63.956    EM
                                                    197.858   156.362
    54 -0.24111594D+04    0.0754149    0.0000313     80.684    62.486    EM
                                                    199.730   157.099
    55 -0.24110744D+04    0.0849493    0.0000352     79.491    60.920    EM
                                                    201.755   157.835
    56 -0.24109806D+04    0.0938560    0.0000389     78.274    59.295    EM
                                                    203.890   158.541
    57 -0.24108798D+04    0.1007767    0.0000418     77.072    57.660    EM
                                                    206.085   159.183
    58 -0.24107751D+04    0.1047476    0.0000434     75.928    56.061    EM
                                                    208.284   159.727
    59 -0.24106694D+04    0.1056597    0.0000438     74.878    54.538    EM
                                                    210.440   160.145
    60 -0.24105652D+04    0.1042024    0.0000432     73.945    53.116    EM
                                                    212.520   160.419
    61 -0.24104636D+04    0.1015664    0.0000421     73.140    51.804    EM
                                                    214.511   160.545
    62 -0.24104608D+04    0.0028157    0.0000012     73.160    51.772    QN
                                                    214.518   160.550
    63 -0.24103584D+04    0.1024022    0.0000425     72.473    50.550    EM
                                                    216.451   160.526
    64 -0.24102592D+04    0.0991848    0.0000411     71.888    49.422    EM
                                                    218.316   160.373
    65 -0.24101605D+04    0.0986907    0.0000409     71.398    48.383    EM
                                                    220.118   160.101
    66 -0.24100610D+04    0.0995759    0.0000413     70.987    47.422    EM
[truncated: 2,675,738 more chars]
