# Supplementary material for: The Impact of Test and Sample Characteristics on Model Selection and Classification Accuracy in the Multilevel Mixture IRT Model
Source: Front Psychol. 2020 Feb 14;11:197. doi: 10.3389/fpsyg.2020.00197 (PMC7033749; doi:10.3389/fpsyg.2020.00197)
Supplement: Supplementary file 1 [file Data_Sheet_1.ZIP › E5010/CB2C2DATA[#].txt]

1
0.12749854E+001 0.27935218E+001 0.19258512E+001 0.13927739E+001 0.12440431E+001 0.16479887E+001 0.32701227E+001 0.10304056E+001 0.11074240E+001 0.17513623E+001
0.80849504E+000 -.11219303E+001 -.19889587E+001 -.24356622E+001 -.99276143E+000 0.17518839E-001 0.13408440E+001 -.34591864E+001 0.61858639E+001 0.25713770E+001
0.16182943E+001 -.39801668E+000 -.10142445E+001 0.32657281E+001 -.72526359E+000 -.15534997E+000 0.25523399E+001 -.19687120E+001 0.33766359E+001 0.29525085E+001
0.20076910E+001 -.14477859E+001 -.23306063E+001 -.18228986E+001 -.19737141E+001 -.26521178E+001 0.68910184E+000 -.33691922E+001 0.38423856E+001 0.15816162E+001
-.56268644E+000 0.74664048E+000 0.19423839E+001 0.70991383E+001 0.43406108E+000 0.60709417E+000 0.31880147E+001 -.18264019E+001 0.37633804E+001 0.36056570E+001
0.22124439E+001 0.10153424E+001 -.12843578E+000
0.32687903E+000 0.19448312E+001 0.93836300E+000 0.86087173E+000 0.33402353E+000 0.46667627E+000 0.47176276E+001 0.40063688E+000 0.34008466E+000 0.17151245E+001
0.34841541E+000 0.10778797E+001 0.15207165E+001 0.37948695E+001 0.17013584E+001 0.74947753E+000 0.84589497E+000 0.11614594E+001 0.15385176E+002 0.65357176E+000
0.90743028E+000 0.88857625E+000 0.11226026E+001 0.26743381E+001 0.10578919E+001 0.60535753E+000 0.63906338E+000 0.67574950E+000 0.17606905E+001 0.66665263E+000
0.59992419E+000 0.93634258E+000 0.82660229E+000 0.28553530E+001 0.12163128E+001 0.11359462E+001 0.97086864E+000 0.92725333E+000 0.76248828E+001 0.93514831E+000
0.11467744E+001 0.48035206E+000 0.12395437E+001 0.31122948E+001 0.32792198E+000 0.66763204E+000 0.53128643E+000 0.72079210E+000 0.37314120E+001 0.68783195E+000
0.48895222E+000 0.45752161E+000 0.58328952E+000
-.23726388E+004 0.53000000E+002 0.48512776E+004 0.50746518E+004 0.49064265E+004
2
0.90958318E+000 0.10952818E+001 0.87992515E+000 0.13290159E+001 0.90706264E+000 0.46824083E+000 0.12535078E+001 0.86738452E+000 0.94532765E+000 0.37688399E+001
0.27178757E+001 -.13329198E+001 -.16919442E+001 -.18504699E+000 0.16738242E+000 0.10607847E+001 0.23959681E+001 -.16715883E+001 0.33256445E+001 0.35321039E+001
0.22276338E+001 -.18085796E-001 -.28269786E+001 0.39841475E+001 -.28770846E+001 -.25452009E+001 0.14730176E+001 -.27732378E+002 0.59150937E+001 0.31281362E+001
0.17233999E+001 -.96701689E+000 -.71764029E+000 0.77880047E+000 -.10095958E+001 0.23590292E+000 0.97259340E+000 -.25755732E+001 0.40708829E+001 0.23716792E+001
0.18427539E+001 0.38955067E+000 0.22110894E+001 0.24530118E+001 -.16202486E+000 -.91732899E+000 0.15168771E+001 -.20516945E+001 0.17039195E+001 0.30409192E+001
0.16106219E+001 0.15284549E+000 0.11400862E+001
0.26235709E+001 0.38726524E+001 0.16971319E+001 0.74893968E+000 0.50064762E+000 0.58008797E+000 0.46583457E+001 0.89492634E+000 0.14704397E+001 0.67984266E+001
0.37463692E+002 0.33186621E+001 0.17022684E+001 0.27617429E+001 0.48066519E+000 0.26352567E+001 0.27240252E+001 0.33388891E+000 0.11057154E+002 0.16176051E+001
0.49910923E+001 0.22140232E+001 0.14952998E+001 0.20844142E+002 0.30464560E+001 0.59601836E+001 0.63193496E+001 0.00000000E+000 0.76206733E+001 0.89683170E+001
0.73784659E+001 0.15221300E+002 0.11009218E+002 0.71011038E+001 0.63712234E+001 0.15222823E+002 0.81816097E+001 0.20777102E+001 0.12767259E+002 0.10026587E+002
0.28099377E+001 0.31210019E+002 0.43047391E+002 0.85483195E+001 0.22337077E+002 0.47995816E+002 0.24676906E+002 0.30196524E+001 0.24862616E+002 0.36413077E+002
0.00000000E+000 0.29174572E+001 0.26672647E+001
-.23520185E+004 0.53000000E+002 0.48100369E+004 0.50334112E+004 0.48651859E+004
3
0.58296835E+000 0.69489328E+000 0.71268640E+000 0.95701486E+000 0.12775775E+001 0.85725684E+000 0.96347596E+000 0.17002896E+001 0.17268228E+001 0.26286597E+001
0.18687396E+001 -.41076904E+001 -.33395028E+001 -.55025842E+000 -.67075024E+000 -.12502487E+001 0.28516969E+001 -.22742320E+001 0.16611661E+001 0.22687662E+001
0.43848921E+001 0.33294704E-001 -.92154392E+000 0.64966303E+000 -.30197139E+000 0.10168933E+000 0.23620585E+001 -.16375736E+001 0.34037736E+001 0.53511293E+002
0.15503144E+001 -.17505223E+001 -.28754215E+002 -.14342335E+001 -.17364140E+001 -.83661600E+000 0.74819865E+000 -.11582419E+002 0.15264709E+001 0.36019436E+001
0.19535225E+001 0.44839090E+000 0.46080717E+000 0.25767937E+001 0.10468978E+000 0.80738515E+000 0.22510673E+001 -.19454352E+001 0.26791936E+001 0.39094881E+001
0.30705401E+001 -.13392827E+000 -.57792024E+000
0.14359236E+000 0.20023768E+000 0.23902323E+000 0.22480118E+000 0.46784832E+000 0.23080082E+000 0.24410446E+000 0.60712512E+000 0.55453657E+000 0.16834339E+001
0.92602628E+000 0.22107944E+001 0.11771899E+001 0.52378142E+000 0.49427276E+000 0.81004837E+000 0.11581141E+001 0.87769084E+000 0.81873060E+000 0.11700399E+001
0.16083381E+001 0.41914477E+000 0.25228531E+000 0.39086767E+000 0.29030480E+000 0.42063312E+000 0.42169851E+000 0.35675706E+000 0.10508502E+001 0.00000000E+000
0.64464430E+000 0.72771983E+000 0.00000000E+000 0.10609811E+001 0.45761736E+000 0.46080138E+000 0.47006476E+000 0.21983482E+001 0.76646020E+000 0.89210810E+000
0.83631334E+000 0.41261785E+000 0.44231115E+000 0.34253177E+000 0.31072176E+000 0.30137659E+000 0.32703720E+000 0.37668992E+000 0.44496871E+000 0.78514281E+000
0.10033680E+001 0.39854984E+000 0.30961829E+000
-.24140107E+004 0.53000000E+002 0.49340215E+004 0.51573957E+004 0.49891704E+004
4
0.12018513E+001 0.16339549E+001 0.19456179E+001 0.11090179E+001 0.84578175E+000 0.87349907E+000 0.85358271E+000 0.19465280E+001 0.12964685E+001 0.23131910E+001
0.12258784E+001 -.27088500E+001 -.25145773E+001 -.20954725E+001 -.78906658E+000 -.51755023E+000 0.11330787E+001 -.23247350E+001 0.32785641E+001 0.59570435E+001
0.16370081E+001 -.23993099E+000 -.66796096E+000 0.19550968E+001 -.89291908E+000 0.17517433E+000 0.17105571E+001 -.23878115E+001 0.25806042E+001 0.31256176E+001
0.22669651E+001 -.25676106E+001 -.36292591E+001 -.85060539E+000 -.24881400E+001 -.84696377E+000 -.14060324E+001 -.27262860E+002 0.11363402E+001 0.48443914E+001
-.88993874E+000 0.45099181E+000 0.27543566E+001 0.25894964E+001 -.45382653E-001 -.31827838E+000 0.27298327E+002 -.14184451E+001 0.28057735E+002 0.45630720E+001
0.29223736E+001 0.18303493E+001 -.68773457E+000
0.61285619E+000 0.15928395E+001 0.36196061E+001 0.10388067E+001 0.92905329E+000 0.13924329E+001 0.13081594E+001 0.18045207E+001 0.14544389E+001 0.98372985E+001
0.22717203E+001 0.21846257E+001 0.12285808E+001 0.68277705E+001 0.43849985E+001 0.33750474E+001 0.27919570E+001 0.25895819E+001 0.35911556E+001 0.18528095E+002
0.41402249E+001 0.63205427E+000 0.72568117E+000 0.29228118E+001 0.13821257E+001 0.14081588E+001 0.12023164E+001 0.12733319E+001 0.12814282E+001 0.15333936E+001
0.17776235E+001 0.21650374E+001 0.11810092E+001 0.71016542E+000 0.18549287E+001 0.55730157E+000 0.75784618E+000 0.00000000E+000 0.61292271E+000 0.54579545E+001
0.81297268E+000 0.45265121E+000 0.23974124E+001 0.23583213E+001 0.53131758E+000 0.99159403E+000 0.00000000E+000 0.78978338E+000 0.00000000E+000 0.23586481E+001
0.57456284E+000 0.68336679E+000 0.70340196E+000
-.23543689E+004 0.53000000E+002 0.48147378E+004 0.50381120E+004 0.48698867E+004
5
0.12429261E+001 0.65454769E+000 0.64694487E+000 0.73632303E+000 0.81645977E+000 0.15810753E+001 0.17842954E+001 0.67245294E+000 0.76083530E+000 0.52525156E+001
0.11439020E+001 -.22198585E+001 -.36184237E+001 -.54935080E+000 -.57289408E+000 0.19605448E+000 0.18718647E+001 -.25171198E+001 0.59480450E+001 0.27512126E+001
0.16824178E+001 0.59568885E+000 0.43025517E+000 0.47812561E+001 0.19099741E+000 -.17950488E+000 0.27446080E+001 -.56771228E+001 0.33796813E+001 0.39654662E+001
0.31988618E+001 -.17245033E+001 -.78243431E+000 0.73044439E+000 0.16370381E+000 -.15341569E+000 0.18460058E+001 -.33672656E+001 0.68265300E+001 0.23258990E+001
0.21053544E+001 0.36522520E+000 0.88003168E+000 0.68480967E+000 -.18170068E+001 -.42168217E+000 0.10278315E+001 -.12395565E+002 0.11470041E+001 0.25371200E+001
0.11990618E+001 0.14879543E-001 0.66863258E+000
0.66019947E+000 0.18070441E+000 0.16894322E+000 0.16393275E+000 0.21724163E+000 0.15021359E+001 0.21246094E+001 0.19655672E+000 0.18521259E+000 0.29062602E+001
0.70105621E+000 0.56752672E+000 0.18802720E+001 0.31663469E+000 0.29796514E+000 0.69341970E+000 0.46248108E+000 0.13672977E+001 0.51929384E+001 0.80704201E+000
0.79601601E+000 0.70603655E+000 0.58110444E+000 0.11332463E+002 0.36168989E+000 0.90186999E+000 0.12546795E+001 0.75567612E+001 0.18636891E+001 0.97933787E+000
0.14143644E+001 0.88448271E+000 0.44994377E+000 0.28437125E+000 0.37924304E+000 0.38213865E+000 0.43725869E+000 0.19786480E+001 0.64158954E+001 0.46147540E+000
0.42993573E+000 0.47818617E+000 0.93912937E+000 0.46858807E+000 0.94985628E+000 0.29098129E+000 0.28918413E+000 0.37039785E+001 0.60366302E+000 0.49562871E+000
0.42477692E+000 0.35095369E+000 0.25789663E+000
-.24193548E+004 0.53000000E+002 0.49447095E+004 0.51680838E+004 0.49998585E+004
6
0.90316729E+000 0.15328967E+001 0.10459428E+001 0.10997374E+001 0.12532487E+001 0.33141055E+001 0.11597266E+001 0.68078854E+000 0.27783156E+001 0.14596156E+002
0.80992038E+000 -.36456263E+001 -.32891048E+001 -.12005501E+001 0.13957776E+001 0.67515627E+000 0.34867299E+001 -.18338993E+002 0.60725917E+001 0.24919576E+001
0.22536320E+002 -.91659954E+000 -.14412368E+001 0.30726950E+000 -.11052028E+001 -.75039713E+000 0.12544371E+001 -.34441285E+001 0.19709294E+001 0.25212708E+001
0.15589607E+001 -.55627352E+001 -.45798308E+001 -.29547448E+001 -.29604215E+001 -.33103009E+000 0.23908575E+001 -.77026011E+001 0.40616501E+001 0.46456415E+001
0.36105029E+001 0.41321373E+000 0.72764158E+000 0.21937743E+001 -.26817849E+000 0.41514497E+000 0.23762662E+001 -.72424884E+001 0.30747819E+001 0.26165741E+001
0.39137535E+001 0.84457592E+000 -.10280593E+001
0.35603706E+000 0.21547814E+001 0.42537359E+000 0.79098847E+000 0.39132433E+000 0.78810670E+001 0.18488138E+001 0.13731063E+001 0.71082915E+001 0.96768109E+002
0.21823385E+001 0.65950384E+001 0.46111007E+001 0.88367365E+001 0.38718678E+001 0.25005951E+001 0.77125209E+001 0.11384781E+003 0.25530098E+002 0.19429248E+001
0.12426557E+003 0.36300175E+000 0.22132646E+000 0.72622244E+000 0.63553346E+000 0.46919698E+000 0.19332342E+000 0.26699841E+001 0.33336892E+000 0.95405014E+000
0.26380552E+001 0.96900417E+001 0.51124622E+001 0.23177237E+002 0.55735462E+001 0.46819296E+001 0.26740543E+001 0.43109115E+002 0.12636030E+002 0.27110167E+001
0.61263366E+001 0.20371428E+001 0.10674556E+001 0.53958444E+000 0.58478449E+000 0.29957737E+000 0.44324226E+000 0.13935990E+002 0.46751914E+000 0.12591992E+001
0.39997471E+001 0.80349632E+000 0.85010697E+000
-.23754530E+004 0.53000000E+002 0.48569061E+004 0.50802803E+004 0.49120550E+004
7
0.69506974E+000 0.80101998E+000 0.83596743E+000 0.75730664E+000 0.60096489E+000 0.97928771E+000 0.95639478E+000 0.10330561E+001 0.88456578E+000 0.89533504E+001
0.25863257E+001 -.32897758E+001 -.16312152E+001 0.34023261E+000 0.95570601E-001 0.16763579E+001 0.14268935E+001 -.25303808E+001 0.39576519E+001 0.39644542E+001
0.50113943E+001 -.22044301E+000 -.10571274E+001 0.38140164E+000 -.61539455E+000 -.86643306E+000 0.14968376E+001 -.29133737E+001 0.23135098E+001 0.18932009E+001
0.10029582E+001 -.18389031E+001 -.84351878E+000 0.23330565E+000 0.80073121E+000 0.31982143E+000 0.30525525E+001 -.51687638E+001 0.46187878E+001 0.58614536E+001
0.21459876E+001 0.59813886E+000 0.51268787E-001 0.25952475E+001 -.11134145E+001 -.48794150E+000 0.12873782E+001 -.33524610E+001 0.29272545E+001 0.27961442E+001
0.19846707E+001 -.26654469E+000 -.20029937E+000
0.50538951E+000 0.54038733E+000 0.60267664E+000 0.61342854E+000 0.47098488E+000 0.71905495E+000 0.53956620E+000 0.63112991E+000 0.46059649E+000 0.99261126E+001
0.23134605E+001 0.22845615E+001 0.12256108E+001 0.90227763E+000 0.99591944E+000 0.21671327E+001 0.85810530E+000 0.14019878E+001 0.12529103E+001 0.14055522E+001
0.31206554E+001 0.86794690E+000 0.62896924E+000 0.49578229E+000 0.42677872E+000 0.55973777E+000 0.67227027E+000 0.10415820E+001 0.74166850E+000 0.53093349E+000
0.76128976E+000 0.10003605E+001 0.71069776E+000 0.13914919E+001 0.74665799E+000 0.56569896E+000 0.18462173E+001 0.25376566E+001 0.15529689E+001 0.14709049E+001
0.86367837E+000 0.52175228E+000 0.37030680E+000 0.49727448E+000 0.10103713E+001 0.55842963E+000 0.40916258E+000 0.53928206E+000 0.77728727E+000 0.86834671E+000
0.51182801E+000 0.50548806E+000 0.10145582E+001
-.23894728E+004 0.53000000E+002 0.48849457E+004 0.51083199E+004 0.49400946E+004
8
0.14986927E+001 0.12459741E+001 0.12051757E+001 0.27163570E+001 0.10091508E+001 0.13718223E+001 0.17377100E+001 0.12591458E+001 0.81731961E+000 0.99865100E+000
0.87323122E+000 -.83639597E+001 -.25309527E+001 -.16731434E+001 -.12876765E+001 -.10543858E+001 0.47309401E+000 -.29303630E+002 0.16875082E+001 0.17564904E+001
0.80924080E+000 0.35788404E+000 -.32409403E+000 0.21203499E+001 0.45158934E+000 0.36179073E+000 0.33216340E+001 -.17098304E+001 0.40581300E+001 0.56221644E+001
0.24219621E+001 -.71746144E+001 -.85354141E+000 0.48863682E+000 -.87339160E+000 -.18464244E+001 0.96875012E+000 -.19114997E+001 0.15802581E+001 0.26105353E+001
-.39113809E+000 0.10415816E+001 -.66680588E-001 0.12091859E+001 -.76794943E+000 0.32933643E+000 0.11084314E+001 -.21012432E+001 0.28788220E+002 0.25426550E+001
0.22383221E+001 0.11753690E+001 -.54061797E+000
0.65898388E+000 0.42249271E+000 0.62737035E+000 0.17967022E+001 0.55230825E+000 0.52718583E+000 0.10624329E+001 0.67147114E+000 0.35378167E+000 0.11825328E+001
0.90333854E+000 0.13559298E+001 0.58554079E+000 0.55836939E+000 0.28211782E+000 0.50008624E+000 0.31137531E+000 0.00000000E+000 0.53678435E+000 0.49882417E+000
0.26069015E+000 0.30395167E+000 0.42079026E+000 0.52661264E+000 0.25048006E+000 0.42062565E+000 0.64526855E+000 0.47734497E+000 0.60863524E+000 0.35135246E+001
0.35007517E+000 0.39937866E+001 0.73187018E+000 0.93221345E+000 0.66726217E+000 0.13979798E+001 0.85436138E+000 0.10070086E+001 0.88476721E+000 0.10374989E+001
0.79706733E+000 0.59209800E+000 0.55515814E+000 0.22741683E+000 0.79845479E+000 0.64107935E+000 0.51919998E+000 0.50326529E+000 0.00000000E+000 0.53869520E+000
0.72915048E+000 0.50196397E+000 0.29793597E+000
-.23533410E+004 0.53000000E+002 0.48126820E+004 0.50360562E+004 0.48678309E+004
9
0.25405118E+001 0.17933543E+001 0.19895527E+001 0.26887384E+001 0.20410724E+001 0.19320963E+001 0.44055287E+001 0.25279378E+001 0.25416775E+001 0.49372154E+000
0.23810156E+000 -.62223969E+000 -.16911254E+001 0.51661835E+000 0.15995985E+000 0.76863844E+000 0.31669962E+001 -.14214937E+001 0.35353025E+001 0.40551661E+001
0.22476183E+001 -.31089602E+001 -.19653696E+001 -.42734488E+000 -.28456576E+001 -.19309154E+001 -.98330870E+000 -.35082427E+001 0.58486594E+001 0.75753172E+000
0.11054023E+001 -.13039349E+001 -.16332468E+001 0.58937040E-001 -.14227580E+001 -.90205539E+000 0.10870621E+001 -.39658520E+001 0.47629447E+001 0.27804455E+001
0.16315689E+001 0.31067861E+001 0.62441680E+001 0.32011313E+001 0.81699687E+000 0.83664706E+000 0.30025201E+001 -.14265056E+001 0.48467866E+001 0.25205015E+001
0.35543044E+001 0.56144092E-001 0.89856767E+000
0.10329666E+001 0.47995194E+000 0.82563513E+000 0.16783293E+001 0.12815300E+001 0.10259135E+001 0.20981735E+001 0.18611675E+001 0.11094840E+001 0.31045207E+000
0.34014921E+000 0.20250820E+000 0.56553446E+000 0.36741720E+000 0.26766362E+000 0.49052209E+000 0.14519212E+001 0.31162958E+000 0.17971550E+001 0.86965028E+000
0.61258828E+000 0.37975649E+001 0.43910357E+000 0.48578382E+000 0.15350560E+001 0.11524212E+001 0.84169699E+000 0.11552363E+001 0.80602103E+001 0.66355602E+000
0.95974642E+000 0.30303826E+000 0.58723800E+000 0.24379903E+000 0.46908317E+000 0.39498953E+000 0.57667416E+000 0.70008933E+000 0.18043899E+001 0.10220034E+001
0.33512623E+000 0.18496061E+001 0.11016387E+002 0.13641976E+001 0.66310676E+000 0.53005130E+000 0.13369226E+001 0.43647716E+000 0.23078338E+001 0.52119301E+000
0.53809053E+000 0.57832242E+000 0.28220405E+000
-.23667393E+004 0.53000000E+002 0.48394785E+004 0.50628527E+004 0.48946275E+004
10
0.17272744E+001 0.15789400E+001 0.12828017E+001 0.13936802E+001 0.10933857E+001 0.94697518E+000 0.19449364E+001 0.13578452E+001 0.12796771E+001 0.17981729E+002
0.10214006E+001 -.32647919E+001 -.51647662E+001 -.62166493E+001 0.77589437E+000 -.27193078E+001 0.25997146E+001 -.19015392E+001 0.99865307E+001 0.12171431E+002
0.65152913E+001 -.16196553E+001 -.19393912E+001 0.76554116E+000 -.73913439E+000 0.18566752E+000 0.18941387E+001 -.24756904E+001 0.36236747E+001 0.26962819E+001
0.18901642E+001 -.30706204E+001 -.87524011E+001 -.38064331E+001 -.14905130E+001 -.59698120E+000 0.19530445E+001 -.23417715E+001 0.98848995E+001 0.60018023E+001
0.22148425E+001 0.23443255E+000 0.33986394E+000 0.23853364E+001 -.50735557E+000 0.11082049E+000 0.15058186E+001 -.22538628E+001 0.32479025E+001 0.33630566E+001
0.21983908E+001 0.40140452E+000 -.15772398E+001
0.44741311E+000 0.61126054E+000 0.38102308E+000 0.38684661E+000 0.34420041E+000 0.23688716E+000 0.76858487E+000 0.39277759E+000 0.48060782E+000 0.23014276E+002
0.47800785E+000 0.21781667E+001 0.56432328E+001 0.40027118E+001 0.17185976E+001 0.24339601E+001 0.15965781E+001 0.13853658E+001 0.63652702E+001 0.73184186E+001
0.67737328E+001 0.30748593E+000 0.31602576E+000 0.26695760E+000 0.25389056E+000 0.31725354E+000 0.22795182E+000 0.32253859E+000 0.64563718E+000 0.35808984E+000
0.30635779E+000 0.24459352E+001 0.65168107E+001 0.38392650E+001 0.20546700E+001 0.26850579E+001 0.14056434E+001 0.22572766E+001 0.32780980E+001 0.18251686E+001
0.24518068E+001 0.20493340E+000 0.38146458E+000 0.92656604E+000 0.23425489E+000 0.26693103E+000 0.19108650E+000 0.39283928E+000 0.55166439E+000 0.46870107E+000
0.32402320E+000 0.56389713E+000 0.51959787E+000
-.23159233E+004 0.53000000E+002 0.47378465E+004 0.49612208E+004 0.47929955E+004
11
0.76556072E+000 0.79649218E+000 0.85714438E+000 0.71656359E+000 0.10051000E+001 0.81011820E+000 0.63735547E+000 0.12017200E+001 0.12860689E+001 0.53455687E+001
0.11717040E+001 -.38342803E+001 -.26619598E+001 0.18792743E+000 -.10244456E+001 0.11880981E+000 0.29505619E+001 -.11959843E+002 0.34294575E+001 0.69685351E+001
0.27363594E+001 -.31231614E+000 -.17741107E+001 0.33142862E+000 0.83673553E+000 0.84363601E+000 0.16367774E+001 -.65809414E+000 0.27724906E+002 0.14778506E+001
0.12213585E+001 -.93246401E+000 -.10780453E+001 0.80238553E+000 -.73399613E-001 0.32928577E+000 0.24754313E+001 -.24930899E+001 0.24943022E+001 0.46974015E+001
0.40230550E+001 0.28292578E+000 0.15743573E-001 0.97094041E+000 -.15414666E+001 -.14029206E+001 0.85609181E+000 -.30829128E+001 0.20212625E+001 0.15953194E+001
0.10913095E+001 -.12363189E+001 0.69573543E+000
0.24826811E+000 0.23234798E+000 0.26247094E+000 0.22387054E+000 0.26783933E+000 0.32005646E+000 0.21740690E+000 0.44678999E+000 0.47034298E+000 0.29799929E+001
0.61621642E+000 0.11295579E+001 0.67765320E+000 0.51119044E+000 0.49990131E+000 0.33978269E+000 0.61923732E+000 0.17622235E+001 0.64928518E+000 0.21868558E+001
0.72999468E+000 0.52947139E+000 0.76151680E+000 0.29409685E+000 0.70535528E+000 0.43570164E+000 0.69312514E+000 0.45667483E+000 0.00000000E+000 0.50085968E+000
0.58892238E+000 0.47219699E+000 0.28408482E+000 0.28203966E+000 0.44912915E+000 0.38162575E+000 0.75651759E+000 0.53225991E+000 0.33669317E+000 0.99063226E+000
0.13398682E+001 0.51062664E+000 0.46435731E+000 0.35880189E+000 0.52190227E+000 0.53603729E+000 0.47017367E+000 0.61238981E+000 0.38103005E+000 0.47401475E+000
0.38313493E+000 0.36600641E+000 0.43675955E+000
-.24074132E+004 0.53000000E+002 0.49208264E+004 0.51442007E+004 0.49759754E+004
12
0.10589659E+001 0.82350672E+000 0.96950568E+000 0.12006678E+001 0.73053688E+000 0.92889230E+000 0.82585789E+000 0.79604458E+000 0.91060717E+000 0.29475081E+001
0.12753149E+001 -.10247345E+002 -.22216336E+001 -.52800935E-001 -.23499173E-001 -.58223233E+000 0.21907947E+001 -.30752195E+001 0.42868691E+001 0.28262022E+001
0.27052715E+001 0.12714118E+001 -.21479026E+001 0.12332744E+001 0.96382780E-001 0.52710988E+000 0.27727233E+002 -.28442203E+002 0.26284975E+001 0.33152604E+001
0.17552294E+001 -.17159137E+001 -.10677047E+001 -.23394926E+000 -.94375790E+000 -.27569595E+000 0.77233951E+000 -.37094661E+001 0.16887943E+001 0.19982693E+001
0.10684840E+001 0.15978820E+001 0.44031416E+000 0.26822823E+001 0.14671088E-001 -.49974893E+000 0.31237551E+001 -.12697024E+001 0.50863987E+001 0.30320199E+001
0.23091008E+001 -.11400548E+001 0.37408767E+000
0.38744684E+000 0.24471331E+000 0.38452168E+000 0.54515881E+000 0.25819224E+000 0.34951699E+000 0.31517231E+000 0.33717606E+000 0.29502524E+000 0.21245605E+001
0.10602372E+001 0.10165046E+002 0.57357027E+000 0.39528206E+000 0.33558765E+000 0.44670109E+000 0.42843261E+000 0.56789890E+000 0.10629864E+001 0.90034047E+000
0.65041360E+000 0.54337819E+000 0.51006893E+000 0.66875036E+000 0.49131854E+000 0.58201011E+000 0.00000000E+000 0.00000000E+000 0.69189657E+000 0.11203684E+001
0.45964575E+000 0.66126503E+000 0.29995496E+000 0.22715810E+000 0.34408197E+000 0.49717101E+000 0.29015600E+000 0.89419161E+000 0.34208940E+000 0.43598322E+000
0.42052838E+000 0.96228497E+000 0.39893389E+000 0.71590849E+000 0.34060301E+000 0.65667365E+000 0.62175634E+000 0.50171911E+000 0.23891059E+001 0.45026719E+000
0.49231763E+000 0.34919159E+000 0.00000000E+000
-.23979994E+004 0.53000000E+002 0.49019989E+004 0.51253731E+004 0.49571478E+004
13
0.73080636E+000 0.11263942E+001 0.86972467E+000 0.10792079E+001 0.65402096E+000 0.45134478E+000 0.70695320E+000 0.83403597E+000 0.60870017E+000 0.67372281E+002
0.28478960E+001 -.50344646E+002 -.69149316E+001 -.62199595E+001 -.19884978E+001 0.60504175E+001 0.23986335E+001 -.58845951E+000 0.71838305E+001 0.10510502E+002
0.26357939E+001 -.14947177E+001 -.12465529E+001 0.33572923E+000 -.55477338E+000 -.50271309E+000 0.13487342E+001 -.39328820E+001 0.27580653E+001 0.25720077E+001
0.13581828E+001 -.53743504E+001 -.29501127E+001 -.10915873E+002 -.15117063E+000 0.39551597E+001 0.15146206E+001 -.46851900E+001 0.20433836E+001 0.74250693E+001
0.10415424E+001 0.27132028E+000 -.18711134E+000 0.26937711E+001 -.61518576E+000 -.12873760E+000 0.28113634E+001 -.19882950E+001 0.28033695E+001 0.30240884E+001
0.18228827E+001 0.45507094E+000 -.20902101E+001
0.42373481E+000 0.40653593E+000 0.30351997E+000 0.29643198E+000 0.22763460E+000 0.17321706E+000 0.20152337E+000 0.24928691E+000 0.18682919E+000 0.66853967E+002
0.76003168E+000 0.17012010E+002 0.37800268E+001 0.36654014E+001 0.27726052E+001 0.46266017E+001 0.25170145E+001 0.12935943E+001 0.30860035E+001 0.63205108E+001
0.19465455E+001 0.27681364E+000 0.41185453E+000 0.26317205E+000 0.26659551E+000 0.54650521E+000 0.25473758E+000 0.75943430E+000 0.37069480E+000 0.53363366E+000
0.33485014E+000 0.85579519E+001 0.67066647E+001 0.61869066E+001 0.11748851E+002 0.21692315E+002 0.11645713E+002 0.29855956E+001 0.12481993E+002 0.97543762E+001
0.85689376E+001 0.41482419E+000 0.26301707E+000 0.60001017E+000 0.55553964E+000 0.40872133E+000 0.90527844E+000 0.52369061E+000 0.65446920E+000 0.88150107E+000
0.28834480E+000 0.34869533E+000 0.43485547E+000
-.23449400E+004 0.53000000E+002 0.47958801E+004 0.50192543E+004 0.48510290E+004
14
0.10540593E+001 0.98473185E+000 0.18590211E+001 0.10478331E+001 0.13683141E+001 0.10718787E+001 0.10988892E+001 0.70292045E+000 0.13177711E+001 0.30970122E+001
0.17378730E+001 -.33035116E+001 -.34702931E+001 -.77429765E+000 0.15324837E+001 0.72477954E-001 0.11268848E+001 -.25241419E+001 0.26157455E+001 0.99156864E+000
0.15158822E+001 -.74093578E+000 -.81623724E+000 0.80587243E+000 -.16238954E+001 0.32770885E+000 0.18234974E+001 -.27340873E+001 0.30342706E+001 0.27637218E+001
0.23995110E+001 -.26353857E+001 -.43520810E+000 0.10918996E+001 0.13722834E+001 -.19288113E+001 0.46892484E+001 -.38393852E+001 0.45102988E+001 0.26968439E+001
0.30654357E+002 0.17110715E+000 0.27330387E+000 0.92047329E+000 -.33009472E+000 0.11398822E+000 0.22771132E+001 -.18560065E+001 0.22588333E+001 0.40659114E+001
0.13815333E+001 0.30950676E+000 -.96320091E+000
0.42932528E+000 0.41611240E+000 0.13955753E+001 0.45772134E+000 0.79748071E+000 0.54418704E+000 0.68369632E+000 0.37231290E+000 0.94305465E+000 0.79713478E+001
0.10994945E+001 0.19591375E+001 0.28390666E+001 0.12824250E+001 0.40106512E+001 0.12302624E+001 0.17775111E+001 0.95210227E+000 0.14458837E+001 0.10671161E+001
0.16807518E+001 0.55567145E+000 0.47915150E+000 0.54752167E+000 0.11493016E+001 0.38752281E+000 0.73526738E+000 0.78628312E+000 0.67451664E+000 0.96193496E+000
0.99543496E+000 0.24184102E+001 0.23928884E+001 0.25966554E+001 0.52943885E+001 0.21948895E+001 0.63642819E+001 0.34632673E+001 0.24672046E+001 0.13977180E+001
0.00000000E+000 0.59604520E+000 0.82118370E+000 0.84700448E+000 0.13782331E+001 0.64253903E+000 0.10922429E+001 0.65663807E+000 0.56575489E+000 0.10850532E+001
0.57554249E+000 0.39497385E+000 0.00000000E+000
-.24167726E+004 0.53000000E+002 0.49395451E+004 0.51629193E+004 0.49946941E+004
15
0.41591593E+000 0.42082464E+000 0.59932418E+000 0.57231265E+000 0.40455280E+000 0.42144994E+000 0.63155785E+000 0.54155980E+000 0.57618868E+000 0.25639455E+002
0.48345641E+001 -.75381964E+001 -.21482348E+001 -.36629781E+000 -.52628827E-002 0.41801278E+000 0.19746845E+001 -.32806379E+001 0.47982491E+001 0.36410734E+001
0.25759380E+001 0.57030935E+000 -.46646865E+000 0.15594698E+001 -.73309235E+000 -.12502055E+000 0.12859953E+001 -.28630033E+001 0.22326596E+001 0.31410171E+001
0.23538189E+001 -.44373711E+001 0.58506676E+000 0.86588528E+000 -.16956542E+001 -.81438610E+000 0.19840235E+001 -.25277095E+001 0.23751941E+001 0.32813033E+001
0.41693950E+001 0.12447069E+001 -.26735028E+000 0.33521614E+001 0.27481329E+000 0.73475251E-001 0.89004380E+000 -.30271271E+001 0.23460534E+002 0.43163520E+001
0.98316428E+000 0.12904100E+001 0.11990853E+000
0.35599036E+000 0.29047075E+000 0.45061397E+000 0.43836962E+000 0.26491311E+000 0.33336958E+000 0.40931394E+000 0.35583744E+000 0.34256150E+000 0.33886123E+002
0.71977390E+001 0.41758232E+001 0.64624477E+000 0.57919144E+000 0.49487206E+000 0.44262209E+000 0.42889704E+000 0.71015870E+000 0.16130649E+001 0.81325185E+000
0.75901982E+000 0.74031457E+000 0.26945568E+000 0.36374836E+000 0.37342647E+000 0.23466894E+000 0.35892743E+000 0.54200342E+000 0.46647824E+000 0.48536129E+000
0.48274553E+000 0.59929207E+001 0.75043758E+000 0.96237975E+000 0.14742284E+001 0.11779864E+001 0.79706523E+000 0.12509475E+001 0.15948941E+001 0.13043610E+001
0.23547076E+001 0.18317969E+001 0.69551995E+000 0.12425802E+001 0.95840732E+000 0.73474760E+000 0.89859449E+000 0.17531140E+001 0.00000000E+000 0.19916054E+001
0.74018717E+000 0.48516816E+000 0.32019616E+000
-.23191116E+004 0.53000000E+002 0.47442232E+004 0.49675974E+004 0.47993721E+004
16
0.10190768E+001 0.89474038E+000 0.95029332E+000 0.12247676E+001 0.12378444E+001 0.10871314E+001 0.14675083E+001 0.93820049E+000 0.10319861E+001 0.22584130E+001
0.13730976E+001 -.17237112E+001 -.61936394E+000 -.17596109E+000 -.60942058E+000 -.11258658E+001 0.15711392E+001 -.16880045E+001 0.49352607E+001 0.79343353E+001
0.22509800E+001 -.60569851E+000 -.94607992E+001 0.82704353E+000 0.15734040E-003 -.40043388E+000 0.16734515E+001 -.22376889E+001 0.30560108E+001 0.13821311E+001
0.12232404E+001 -.16375514E+001 -.17292313E+001 0.18568895E+000 -.38917439E+000 0.74377486E+000 0.18438289E+001 -.27774003E+001 0.31533086E+001 0.24918131E+001
0.18274803E+001 0.10533784E+001 0.56070840E+000 0.27922510E+001 -.50861083E+000 -.58697829E+000 0.13650374E+001 -.25423818E+001 0.29107181E+001 0.26498158E+001
0.24830449E+001 -.62126694E+000 0.28810141E+000
0.81332396E+000 0.35977370E+000 0.34770561E+000 0.49663277E+000 0.44482886E+000 0.38861248E+000 0.65769541E+000 0.41575931E+000 0.33106735E+000 0.21237823E+001
0.90906931E+000 0.92001375E+000 0.16010735E+001 0.38235183E+000 0.64020039E+000 0.48331324E+000 0.62259103E+000 0.62902585E+000 0.19089242E+001 0.83235110E+001
0.10980058E+001 0.10024468E+001 0.16893468E+001 0.12194606E+001 0.39490473E+000 0.64711054E+000 0.73701469E+000 0.89058193E+000 0.10213439E+001 0.15990831E+001
0.65264832E+000 0.63405766E+000 0.24212595E+001 0.12842714E+001 0.41471366E+000 0.11636236E+001 0.68888821E+000 0.63373613E+000 0.10886249E+001 0.70570903E+000
0.12686175E+001 0.29835034E+001 0.10142207E+001 0.20632144E+001 0.51016664E+000 0.10184570E+001 0.64239642E+000 0.12848609E+001 0.94584081E+000 0.12239525E+001
0.25884096E+001 0.42857440E+000 0.19874043E+001
-.24708364E+004 0.53000000E+002 0.50476727E+004 0.52710469E+004 0.51028217E+004
17
0.12490791E+001 0.11996662E+001 0.10529431E+001 0.93139579E+000 0.10437490E+001 0.75183853E+000 0.15396413E+001 0.28717577E+001 0.11565054E+001 0.23447787E+001
0.25082723E+001 -.16414537E+001 -.21996346E+001 -.69405866E+000 -.10638063E+001 -.30503568E+000 0.21403039E+001 -.19818383E+001 0.74115684E+001 0.54168580E+001
0.17789567E+001 -.25173958E+001 -.23917632E+001 0.17142270E+001 -.17387466E+000 0.73922687E+000 0.84823532E+000 -.30868018E+001 0.18993128E+001 0.60337987E+001
0.15336357E+001 -.11873941E+001 -.97631375E+000 0.54709507E+000 -.56728158E+000 0.95930614E-001 0.10657575E+001 -.26788258E+001 0.31935455E+001 0.95574690E+001
0.14560943E+001 0.48609827E+000 0.45613858E+000 0.15853948E+001 -.11793314E+001 -.67435159E+000 0.16464471E+001 -.21487112E+001 0.37181080E+001 0.30672891E+001
0.18167187E+001 -.31307438E+000 0.17545752E+000
0.59754443E+000 0.33198660E+000 0.37383972E+000 0.35314001E+000 0.38470837E+000 0.26611391E+000 0.91690470E+000 0.28643071E+001 0.30574732E+000 0.22158829E+001
0.15724015E+001 0.11724726E+001 0.18855046E+001 0.21104531E+001 0.90907073E+000 0.88927197E+000 0.10476628E+001 0.51210917E+000 0.87578917E+001 0.49543003E+001
0.11023621E+001 0.36391119E+001 0.31115391E+001 0.18762776E+001 0.71065141E+000 0.79787540E+000 0.76250788E+000 0.11124948E+001 0.24386388E+001 0.29778304E+001
0.10485781E+001 0.88190286E+000 0.66961530E+000 0.52969015E+000 0.81545058E+000 0.66919500E+000 0.66122240E+000 0.93259684E+000 0.12269553E+001 0.87290389E+001
0.68259225E+000 0.55554028E+000 0.96518212E+000 0.77936614E+000 0.54578955E+000 0.49251536E+000 0.64151432E+000 0.66708939E+000 0.95331660E+000 0.13086082E+001
0.00000000E+000 0.88533475E+000 0.14255767E+001
-.24104489E+004 0.53000000E+002 0.49268978E+004 0.51502720E+004 0.49820467E+004
18
0.11837124E+001 0.11468449E+001 0.12434627E+001 0.74385775E+000 0.88254189E+000 0.81572789E+000 0.95409783E+000 0.72181214E+000 0.91084513E+000 0.43480349E+001
0.17636519E+001 -.25711772E+001 -.34870079E+001 0.68179581E-001 0.60755933E+000 -.60420985E+000 0.17563467E+001 -.23042874E+001 0.28712100E+001 0.18648156E+001
0.15910390E+001 0.35280451E+000 -.85651593E+000 0.13971985E+001 -.17553402E+001 0.12546070E-001 0.30423984E+001 -.25640169E+001 0.32716186E+001 0.41835356E+001
0.27821610E+001 -.10098662E+001 -.46330902E+000 0.23458748E+000 -.63463371E+000 0.79438346E+000 0.17842559E+001 -.26633043E+001 0.36007311E+001 0.35205734E+001
0.30140057E+001 -.66424113E+000 -.84317635E+000 0.14113195E+001 -.20151319E+001 -.10682558E+001 0.63852986E+000 -.19550434E+001 0.18829143E+001 0.30109921E+001
0.19127463E+000 0.13628740E-001 0.71660287E+000
0.52994980E+000 0.24237883E+000 0.52611530E+000 0.34003966E+000 0.31208562E+000 0.73713976E+000 0.29762986E+000 0.30564539E+000 0.42093616E+000 0.36848357E+001
0.14528749E+001 0.90223741E+000 0.85384653E+000 0.59571515E+000 0.14560514E+001 0.41970560E+000 0.42925504E+000 0.62620226E+000 0.11262651E+001 0.48618975E+000
0.60980769E+000 0.17198488E+001 0.14651167E+001 0.12447067E+001 0.21940713E+001 0.71934158E+000 0.11384835E+001 0.65874648E+000 0.11494209E+001 0.28251091E+001
0.10463146E+001 0.79953579E+000 0.10415333E+001 0.85473421E+000 0.76385862E+000 0.80025404E+000 0.11276151E+001 0.24811774E+001 0.21246478E+001 0.11957673E+001
0.13726325E+001 0.10417738E+001 0.17536223E+001 0.14479691E+001 0.24475693E+001 0.95702149E+000 0.11244636E+001 0.16775215E+001 0.16496735E+001 0.10805099E+001
0.12281475E+001 0.68140743E+000 0.72376602E+000
-.23637280E+004 0.53000000E+002 0.48334561E+004 0.50568303E+004 0.48886050E+004
19
0.76005221E+000 0.55634814E+000 0.61783779E+000 0.51418771E+000 0.47091250E+000 0.44841294E+000 0.46706102E+000 0.63987451E+000 0.79630837E+000 0.53162000E+001
0.11621477E+002 -.18970585E+001 -.17319822E+001 0.80189664E+000 -.17633335E+000 -.26658013E+000 0.20838151E+001 -.20227263E+001 0.31990181E+001 0.38805035E+001
0.29173869E+001 0.55898404E+000 -.76589461E+000 -.10936525E+000 -.27529372E+001 -.13776923E+001 0.27485010E+000 -.29866268E+001 0.14275401E+001 0.15452936E+001
-.37060949E+000 -.10923279E+001 0.41136264E+000 0.13344989E+001 -.90295598E+000 0.16063926E+000 0.10861584E+001 -.23161028E+001 0.21584670E+001 0.24769981E+001
0.37339249E+001 0.31580784E+001 0.46004966E-001 0.41076111E+001 0.85421752E+000 0.16868449E+001 0.21833120E+001 -.35705101E+002 0.24372328E+001 0.11981359E+002
0.12945098E+001 0.12435602E+001 0.93249122E+000
0.42300026E+000 0.22660044E+000 0.20383307E+000 0.16783107E+000 0.16219932E+000 0.22476907E+000 0.19867397E+000 0.28181260E+000 0.35634728E+000 0.36964480E+001
0.12909984E+002 0.85520561E+000 0.39748737E+000 0.32822114E+000 0.45226886E+000 0.34858199E+000 0.53540025E+000 0.33501533E+000 0.44126167E+000 0.71398905E+000
0.11683464E+001 0.28278514E+001 0.12840461E+001 0.85985517E+000 0.14718669E+001 0.83211674E+000 0.75807849E+000 0.10108284E+001 0.72431732E+000 0.10289929E+001
0.11740793E+001 0.11151086E+001 0.59724447E+000 0.77470940E+000 0.46741951E+000 0.45028701E+000 0.46493722E+000 0.67488587E+000 0.42041556E+000 0.93369129E+000
0.99519090E+000 0.22885773E+001 0.14552024E+001 0.14603639E+001 0.16766506E+001 0.13636073E+001 0.10019856E+001 0.00000000E+000 0.12171319E+001 0.29112740E+002
0.16586095E+001 0.45994843E+000 0.76795926E+000
-.23927083E+004 0.53000000E+002 0.48914167E+004 0.51147909E+004 0.49465656E+004
20
0.71143539E+000 0.81681214E+000 0.11555977E+001 0.12536944E+001 0.98348160E+000 0.22979584E+001 0.12663013E+001 0.16050118E+001 0.20459607E+001 0.24432947E+001
0.14132382E+001 -.32598732E+001 -.41399764E+001 -.72977767E+000 -.23829411E+001 -.71914856E+000 0.64130596E+000 -.55395935E+001 0.21737196E+001 0.24932554E+001
0.21045749E+001 0.37777678E+000 0.45072079E+000 0.13684586E+001 0.19194395E+000 0.51107395E+000 0.32486600E+001 -.43853166E+001 0.34251032E+001 0.49204107E+001
0.24948341E+001 -.27646966E+001 -.19915627E+001 -.12405375E+000 0.93298306E+000 -.11062137E+001 0.30005433E+001 -.44421580E+001 0.28410853E+001 0.31770353E+002
0.61838446E+001 -.11243993E+000 -.90261618E+000 0.11461601E+001 -.19174630E+001 -.76213631E+000 0.11058731E+001 -.56667612E+001 0.35680535E+001 0.21049151E+001
0.19871754E+001 0.54340769E+000 -.22817433E+000
0.26026467E+000 0.29819158E+000 0.32148080E+000 0.49615474E+000 0.28890718E+000 0.20000283E+001 0.67656145E+000 0.69387688E+000 0.87821642E+000 0.25456011E+001
0.61904867E+000 0.13368280E+001 0.41322594E+001 0.42989010E+000 0.11091300E+001 0.61359816E+000 0.81296700E+000 0.22278678E+001 0.67442424E+000 0.61078583E+000
0.18431089E+001 0.57471588E+000 0.74428347E+000 0.32599210E+000 0.29359105E+000 0.62743066E+000 0.30969068E+001 0.27452808E+001 0.72131442E+000 0.11851894E+001
0.77650310E+000 0.13725072E+001 0.88244018E+000 0.46605265E+000 0.12737644E+001 0.12244293E+001 0.79979574E+000 0.30568256E+001 0.51469616E+000 0.00000000E+000
0.28401725E+001 0.51304726E+000 0.45482432E+000 0.65702999E+000 0.87920368E+000 0.44499606E+000 0.69933375E+000 0.28475613E+001 0.14048892E+001 0.62761552E+000
0.10399669E+001 0.57283149E+000 0.34629955E+000
-.22953153E+004 0.53000000E+002 0.46966307E+004 0.49200049E+004 0.47517796E+004
21
0.21101664E+001 0.13686923E+001 0.12917714E+001 0.93868377E+000 0.11687643E+001 0.13742040E+001 0.95223237E+000 0.11301166E+001 0.15357428E+001 0.76729882E+000
0.25539719E+001 -.20996809E+001 -.34915308E+001 0.36749016E+000 -.66110979E+000 -.18527452E-001 0.20054244E+001 -.32699844E+001 0.28671498E+002 0.38049659E+001
0.19620761E+001 -.20189577E+000 -.12830718E+001 -.33941265E+000 -.74811330E+000 -.97873492E+000 0.12781450E+001 -.31560826E+001 0.18432441E+001 0.98805501E+000
0.27561533E+001 -.80446112E+000 -.30088020E+001 0.68074128E+000 -.98189256E+000 -.44278708E+000 0.19665821E+001 -.24916541E+001 0.15993622E+001 0.15950470E+002
0.14835227E+001 0.74311920E+000 0.26776347E+001 0.28075930E+001 -.56773401E+000 0.42237020E-001 0.16757232E+001 -.30045521E+001 0.22279876E+001 0.23920928E+001
0.25695328E+001 0.25186567E+000 0.88547981E-001
0.99379339E+000 0.29874058E+000 0.25439169E+000 0.32689600E+000 0.33887720E+000 0.51417966E+000 0.36286164E+000 0.38417751E+000 0.43100676E+000 0.35328499E+000
0.17245835E+001 0.74072475E+000 0.16894716E+001 0.29020779E+000 0.41619691E+000 0.35367957E+000 0.37650718E+000 0.54190886E+000 0.00000000E+000 0.22394430E+001
0.34614507E+000 0.59679001E+000 0.64497877E+000 0.35778958E+000 0.62108312E+000 0.60201398E+000 0.46139645E+000 0.94475055E+000 0.69227360E+000 0.39342699E+000
0.76224360E+000 0.38002309E+000 0.14354295E+001 0.47766507E+000 0.28621711E+000 0.39598155E+000 0.44689872E+000 0.42876000E+000 0.31697030E+000 0.78631639E+000
0.39638195E+000 0.43066655E+000 0.21826198E+001 0.91166334E+000 0.93824697E+000 0.47149722E+000 0.45109255E+000 0.11465901E+001 0.42179310E+000 0.87012417E+000
0.67443811E+000 0.41687361E+000 0.62956350E+000
-.24008803E+004 0.53000000E+002 0.49077606E+004 0.51311348E+004 0.49629095E+004
22
0.62361343E+000 0.63484571E+000 0.74882041E+000 0.53007176E+000 0.43242439E+000 0.47420107E+000 0.66599078E+000 0.10101964E+001 0.43817359E+000 0.14393392E+002
0.34243304E+001 -.79750731E+001 -.23164882E+001 -.78622417E+000 -.15122282E+001 -.85700682E+000 0.15265072E+001 -.21862952E+001 0.21171037E+001 0.29385377E+001
0.18079653E+001 0.39109715E+000 -.16091647E+001 0.66742507E+000 -.67120683E+000 0.60019003E+000 0.18045689E+001 -.28971259E+001 0.39120522E+001 0.31473964E+001
0.18916106E+001 -.36432652E+001 -.16783276E+001 0.61358491E+000 -.74726554E-001 -.23397324E+000 0.13059010E+001 -.25745198E+001 0.31999549E+001 0.60770834E+001
0.83502617E+000 0.10318431E+001 0.44322250E+000 0.23651557E+001 -.60723012E+000 -.29729236E+000 0.21526911E+001 -.20528550E+001 0.30204242E+001 0.36689480E+001
0.24870648E+001 -.47455383E+000 -.35492091E-001
0.73792023E+001 0.61970363E+001 0.12749157E+002 0.28662540E+001 0.52424436E+001 0.25088117E+001 0.40847188E+001 0.12110812E+002 0.71333147E+001 0.20867556E+003
0.79754996E+002 0.63841231E+002 0.22508030E+002 0.30910937E+001 0.28159455E+001 0.63773519E+001 0.12049677E+002 0.74407909E+001 0.43976916E+001 0.10115939E+003
0.31926566E+002 0.14846953E+001 0.81824588E+001 0.37010790E+001 0.40951628E+001 0.12082693E+002 0.72436723E+001 0.12733455E+002 0.13306974E+002 0.13324405E+002
0.12110433E+002 0.83541893E+002 0.63720823E+001 0.15604884E+001 0.28452793E+002 0.28383273E+001 0.58778429E+001 0.50174943E+001 0.89452671E+001 0.11195811E+003
0.99367054E+001 0.34116730E+002 0.10648789E+002 0.97810939E+001 0.24891667E+002 0.32347738E+001 0.12221376E+002 0.97754101E+001 0.77656437E+001 0.45089767E+002
0.89004496E+001 0.77623550E+001 0.31461542E+001
-.23565428E+004 0.53000000E+002 0.48190855E+004 0.50424598E+004 0.48742345E+004
23
0.67791655E+000 0.89861655E+000 0.61208236E+000 0.66640528E+000 0.97003857E+000 0.56505773E+000 0.70303283E+000 0.62850786E+000 0.56174868E+000 0.81164816E+001
0.28132194E+001 -.27918708E+001 -.17421506E+001 0.98030583E-001 -.54707295E-001 0.24427041E-001 0.29963078E+001 -.34049673E+001 0.19872503E+001 0.31959578E+001
0.18986374E+001 -.40208809E+000 -.28735014E+001 0.19016589E+000 -.15281496E+001 0.55568617E+000 0.34652952E+000 -.29490410E+001 0.99870635E+001 0.30193703E+001
0.22778576E+001 -.91493356E+000 -.10676725E+001 0.15307578E+001 0.58555343E-001 0.57580191E+000 0.40872735E+001 -.20100420E+001 0.31720229E+001 0.28276032E+001
0.17774601E+001 0.74826973E+000 0.11671375E+000 0.16803882E+001 -.12317299E+001 -.17038515E+001 0.84666596E+000 -.42940850E+001 0.32156718E+001 0.26763307E+001
0.13188759E+001 -.64027027E+000 0.61394450E+000
0.26118273E+000 0.30642297E+000 0.22889779E+000 0.24335273E+000 0.37514447E+000 0.25068611E+000 0.24315503E+000 0.21165508E+000 0.18497354E+000 0.56004944E+001
0.22642538E+001 0.99787716E+000 0.50102513E+000 0.76735690E+000 0.41951903E+000 0.35066453E+000 0.86449672E+000 0.86408430E+000 0.49061061E+000 0.90418482E+000
0.41341103E+000 0.95627781E+000 0.76662131E+000 0.78153257E+000 0.88222174E+000 0.73149721E+000 0.84076488E+000 0.80327668E+000 0.23395519E+001 0.85475637E+000
0.66819135E+000 0.69258141E+000 0.50588759E+000 0.64967392E+000 0.54974090E+000 0.92377349E+000 0.20868436E+001 0.62388414E+000 0.83362141E+000 0.83225256E+000
0.65041288E+000 0.14278090E+001 0.96176760E+000 0.91660054E+000 0.35195651E+000 0.87213008E+000 0.84958256E+000 0.12591449E+001 0.11290263E+001 0.95724603E+000
0.72848468E+000 0.37518050E+000 0.77783659E+000
-.23495421E+004 0.53000000E+002 0.48050842E+004 0.50284584E+004 0.48602331E+004
24
0.94064514E+000 0.12982391E+001 0.99629898E+000 0.80458674E+000 0.81116219E+000 0.10926675E+001 0.59307410E+000 0.77157629E+000 0.98102702E+000 0.20487630E+001
0.73048266E+001 -.16558804E+001 -.17294792E+001 0.22717053E+000 0.22603988E+000 0.36105368E+000 0.21218650E+001 -.24127052E+001 0.30337173E+001 0.29788366E+001
0.19569941E+001 -.33712151E+001 -.27202115E+001 0.14630190E+001 -.17755404E+002 -.23471724E+002 0.86686899E+000 -.75882046E+001 0.15762757E+001 0.22093788E+001
0.27212056E+001 0.60341310E-001 -.81504807E+000 0.12492203E+001 0.14562198E+000 -.59645251E-001 0.20247243E+001 -.27007815E+001 0.28920379E+001 0.22996069E+001
0.27674089E+001 0.23858119E+000 0.13500684E+001 0.10779818E+001 -.70606703E+001 0.70177812E+000 0.12706173E+000 -.42318033E+001 0.90456383E+000 0.26871183E+001
-.46296669E+000 0.38508808E+000 0.13790968E+001
0.24869545E+000 0.17008100E+001 0.91245110E+000 0.91939977E+000 0.61441132E+000 0.71265254E+000 0.30573951E+000 0.89935183E+000 0.28372342E+000 0.27970107E+001
0.17924188E+002 0.26774615E+000 0.16777936E+001 0.17871098E+001 0.56086769E+000 0.51245455E+000 0.37308600E+000 0.56466583E+000 0.35134815E+001 0.79565315E+000
0.90368901E+000 0.24852506E+001 0.35796026E+001 0.42336058E+001 0.80185300E+001 0.16700903E+001 0.47126265E+001 0.45283321E+001 0.15910943E+001 0.30580741E+001
0.22612975E+001 0.21396074E+001 0.15307661E+001 0.53958291E+000 0.86051174E+000 0.10413719E+001 0.76634710E+000 0.18445582E+001 0.17002498E+001 0.16044098E+001
0.22108377E+001 0.54808608E+001 0.13428612E+002 0.19360487E+001 0.91390970E+001 0.10130736E+001 0.24354300E+001 0.15588103E+001 0.51115110E+001 0.91327964E+000
0.19151985E+001 0.29529385E+001 0.10768206E+001
-.23775431E+004 0.53000000E+002 0.48610862E+004 0.50844604E+004 0.49162351E+004
25
0.21797740E+001 0.92201279E+000 0.80144478E+000 0.10062639E+001 0.10559219E+001 0.76748763E+000 0.13537778E+001 0.93803717E+000 0.10181340E+001 0.69424040E+001
0.16581894E+001 -.25358115E+001 -.43251546E+001 0.72103449E+000 0.49785314E+000 0.20416101E+001 0.33120453E+001 -.11211296E+001 0.36447953E+001 0.35719600E+001
0.37516464E+001 -.67475573E+000 -.24911631E+001 -.21151961E-003 -.70778365E+000 -.34160905E+000 0.99679636E+000 -.29169974E+002 0.29944059E+002 0.25032683E+001
0.13797597E+001 -.12778377E+001 -.41554864E+001 0.26749687E+001 -.22467127E+000 0.86689584E+000 0.31895547E+001 -.19704968E+001 0.34580128E+001 0.32203199E+001
0.52506784E+001 -.98298418E-001 0.72601326E-001 0.88623648E+000 -.49637975E+000 -.45669434E+000 0.23863195E+001 -.23528774E+001 0.26376921E+001 0.40002422E+001
0.90879931E+000 0.50910517E-001 -.59616050E+000
0.13745154E+001 0.26887903E+000 0.16070179E+000 0.33319396E+000 0.21310051E+000 0.23649479E+000 0.45301850E+000 0.22362120E+000 0.28191048E+000 0.64635839E+001
0.55575063E+000 0.88808925E+000 0.18176287E+001 0.64510949E+000 0.96320583E+000 0.15876067E+001 0.15661994E+001 0.11030573E+001 0.11304991E+001 0.12735965E+001
0.82864283E+000 0.48577632E+000 0.10286721E+001 0.25205747E+000 0.27513825E+000 0.46182464E+000 0.41067739E+000 0.00000000E+000 0.00000000E+000 0.34726213E+000
0.32110933E+000 0.28162041E+001 0.22272494E+001 0.24229420E+001 0.16961485E+001 0.15348072E+001 0.16633077E+001 0.11698352E+001 0.19086473E+001 0.11148863E+001
0.17989850E+001 0.88426921E+000 0.50480635E+000 0.86202396E+000 0.83505610E+000 0.28794502E+000 0.86593188E+000 0.78218370E+000 0.60861890E+000 0.18248853E+001
0.73505808E+000 0.41933044E+000 0.71410890E+000
-.23512816E+004 0.53000000E+002 0.48085631E+004 0.50319374E+004 0.48637121E+004
26
0.12428485E+001 0.86903207E+000 0.10636341E+001 0.81066015E+000 0.10304156E+001 0.33050779E+003 0.93152735E+000 0.10298345E+001 0.85842566E+000 0.39322551E+001
0.22968596E+001 -.22215542E+001 -.23731934E+001 -.27792874E+000 -.15744195E+001 0.46312923E+000 0.39386368E+001 -.82772627E+002 0.22166378E+001 0.38929995E+001
0.13380052E+001 -.94196189E+000 -.10988285E+001 0.73715584E+000 -.49701212E+000 -.21049754E+000 0.15189800E+001 -.14104779E+004 0.35667841E+001 0.24300463E+001
0.22534423E+001 -.24910032E+001 -.25417302E+001 -.81088414E+000 -.57135617E+000 -.41822231E+000 -.20407491E+000 -.31393953E+003 0.17301811E+001 0.27066645E+001
0.18073340E+001 0.85338296E+000 -.24976203E+000 0.15983001E+001 -.16894855E+001 -.66868949E+000 0.17582278E+001 -.20980950E+004 0.38321720E+001 0.31566765E+001
0.99725428E+000 0.11382750E+001 -.92099989E+000
0.28009361E+000 0.21602368E+000 0.24788166E+000 0.21681097E+000 0.25906846E+000 0.56892855E+002 0.29736647E+000 0.25634987E+000 0.25332608E+000 0.18757645E+001
0.79119013E+000 0.69643996E+000 0.67135644E+000 0.52339675E+000 0.70672055E+000 0.71480428E+000 0.35334963E+001 0.00000000E+000 0.86102774E+000 0.19800234E+001
0.11938059E+001 0.28058222E+000 0.28308834E+000 0.22211461E+000 0.29635069E+000 0.22519277E+000 0.44028365E+000 0.00000000E+000 0.90808771E+000 0.41895930E+000
0.10238026E+001 0.11226299E+001 0.11344103E+001 0.10639584E+001 0.58625140E+000 0.87914248E+000 0.70451581E+000 0.00000000E+000 0.79910910E+000 0.11042183E+001
0.71270994E+000 0.41638219E+000 0.31646805E+000 0.34845004E+000 0.64975794E+000 0.31967962E+000 0.38411889E+000 0.00000000E+000 0.74781578E+000 0.54693648E+000
0.33551160E+000 0.46310423E+000 0.22225262E+000
-.23658704E+004 0.53000000E+002 0.48377408E+004 0.50611150E+004 0.48928898E+004
27
0.96039632E+000 0.89794323E+000 0.10711787E+001 0.14002372E+001 0.15545484E+001 0.11273325E+001 0.49918565E+000 0.79277095E+000 0.12113797E+001 0.21737330E+001
0.99262798E+000 -.17279565E+001 -.18941974E+001 -.22483462E+000 -.80242552E+000 -.61845484E+000 0.15169189E+001 -.25864054E+001 0.17856646E+001 0.21784925E+001
0.15015171E+001 0.16789380E+001 0.80737559E+000 0.19418788E+001 -.53880228E+000 0.55385967E+000 0.16713910E+001 -.37095580E+001 0.48873566E+001 0.44456327E+001
0.23172922E+001 -.56257935E+000 -.25384193E+000 0.21634166E+001 0.58550049E+000 0.16094689E+001 0.39804087E+001 -.24643984E+001 0.33029645E+001 0.35433362E+001
0.24732320E+001 0.23437782E+001 -.31264793E+000 0.30597162E+001 -.15505314E+001 -.74692552E+001 0.29341812E+002 -.18007416E+001 0.18207273E+001 0.95354931E+000
0.11058985E+001 0.12423514E+001 0.12432092E+001
0.24735338E+000 0.25889800E+000 0.47789702E+000 0.43507204E+000 0.10108278E+001 0.74813513E+000 0.18132040E+000 0.32112712E+000 0.41487599E+000 0.15478886E+001
0.12546874E+001 0.49935835E+000 0.43736346E+000 0.24513643E+000 0.24789947E+000 0.36853689E+000 0.72460659E+000 0.52833977E+000 0.19650893E+000 0.29444034E+000
0.41745506E+000 0.13349425E+001 0.10380077E+001 0.11247720E+001 0.83786323E+000 0.87554163E+000 0.10647197E+001 0.24081481E+001 0.54601682E+001 0.13756966E+001
0.84938419E+000 0.42349453E+000 0.39969110E+000 0.84971963E+000 0.35699401E+000 0.46142357E+000 0.17588849E+001 0.83953651E+000 0.11997550E+001 0.64037497E+000
0.86087865E+000 0.21281999E+001 0.11100692E+001 0.29828569E+001 0.12662834E+001 0.41540046E+001 0.00000000E+000 0.65292900E+000 0.17248472E+001 0.86209451E+000
0.82392107E+000 0.51992332E+000 0.32187003E+000
-.24177040E+004 0.53000000E+002 0.49414079E+004 0.51647822E+004 0.49965569E+004
28
0.57360473E+000 0.48002735E+000 0.37895899E+000 0.32017006E+000 0.31682765E+000 0.54349984E+000 0.28050093E+000 0.37431083E+000 0.34109696E+000 0.12160402E+002
0.50974772E+002 -.47385223E+001 -.21390419E+001 0.40174471E+000 -.57855479E+000 -.21431878E+000 0.11696218E+001 -.23836417E+001 0.18295486E+001 0.23300121E+001
0.10920165E+001 0.11963501E+002 -.29959306E+001 0.22172914E+001 0.24987814E+001 0.18235953E+001 0.23094735E+001 -.35309004E+002 0.12337271E+002 0.39285514E+001
0.20150521E+001 -.19712957E+001 -.10604965E+001 0.72020001E+000 -.59420001E+000 -.11196028E+000 0.15594777E+001 -.36033617E+001 0.32927379E+001 0.26732644E+001
0.22900188E+001 0.53816819E+001 0.64387052E+000 0.28621020E+001 -.21793670E+001 -.52666432E+000 0.10941903E+001 -.46059087E+001 0.89098047E+000 0.34444563E+001
0.85018902E+000 -.40981267E+000 0.10898511E+001
0.21304754E+000 0.17234837E+000 0.16678432E+000 0.11754621E+000 0.11216968E+000 0.19687869E+000 0.11957913E+000 0.12658714E+000 0.12890956E+000 0.86269068E+001
0.34618725E+002 0.18386842E+001 0.49715168E+000 0.31286230E+000 0.35215597E+000 0.22370712E+000 0.47944457E+000 0.55095514E+000 0.31936822E+000 0.37555151E+000
0.45803643E+000 0.44675495E+001 0.91968345E+000 0.94009789E+000 0.14743598E+001 0.82368195E+000 0.84352015E+000 0.00000000E+000 0.24284514E+001 0.93024054E+000
0.87860540E+000 0.91999724E+000 0.48990014E+000 0.30609268E+000 0.21765392E+000 0.21909969E+000 0.36268020E+000 0.57386028E+000 0.81075512E+000 0.32004951E+000
0.42748845E+000 0.36253483E+001 0.13589028E+001 0.12445811E+001 0.12563166E+001 0.74643056E+000 0.86322671E+000 0.22694429E+001 0.66249417E+000 0.13424599E+001
0.76581606E+000 0.60368886E+000 0.24766000E+000
-.24005779E+004 0.53000000E+002 0.49071558E+004 0.51305300E+004 0.49623047E+004
29
0.18179490E+000 0.15334979E+000 0.17953288E+000 0.15151545E+000 0.24443903E+000 0.12890535E+000 0.20906053E+000 0.16511765E+000 0.25107451E+000 0.65982796E+002
0.47422007E+002 -.77174433E+001 -.10617026E+001 0.71988666E+000 0.93795968E-002 0.31245548E+000 0.30495955E+002 -.22359509E+001 0.29434196E+001 0.38695422E+001
0.22685934E+001 -.23482099E+001 -.20897390E+001 0.35453337E-001 -.16011427E+001 -.11429972E+001 -.36890462E+000 -.29912762E+002 0.25147540E+001 0.21282590E+001
0.17355310E+001 -.25514891E+001 0.89504339E-001 0.20360804E+001 -.67797274E+000 0.15770608E+001 0.31289725E+001 -.12062271E+001 0.44778892E+001 0.31781563E+001
0.92746204E+001 0.23752987E+001 -.32042379E+000 0.23773626E+000 -.73381522E+000 -.13934934E+001 0.14678472E+001 -.31474917E+001 0.28272794E+001 0.30327791E+001
0.21924019E+000 0.56947365E+000 0.18955832E+000
0.22986717E+000 0.18678620E+000 0.22062397E+000 0.18069450E+000 0.29632997E+000 0.15836064E+000 0.25371645E+000 0.20748117E+000 0.31147003E+000 0.15855083E+003
0.11529875E+003 0.10125845E+002 0.28874343E+000 0.32974711E+000 0.30882650E+000 0.24510952E+000 0.00000000E+000 0.28609802E+000 0.41857191E+000 0.61601962E+000
0.47640040E+000 0.23290893E+001 0.26747502E+000 0.29887742E+000 0.36006318E+000 0.28744155E+000 0.47076262E+000 0.00000000E+000 0.43311539E+000 0.41524106E+000
0.58326709E+000 0.33992462E+001 0.50814655E+000 0.36086921E+000 0.36834412E+000 0.34100496E+000 0.62594286E+000 0.43068658E+000 0.10396692E+001 0.62008714E+000
0.37910143E+001 0.37115278E+001 0.49837964E+000 0.52385863E+000 0.54934018E+000 0.57403382E+000 0.62873748E+000 0.11630875E+001 0.58601296E+000 0.98054668E+000
0.53477467E+000 0.40625095E+000 0.22174622E+000
-.23451047E+004 0.53000000E+002 0.47962094E+004 0.50195836E+004 0.48513583E+004
30
0.14910489E+001 0.12501894E+001 0.83181575E+000 0.11041102E+001 0.19068428E+001 0.12251308E+001 0.91223942E+000 0.10199081E+001 0.83320742E+000 0.64393079E+001
0.11389767E+001 -.20355486E+001 -.46470810E+001 -.15955291E+001 0.71659625E+000 -.18672117E+000 0.52823799E+001 -.30540132E+001 0.32340965E+001 0.22249187E+001
0.17069174E+001 -.79720743E+000 -.15023272E+001 0.60427379E+000 -.11315585E+001 0.13917026E+000 0.11666633E+001 -.33504384E+001 0.36154514E+001 0.34358787E+001
0.15070060E+001 -.32086249E+001 0.21672843E-001 -.87927269E+000 -.30659795E+000 0.47456278E+000 0.49358916E+001 -.35815244E+001 0.23104631E+001 0.56104805E+001
0.14153447E+001 0.36081096E+000 0.51796098E+000 0.30511863E+001 -.15160849E+000 0.55489299E-001 0.21602274E+001 -.25269909E+001 0.31468857E+001 0.23715508E+001
0.16548209E+001 0.14038194E+000 -.66358633E+000
0.53936309E+000 0.11175219E+001 0.20872259E+000 0.25347473E+000 0.81610137E+000 0.37136341E+000 0.50510532E+000 0.35337775E+000 0.38192731E+000 0.50163776E+001
0.98766115E+000 0.12824004E+001 0.15073037E+001 0.13313752E+001 0.93826073E+000 0.10874807E+001 0.16397280E+001 0.16154395E+001 0.12604817E+001 0.74123191E+000
0.64127543E+000 0.29969183E+000 0.33161356E+000 0.39231627E+000 0.35665688E+000 0.34293541E+000 0.58743402E+000 0.85631719E+000 0.62597626E+000 0.77220343E+000
0.19610614E+000 0.61542560E+001 0.10255293E+001 0.19795839E+001 0.92965345E+000 0.76196353E+000 0.18841001E+001 0.46116042E+001 0.19069003E+001 0.22183219E+001
0.19411092E+001 0.92511352E+000 0.42249419E+000 0.19205617E+001 0.29410044E+000 0.35033927E+000 0.50596044E+000 0.15001326E+001 0.62099638E+000 0.37116024E+000
0.54166943E+000 0.35424741E+000 0.59074133E+000
-.23697523E+004 0.53000000E+002 0.48455045E+004 0.50688788E+004 0.49006535E+004
31
0.66261599E+000 0.10950077E+001 0.66050478E+000 0.94080434E+000 0.89974283E+000 0.76743078E+000 0.10231735E+001 0.96470271E+000 0.12960670E+001 0.57387664E+001
0.16005477E+001 -.14898888E+001 -.28076318E+001 0.10010021E+001 0.94313595E-001 -.20957916E+000 0.20296770E+001 -.13573358E+001 0.37863110E+001 0.41093364E+001
0.81536467E+000 -.19340216E+001 -.10974773E+001 0.71218442E+000 -.47148206E+000 -.72196916E+000 0.12051845E+001 -.60934489E+001 0.18027813E+001 0.30040325E+001
0.65214292E+001 -.22804631E+001 -.11026098E+001 0.10616886E+000 -.53981847E+000 0.14635731E+000 0.16209365E+001 -.26316800E+001 0.42211330E+001 0.30940459E+001
0.30059726E+001 0.22613800E+001 0.33975485E+000 0.22049991E+001 -.17189076E+000 0.26881848E+000 0.29151462E+001 -.23026220E+001 0.27874707E+001 0.38348618E+001
0.21168146E+001 -.86626071E+000 0.32521878E+000
0.24745664E+000 0.48127763E+000 0.31279894E+000 0.40620098E+000 0.39124090E+000 0.37227583E+000 0.42437841E+000 0.42117260E+000 0.67634395E+000 0.47018639E+001
0.14287655E+001 0.81764402E+000 0.78295785E+000 0.98422817E+000 0.58043788E+000 0.68324022E+000 0.56575329E+000 0.63311518E+000 0.10460991E+001 0.98029794E+000
0.99572093E+000 0.18345351E+001 0.94411917E+000 0.61266135E+000 0.75370129E+000 0.89967457E+000 0.64816296E+000 0.63014631E+001 0.52793042E+000 0.95711663E+000
0.47652508E+001 0.20422519E+001 0.57105874E+000 0.84827945E+000 0.56486646E+000 0.75830304E+000 0.48880385E+000 0.10020880E+001 0.10113249E+001 0.90941396E+000
0.87276969E+000 0.15303999E+001 0.27772308E+000 0.59579126E+000 0.46310024E+000 0.57937009E+000 0.63335885E+000 0.11970532E+001 0.71819755E+000 0.67585235E+000
0.88584169E+000 0.66964662E+000 0.50142197E+000
-.23416299E+004 0.53000000E+002 0.47892598E+004 0.50126341E+004 0.48444088E+004
32
0.76884440E+000 0.15775033E+001 0.21743065E+001 0.22920115E+001 0.27570924E+001 0.29930583E+001 0.31286056E+001 0.17775775E+001 0.20931792E+001 0.43491023E+000
0.38513049E+000 -.26356715E+001 -.32448586E+001 -.81595948E+000 -.10217543E+001 -.18782279E+000 0.10234809E+001 -.36793886E+001 0.25566864E+001 0.24960648E+001
0.12315112E+001 0.82474764E-001 0.47611250E+000 0.11845493E+001 0.58088015E+000 0.87073234E-001 0.32118657E+001 -.20142331E+001 0.33260172E+001 0.29089274E+001
0.23424901E+001 -.13987693E+001 -.12506134E+001 0.13087823E+000 -.14715699E+001 -.14174438E+001 0.13410896E+001 -.48931586E+001 0.28321272E+001 0.18400308E+001
0.12441755E+001 0.12446285E+002 0.11028754E+001 0.71722956E+001 -.21664295E+000 0.10121014E+001 0.28528167E+001 -.22872085E+001 0.47857830E+001 0.35538534E+001
0.39526265E+001 0.11387066E-001 0.61650257E+000
0.33639784E+000 0.67569330E+000 0.90236340E+000 0.11869802E+001 0.12455583E+001 0.15682698E+001 0.14955400E+001 0.94759641E+000 0.89460817E+000 0.39309260E+000
0.35487217E+000 0.64385048E+000 0.21501629E+001 0.26597397E+000 0.37296953E+000 0.35420400E+000 0.37041703E+000 0.80302588E+000 0.64118925E+000 0.39554323E+000
0.44135531E+000 0.58842512E+000 0.49356507E+000 0.99426030E+000 0.49403231E+000 0.52988966E+000 0.16173788E+001 0.75911535E+000 0.78572081E+000 0.59356277E+000
0.76707140E+000 0.48618317E+000 0.19726169E+000 0.25465974E+000 0.27748993E+000 0.28440256E+000 0.35348494E+000 0.11130331E+001 0.67093695E+000 0.34945626E+000
0.25757770E+000 0.12516608E+001 0.41836465E+000 0.47497273E+001 0.35513960E+000 0.40715578E+000 0.58448273E+000 0.67609976E+000 0.91086315E+000 0.87177365E+000
0.10945744E+001 0.34886342E+000 0.30329048E+000
-.23845623E+004 0.53000000E+002 0.48751246E+004 0.50984988E+004 0.49302735E+004
33
0.92515414E+000 0.10658902E+001 0.10376514E+001 0.73528480E+000 0.11338496E+001 0.52425983E+000 0.58248617E+000 0.88652623E+000 0.89398477E+000 0.35817532E+001
0.35278326E+001 -.16674969E+001 -.17071313E+001 0.44857015E+000 0.83577502E+000 0.21680866E+000 0.34559825E+001 -.13526470E+001 0.26692498E+001 0.29124872E+001
0.26433591E+001 -.13823423E+001 -.19192910E+001 0.80774909E+000 -.29620468E+002 -.10613417E+001 0.11204872E+001 -.60045216E+001 0.18484320E+001 0.31573673E+001
0.10292972E+001 -.14283859E+001 0.80826267E-002 0.12484389E+001 -.67342225E+000 -.40420451E-001 0.16130475E+001 -.25244254E+001 0.28951528E+001 0.28530064E+001
0.18938407E+001 0.23262755E+001 0.46837487E+000 0.22696572E+001 -.50918483E+000 -.44025653E+000 0.24078332E+001 -.24021994E+001 0.21014048E+001 0.37150949E+001
0.19828039E+001 -.47098468E-001 0.60210497E+000
0.94602225E+000 0.15291849E+001 0.15638154E+001 0.73028420E+000 0.89993021E+000 0.78890127E+000 0.59041753E+000 0.11926191E+001 0.10255364E+001 0.11308353E+002
0.35556574E+001 0.15844148E+001 0.57779994E+000 0.60714177E+000 0.10122578E+001 0.53272867E+000 0.10952457E+001 0.47422140E+000 0.60712038E+000 0.67020406E+000
0.58969439E+000 0.82724641E+000 0.14680065E+001 0.18645361E+001 0.00000000E+000 0.95621174E+000 0.88201416E+000 0.86245422E+001 0.10134650E+001 0.12358527E+001
0.48874218E+000 0.69701357E+001 0.16941476E+001 0.20163412E+001 0.26547138E+001 0.18545511E+001 0.82755973E+000 0.22573555E+001 0.37301542E+001 0.61250098E+000
0.13033930E+001 0.12586903E+002 0.25604020E+001 0.25065663E+001 0.47388734E+001 0.33418005E+001 0.19368564E+001 0.43567974E+001 0.39790814E+001 0.13550559E+001
0.00000000E+000 0.47177422E+000 0.51110411E+000
-.23710090E+004 0.53000000E+002 0.48480179E+004 0.50713921E+004 0.49031669E+004
34
0.13715610E+001 0.93768610E+000 0.18971928E+001 0.90160326E+000 0.53550064E+000 0.15588096E+001 0.12860913E+001 0.45115393E+000 0.89152904E+000 0.12638431E+001
0.14294832E+001 -.24062620E+001 -.24393356E+001 -.95492984E+000 -.30353872E+001 -.20246544E+001 -.59898853E+000 -.10238801E+002 0.18690409E+001 0.16831077E+000
-.40325556E+000 -.78706231E+000 -.13638928E+001 0.54584608E+000 0.98823351E-001 0.26558600E+000 0.18801783E+001 -.26143749E+001 0.46623191E+001 0.29690317E+002
0.24412405E+001 -.24842600E+001 -.29303889E+002 -.52101349E+000 -.81803858E-002 -.29691064E+000 0.50218085E+000 -.26354995E+001 0.26458328E+001 0.42408460E+000
0.30052202E+000 0.70108984E+000 0.82977197E+000 0.18661096E+001 -.35340773E+000 -.59364125E-001 0.19022049E+001 -.30330223E+001 0.22431832E+001 0.32922359E+001
0.17357178E+001 0.68387222E+000 -.10055755E+001
0.41685780E+000 0.31357735E+000 0.81894249E+000 0.26148257E+000 0.18627468E+000 0.43041407E+000 0.82678654E+000 0.41082605E+000 0.23853454E+000 0.86981896E+000
0.65636686E+000 0.66412721E+000 0.63847844E+000 0.57237074E+000 0.81098800E+000 0.53025193E+000 0.31289441E+000 0.37821391E+001 0.93992525E+000 0.67694875E+000
0.73500223E+000 0.23592240E+000 0.36143746E+000 0.17815765E+000 0.43096800E+000 0.29457819E+000 0.43661593E+000 0.47626969E+000 0.10699658E+001 0.00000000E+000
0.41022697E+000 0.18544933E+001 0.00000000E+000 0.74673659E+000 0.89767526E+000 0.74954192E+000 0.78506148E+000 0.84237165E+000 0.15068304E+001 0.10651722E+001
0.42824111E+000 0.40425105E+000 0.51240571E+000 0.28965990E+000 0.49445374E+000 0.43709216E+000 0.25202615E+000 0.83692920E+000 0.44795197E+000 0.90985101E+000
0.56617094E+000 0.44807769E+000 0.52841289E+000
-.24201762E+004 0.53000000E+002 0.49463523E+004 0.51697266E+004 0.50015013E+004
35
0.10855673E+001 0.73531327E+000 0.71856298E+000 0.83940026E+000 0.77391104E+000 0.67337205E+000 0.11143901E+001 0.12558242E+001 0.82979513E+000 0.53494203E+001
0.21362845E+001 -.21247225E+001 -.24795532E+001 0.60416484E+000 -.42476090E+000 0.31691317E+000 0.17806684E+001 -.19295627E+001 0.25645100E+001 0.44920143E+001
0.29605814E+001 -.49574429E+000 -.76712214E+000 0.64360091E+000 -.12004504E+000 -.57787066E+000 0.23194330E+001 -.94615448E+001 0.80629358E+001 0.33564860E+001
0.16023925E+001 -.21614842E+001 -.13291930E+001 -.26257132E+000 -.77447358E+000 -.18490278E+000 0.13626808E+001 -.24997728E+001 0.37780802E+001 0.36393333E+001
0.20972970E+000 0.29304487E+001 0.12231136E+001 0.28146003E+002 -.16466377E+001 -.68390467E+000 0.20768725E+001 -.34386514E+001 0.23467839E+001 0.41945710E+001
0.15698179E+001 0.13409447E+001 0.36328025E+000
0.30379984E+000 0.16371372E+000 0.17347212E+000 0.19113811E+000 0.26403025E+000 0.21788657E+000 0.44918369E+000 0.42382538E+000 0.19444870E+000 0.23994708E+001
0.89014922E+000 0.62511383E+000 0.58280530E+000 0.38995559E+000 0.37041796E+000 0.34389202E+000 0.55279375E+000 0.34995777E+000 0.65096342E+000 0.12327509E+001
0.49740731E+000 0.40252298E+000 0.30247935E+000 0.47571436E+000 0.32846875E+000 0.48896398E+000 0.57263187E+000 0.80140053E+000 0.31842902E+001 0.47901094E+000
0.37660598E+000 0.55700830E+000 0.47479950E+000 0.42897974E+000 0.61267995E+000 0.47601906E+000 0.65868815E+000 0.47977729E+000 0.12263869E+001 0.70400965E+000
0.73945175E+000 0.12931399E+001 0.67814298E+000 0.00000000E+000 0.88047112E+000 0.67784137E+000 0.56429958E+000 0.10207945E+001 0.82257052E+000 0.10583683E+001
0.63108973E+000 0.38483903E+000 0.25479429E+000
-.23263239E+004 0.53000000E+002 0.47586477E+004 0.49820220E+004 0.48137967E+004
36
0.60926830E+000 0.70943944E+000 0.48746853E+000 0.64069510E+000 0.67461238E+000 0.53814241E+000 0.64093517E+000 0.70822214E+000 0.10541445E+001 0.70470072E+001
0.54344530E+001 -.35609119E+001 -.12718224E+001 0.17703624E+000 -.44276752E+000 -.60318640E-001 0.23307165E+001 -.25384450E+001 0.29285710E+001 0.41507521E+001
0.32548575E+001 0.17170987E+001 -.27745958E+000 0.17748263E+001 -.27863463E+000 0.59714723E+000 0.19090010E+001 -.26552920E+001 0.39991642E+001 0.25981409E+001
0.19305102E+001 -.93762369E+000 -.23080926E+001 -.62466372E+000 -.11474896E+001 -.19844766E+000 0.24856376E+001 -.35751623E+001 0.14006883E+001 0.23567059E+001
0.14258314E+001 0.27644777E+001 0.35180154E+001 0.38318702E+001 -.46786649E+000 -.41658095E+000 0.10398986E+001 -.16337612E+001 0.26401799E+001 0.27973482E+001
0.34188409E+001 0.14313208E+001 0.32388563E+000
0.43770317E+000 0.13296754E+001 0.16377833E+001 0.15818882E+001 0.40547578E+001 0.27798986E+001 0.49867675E+000 0.49292518E+001 0.56396104E+001 0.67852868E+002
0.55955564E+002 0.54751750E+002 0.16175740E+002 0.15434372E+002 0.16388336E+002 0.17277759E+002 0.16385383E+002 0.20463131E+002 0.14141320E+002 0.28379715E+002
0.36998372E+002 0.47276685E+002 0.21793823E+002 0.19337438E+002 0.22209899E+002 0.23633381E+002 0.22567043E+002 0.30455590E+002 0.15755796E+002 0.23500543E+002
0.37695574E+002 0.16233238E+001 0.25940649E+001 0.82429043E+000 0.16145866E+001 0.43823863E+001 0.39959538E+001 0.11855863E+001 0.40944694E+001 0.20402440E+001
0.20692209E+001 0.61910693E+001 0.41915403E+001 0.90375382E+001 0.24556263E+001 0.40796396E+001 0.35168713E+001 0.78438177E+000 0.23342568E+001 0.00000000E+000
0.41341793E+001 0.86011708E+000 0.00000000E+000
-.23575684E+004 0.53000000E+002 0.48211367E+004 0.50445110E+004 0.48762857E+004
37
0.12535316E+001 0.16200835E+001 0.15260747E+001 0.19035154E+001 0.15690421E+001 0.26010961E+001 0.22856057E+001 0.15203442E+001 0.15414513E+001 0.85831612E+000
0.10923119E+001 -.32574441E+001 -.26417500E+001 -.97140368E+000 -.45889430E+000 -.15843712E+000 0.13299640E+001 -.33367496E+001 0.27195119E+001 0.26533966E+001
0.17681674E+001 0.37142972E+000 -.44256522E+000 0.13035358E+002 0.18949036E+000 0.46934863E+000 0.30591184E+001 -.52399501E+001 0.27731079E+002 0.35358054E+001
0.19106197E+001 -.66231769E+000 -.13859160E+001 0.31465994E+000 -.56245153E+000 0.11477240E+000 0.16646312E+001 -.37789963E+001 0.30692272E+001 0.27189907E+001
0.15443787E+001 0.16932610E+001 0.14609294E+001 0.10259375E+002 -.58252452E-001 0.42974286E+000 0.15684470E+001 -.27185795E+001 0.40537561E+001 0.41399954E+001
0.20394045E+001 -.30297335E+000 0.65466340E+000
0.32360817E+000 0.49266516E+000 0.51717504E+000 0.74716495E+000 0.58467285E+000 0.15293897E+001 0.89921162E+000 0.54283160E+000 0.52182044E+000 0.65060255E+000
0.83168006E+000 0.55610407E+000 0.56576233E+000 0.91092985E+000 0.48365446E+000 0.54323264E+000 0.45785564E+000 0.91269362E+000 0.73539048E+000 0.54182632E+000
0.47664691E+000 0.10229747E+001 0.65493497E+000 0.14552335E+001 0.83539210E+000 0.65936516E+000 0.77310972E+000 0.40208606E+001 0.00000000E+000 0.94827038E+000
0.65948647E+000 0.82191059E+000 0.61399715E+000 0.73293885E+000 0.59526009E+000 0.51715117E+000 0.40481842E+000 0.15297331E+001 0.64640187E+000 0.40488081E+000
0.27608273E+000 0.77260855E+000 0.12641887E+001 0.16660882E+001 0.67201476E+000 0.67408354E+000 0.68552535E+000 0.89247824E+000 0.11562789E+001 0.14941089E+001
0.59985927E+000 0.74499558E+000 0.56900877E+000
-.23694181E+004 0.53000000E+002 0.48448362E+004 0.50682105E+004 0.48999852E+004
38
0.99281026E+000 0.85697486E+000 0.76616012E+000 0.81832485E+000 0.74237385E+000 0.83114657E+000 0.78834020E+000 0.61367572E+000 0.11536091E+001 0.98546865E+001
0.32781891E+001 -.32682495E+002 -.33680542E+001 -.24488303E+001 -.16994367E+001 0.83885848E+000 0.15501195E+001 -.37829284E+001 0.14728049E+001 0.26400578E+001
0.16310587E+001 -.59349336E+000 -.13169347E+001 0.21286274E+001 0.38340130E+000 0.50417174E-001 0.19028268E+001 -.22701376E+001 0.43311219E+001 0.37316432E+001
0.40201714E+001 -.78642346E+000 -.31551765E+001 -.44174441E-001 -.83948092E+000 -.57829705E+000 0.28145376E+000 -.15423302E+001 0.38328201E+001 0.24790547E+001
0.50557683E+001 -.24797712E+000 -.14922113E+000 0.14717210E+001 -.80354379E+000 -.22770890E+000 0.20603399E+001 -.34423616E+001 0.24301256E+001 0.23605958E+001
0.13635657E+001 -.35135154E+000 -.97610243E+000
0.36974991E+000 0.49687593E+000 0.17202746E+000 0.25234524E+000 0.48841549E+000 0.53687632E+000 0.24542796E+000 0.33448797E+000 0.39091462E+000 0.12028202E+002
0.23130502E+001 0.00000000E+000 0.16902532E+001 0.54815639E+001 0.25532227E+001 0.31487239E+001 0.95984256E+000 0.14352628E+001 0.18423738E+001 0.11775982E+001
0.28679470E+001 0.51239642E+000 0.52750507E+000 0.24664970E+001 0.11995723E+001 0.68826402E+000 0.10649609E+001 0.93960910E+000 0.74138578E+001 0.24615916E+001
0.15056360E+001 0.35002724E+001 0.88536058E+001 0.15765630E+001 0.24799967E+001 0.27939456E+001 0.21480396E+001 0.37111815E+001 0.20952364E+001 0.18405280E+001
0.15986986E+001 0.13976223E+001 0.15312043E+001 0.55881657E+000 0.47425323E+000 0.79684321E+000 0.10261233E+001 0.41531229E+001 0.93030859E+000 0.45055309E+000
0.41319994E+000 0.15208372E+001 0.73131378E+000
-.23443438E+004 0.53000000E+002 0.47946875E+004 0.50180618E+004 0.48498365E+004
39
0.10792934E+001 0.10862692E+001 0.66477906E+000 0.10488729E+001 0.10576754E+001 0.62795926E+000 0.83794081E+000 0.76868104E+000 0.80558464E+000 0.81887459E+001
0.26621629E+001 -.20530486E+001 -.35966477E+001 -.12287336E+001 0.77982607E-001 0.48645780E+000 0.32046288E+002 -.28229230E+001 0.33962202E+001 0.33561040E+001
0.26125486E+001 -.78839539E+000 -.14655851E+001 0.17496658E+001 -.42645145E+000 -.29827034E+000 0.99572638E+000 -.23198769E+001 0.29687274E+001 0.23482533E+001
0.17081420E+001 -.36619298E+001 -.12586439E+001 0.44932403E-001 0.30045529E+000 -.28126139E-001 0.32116527E+001 -.18159780E+001 0.42170579E+001 0.19469165E+001
0.81214895E+000 0.91766787E+000 -.62621157E-001 0.16215040E+001 -.98966303E+000 -.40338259E+000 0.16400354E+001 -.25804278E+001 0.23724852E+001 0.47301939E+001
0.25899415E+001 0.27001342E+000 -.70823970E+000
0.33728429E+000 0.37050726E+000 0.34697178E+000 0.29144448E+000 0.50128908E+000 0.27790044E+000 0.27234875E+000 0.24229742E+000 0.21336477E+000 0.96368422E+001
0.10557175E+001 0.13360711E+001 0.19671181E+001 0.28014731E+001 0.10970957E+001 0.13856270E+001 0.00000000E+000 0.90529974E+000 0.16229815E+001 0.26860735E+001
0.16339781E+001 0.51491982E+000 0.54133701E+000 0.83152054E+000 0.40237013E+000 0.38566328E+000 0.40255456E+000 0.47479230E+000 0.53319415E+000 0.47128016E+000
0.42932755E+000 0.32439517E+001 0.24654348E+001 0.12201951E+001 0.11188837E+001 0.19441347E+001 0.20837804E+001 0.11703755E+001 0.33874180E+001 0.11529507E+001
0.12667906E+001 0.13597667E+001 0.11505491E+001 0.96576867E+000 0.46144316E+000 0.11119323E+001 0.10948183E+001 0.74973771E+000 0.78609472E+000 0.12458007E+001
0.10297519E+001 0.77702576E+000 0.51261843E+000
-.23776755E+004 0.53000000E+002 0.48613510E+004 0.50847253E+004 0.49165000E+004
40
0.14694051E+001 0.12419853E+001 0.26622318E+001 0.11127651E+001 0.87563887E+000 0.13668003E+001 0.92712177E+000 0.18784031E+001 0.10274428E+001 0.69258502E+001
0.95946185E+000 -.51250418E+001 -.29530297E+001 -.99990209E+000 -.55270689E-001 0.70185523E+000 0.27041610E+001 -.33739300E+001 0.41987007E+001 0.79078598E+001
0.17074361E+001 0.31282753E-001 -.18956380E+001 0.10799067E+001 -.10665880E+001 0.13160960E+000 0.12734078E+001 -.14897708E+002 0.21055818E+001 0.25788209E+001
0.20911645E+001 -.34760844E+000 -.19042590E+001 -.66040866E+000 0.33082637E+001 -.50199353E+000 0.27073370E+001 -.31784267E+001 0.36289944E+001 0.70271327E+001
0.11185502E+001 -.27878046E+000 0.25305399E+000 0.15907937E+001 -.21690755E+001 -.21383027E+000 0.12881091E+001 -.38404889E+001 0.28031279E+001 0.29236693E+001
0.18215507E+001 -.30725109E+000 -.52665643E+000
0.43228706E+000 0.34263242E+000 0.69894620E+000 0.33563686E+000 0.28478110E+000 0.58961898E+000 0.32090550E+000 0.10025886E+001 0.30148492E+000 0.33470665E+001
0.46151737E+000 0.13440643E+001 0.11909836E+001 0.85772803E+000 0.14705085E+001 0.72689048E+000 0.76260171E+000 0.12647804E+001 0.20201705E+001 0.49317004E+001
0.67001147E+000 0.31788111E+000 0.44394412E+000 0.39478027E+000 0.64012562E+000 0.30416952E+000 0.25327683E+000 0.12566513E+001 0.36702181E+000 0.53485157E+000
0.37912942E+000 0.53806230E+000 0.94487816E+000 0.69280415E+000 0.18031910E+001 0.58526103E+000 0.68732552E+000 0.12636793E+001 0.12228527E+001 0.29798762E+001
0.62460508E+000 0.25846266E+000 0.36430050E+000 0.30582996E+000 0.69991577E+000 0.25635198E+000 0.23347669E+000 0.61049768E+000 0.37401185E+000 0.80888870E+000
0.38484852E+000 0.32153526E+000 0.22528217E+000
-.23391334E+004 0.53000000E+002 0.47842668E+004 0.50076410E+004 0.48394158E+004
41
0.21363604E+001 0.14456953E+001 0.11507897E+001 0.10050843E+001 0.17089406E+001 0.11061108E+001 0.91437658E+000 0.12871659E+001 0.10293767E+001 0.36046752E+001
0.12691745E+001 -.12408356E+001 -.39004260E+001 -.66616271E-001 0.26786348E+000 0.38413697E-001 0.50731056E+001 -.21739718E+001 0.35766030E+001 0.38805288E+001
0.23145587E+001 -.81177132E+000 -.44052253E-001 0.12965615E+001 -.12030311E+001 0.24944581E+000 0.13744509E+001 -.30272847E+001 0.20227479E+001 0.22676283E+001
0.10848012E+001 -.74810680E+000 -.13113577E+001 -.11646716E+001 -.59795322E+000 -.28324117E+001 -.49061805E+000 -.32983008E+001 0.59352699E+000 0.19590622E+001
0.22884051E+001 0.15855241E+000 -.32047439E+000 0.10649784E+001 0.48918366E-001 0.56781637E+000 0.13073549E+002 -.69184220E+001 0.28686649E+002 0.25887096E+001
0.26693075E+001 0.10910633E+001 0.50721815E-001
0.74459717E+000 0.33805498E+000 0.26052827E+000 0.19143187E+000 0.85329352E+000 0.32060384E+000 0.24402354E+000 0.32904219E+000 0.23660233E+000 0.11887181E+001
0.50598409E+000 0.51475685E+000 0.15550594E+001 0.59229516E+000 0.42455626E+000 0.33377407E+000 0.34082350E+001 0.58062797E+000 0.10381472E+001 0.92829048E+000
0.77913004E+000 0.30325092E+000 0.69857080E+000 0.46300332E+000 0.42748369E+000 0.33997589E+000 0.36935901E+000 0.56069392E+000 0.37652294E+000 0.40543301E+000
0.30163735E+000 0.46909845E+000 0.81837874E+000 0.77580032E+000 0.60440015E+000 0.97251843E+000 0.11400426E+001 0.92617155E+000 0.63536519E+000 0.75801005E+000
0.57589747E+000 0.67609096E+000 0.11293224E+001 0.74630658E+000 0.56744303E+000 0.48112999E+000 0.20414759E+001 0.87811827E+001 0.00000000E+000 0.51481516E+000
0.78872506E+000 0.41525668E+000 0.39267987E+000
-.23862505E+004 0.53000000E+002 0.48785011E+004 0.51018753E+004 0.49336500E+004
42
0.15909258E+001 0.62606246E+000 0.10874417E+001 0.14814511E+001 0.27613035E+001 0.25197918E+001 0.12960671E+001 0.14426770E+001 0.13946854E+001 0.14737012E+001
0.66932208E+000 -.41553961E+001 -.30709195E+002 -.11350043E+001 -.31693694E+001 -.18743173E+001 0.21817955E+001 -.42598110E+001 0.14123907E+001 0.93561063E+000
0.61097490E+000 -.21474546E+000 -.86456718E+000 0.89412781E+000 0.22021581E+000 0.55943353E+000 0.25299934E+001 -.33157964E+001 0.41310686E+001 0.31189002E+001
0.21754881E+001 -.91827851E+001 -.30207181E+001 -.27168187E+000 -.61174727E+000 -.44192872E+000 0.23487385E+001 -.49883888E+001 0.39258737E+001 0.29439319E+001
0.13369982E+001 0.12164269E+001 0.98530883E+000 0.24488666E+001 0.18507213E+000 0.33519632E+000 0.26576675E+001 -.24403030E+001 0.24571550E+001 0.33965731E+001
0.23302308E+001 0.89889536E-001 -.55008966E+000
0.12011056E+001 0.32920983E+000 0.12404552E+001 0.15797484E+001 0.34729023E+001 0.34224030E+001 0.73454445E+000 0.16785387E+001 0.14092922E+001 0.45139285E+001
0.15467738E+001 0.11660455E+002 0.00000000E+000 0.34031830E+000 0.14567717E+001 0.91129192E+000 0.15280005E+001 0.17479823E+001 0.10296999E+001 0.59975192E+000
0.62670223E+000 0.50378943E+000 0.51180326E+000 0.65101976E+000 0.54979083E+000 0.10312640E+001 0.74044090E+000 0.82894034E+000 0.22378977E+001 0.74017819E+000
0.12013798E+001 0.88458787E+001 0.19670800E+001 0.77918456E+000 0.76365660E+000 0.53877771E+000 0.22910911E+001 0.25457701E+001 0.67372018E+001 0.17180392E+001
0.18576531E+001 0.29588548E+000 0.44031319E+000 0.12680907E+001 0.19256030E+000 0.21743974E+000 0.13079852E+001 0.62447319E+000 0.48854753E+000 0.52446930E+000
0.61342465E+000 0.53750691E+000 0.00000000E+000
-.23739388E+004 0.53000000E+002 0.48538776E+004 0.50772519E+004 0.49090266E+004
43
0.80203433E+000 0.80568919E+000 0.13628068E+001 0.11163961E+001 0.13376628E+001 0.15980642E+001 0.11910041E+001 0.11435806E+001 0.25501501E+001 0.81995739E+000
0.22340813E+001 -.22952852E+001 -.15273267E+001 -.23249256E+000 -.93218160E+000 0.62734596E-001 0.16350892E+001 -.22577738E+001 0.34373136E+001 0.21277558E+001
0.31010410E+002 -.51980271E+000 -.23682980E+001 0.85917620E+000 -.31002233E+000 0.33196012E+000 0.18479824E+001 -.60303852E+001 0.29071481E+001 0.53596277E+001
0.80732750E+000 -.82538122E+000 -.46695780E+001 0.38560685E-001 -.90588388E+000 -.80570258E+000 0.92767661E+000 -.27842029E+001 0.16419520E+001 0.16399603E+001
0.16959032E+001 0.90435388E+000 0.30211612E+001 0.17577148E+001 0.24629483E-001 0.63417988E+000 0.27580380E+001 -.30202035E+001 0.37789667E+001 0.40996362E+001
0.45746714E+001 -.57703187E+000 0.34968423E+000
0.27014272E+000 0.16531437E+000 0.32894867E+000 0.30510458E+000 0.30069456E+000 0.60687664E+000 0.29988095E+000 0.33903297E+000 0.95055343E+000 0.34708186E+000
0.91805555E+000 0.51148841E+000 0.34101502E+000 0.32629059E+000 0.45322167E+000 0.28503511E+000 0.45813967E+000 0.39026073E+000 0.66912854E+000 0.40523999E+000
0.00000000E+000 0.64457561E+000 0.80515823E+000 0.47689940E+000 0.70510556E+000 0.58924190E+000 0.72378834E+000 0.33539832E+001 0.60558352E+000 0.11983616E+001
0.13739470E+001 0.25407120E+000 0.41883178E+001 0.13917189E+000 0.23535903E+000 0.23091285E+000 0.18592078E+000 0.40514928E+000 0.27397422E+000 0.26606057E+000
0.48988154E+000 0.42438552E+000 0.24104487E+001 0.41474495E+000 0.40835837E+000 0.40067503E+000 0.51564561E+000 0.95525869E+000 0.64486277E+000 0.75761619E+000
0.16463876E+001 0.34778593E+000 0.36995989E+000
-.24549979E+004 0.53000000E+002 0.50159957E+004 0.52393700E+004 0.50711447E+004
44
0.78429249E+000 0.91499271E+000 0.73202529E+000 0.72761224E+000 0.55609098E+000 0.61238272E+000 0.67448072E+000 0.71427435E+000 0.73614378E+000 0.20222152E+001
0.74731021E+001 -.30782748E+001 -.27796556E+001 -.23464068E+001 0.22228191E+000 0.94403237E+000 0.11707087E+001 -.22498642E+001 0.14548434E+001 0.15769393E+001
0.31930231E+001 -.12718075E+001 -.16085293E+001 0.12736394E+001 -.37608138E+000 0.26125634E+000 0.16706270E+001 -.27442062E+001 0.33899190E+001 0.36815594E+001
0.12750224E+001 -.16079337E+001 -.15957615E+001 0.19244002E+000 0.14785777E+000 0.48970129E+000 0.20733484E+001 -.14221564E+001 0.30643252E+001 0.99233168E+001
0.17555265E+001 0.80058621E+000 -.13788107E+000 0.22258754E+001 -.67600082E+000 -.47627957E+000 0.18524650E+001 -.24684423E+001 0.26341213E+001 0.25499918E+001
0.19782213E+001 -.31703493E+000 -.79982187E+000
0.27268347E+000 0.23976328E+000 0.20486469E+000 0.30656482E+000 0.15166768E+000 0.27939007E+000 0.21404886E+000 0.20068556E+000 0.20517040E+000 0.19024126E+001
0.73979589E+001 0.18681361E+001 0.17471617E+001 0.36254991E+001 0.60414597E+000 0.71962115E+000 0.60705730E+000 0.98647941E+000 0.12974646E+001 0.18344291E+001
0.45413334E+001 0.16886327E+001 0.15534768E+001 0.25191432E+001 0.51145414E+000 0.56466565E+000 0.10960961E+001 0.16662396E+001 0.12003628E+001 0.12721309E+001
0.89924363E+000 0.15724026E+001 0.22232942E+001 0.30771758E+001 0.73677323E+000 0.35436482E+001 0.23570079E+001 0.45672289E+000 0.12755110E+001 0.43814090E+001
0.77769286E+000 0.21340952E+001 0.83588294E+000 0.80197693E+000 0.60325445E+000 0.80280518E+000 0.57466152E+000 0.14097360E+001 0.84452946E+000 0.93390462E+000
0.77595609E+000 0.96666106E+000 0.23725822E+001
-.24015262E+004 0.53000000E+002 0.49090524E+004 0.51324266E+004 0.49642014E+004
45
0.92249098E+000 0.14603488E+001 0.81488446E+000 0.92665856E+000 0.72791080E+000 0.77844841E+000 0.53933647E+000 0.65123924E+000 0.45635252E+000 0.28625210E+002
0.23063145E+001 -.47891288E+001 -.24096411E+001 -.63644183E+001 0.16932730E+001 0.51579137E+001 0.20497817E+001 -.26218155E+001 0.12237071E+002 0.84837950E+001
0.24100071E+001 -.67583422E+000 -.16204694E+001 0.10627466E+001 -.80015637E+000 -.49979648E+000 0.15829658E+001 -.30444102E+001 0.19290531E+001 0.21956738E+001
0.86637083E+000 -.17604635E+002 -.65055262E+001 0.41753988E+001 -.24241450E+001 0.11550371E+001 0.31671432E+001 -.85516514E+001 0.12207276E+001 0.17336565E+001
0.14391844E+001 -.84888736E-001 0.26092666E+000 0.13139436E+001 0.43351315E-001 -.15852795E+000 0.18682280E+001 -.22510995E+001 0.28780860E+002 0.29220696E+001
0.17599406E+001 -.14167866E+000 -.12887157E+001
0.28096013E+000 0.57568481E+000 0.23245123E+000 0.40976020E+000 0.21648381E+000 0.30524535E+000 0.37123340E+000 0.19359951E+000 0.13749773E+000 0.25461042E+002
0.12587979E+001 0.25974826E+001 0.23293874E+001 0.73633245E+001 0.20121233E+001 0.55806976E+001 0.16250445E+001 0.17878413E+001 0.39105022E+002 0.69419169E+001
0.10544497E+001 0.45390165E+000 0.57946951E+000 0.38484043E+000 0.38505113E+000 0.26713514E+000 0.36986249E+000 0.59846975E+000 0.35201329E+000 0.41963638E+000
0.23527048E+000 0.23718870E+002 0.33904572E+001 0.75237246E+001 0.17510168E+001 0.22652635E+001 0.28217861E+001 0.26131815E+001 0.13401062E+001 0.17424229E+001
0.13439826E+001 0.37946045E+000 0.62961968E+000 0.44688575E+000 0.42337975E+000 0.40615360E+000 0.31981723E+000 0.38102873E+000 0.00000000E+000 0.44180222E+000
0.45411461E+000 0.41126716E+000 0.32698955E+000
-.23967458E+004 0.53000000E+002 0.48994916E+004 0.51228658E+004 0.49546405E+004
46
0.17442111E+001 0.12771749E+001 0.17269133E+001 0.98556132E+000 0.13848199E+001 0.13338532E+001 0.19973891E+001 0.21198019E+001 0.18178622E+001 0.27956380E+001
0.10558268E+001 -.22363113E+001 -.14128344E+001 -.29334734E+002 -.26008367E+001 0.54127728E+000 0.16147635E+001 -.33155704E+001 0.91973275E+001 0.32469156E+001
0.73475790E+001 -.11442746E+001 -.18687187E+001 0.79188774E+000 -.21242174E+000 -.86899758E-001 0.19829320E+001 -.23461709E+001 0.30274690E+001 0.34510622E+001
0.17123739E+001 -.76764527E+000 0.70216068E-001 0.93294838E+000 -.15327085E+002 -.18453415E+001 -.89316126E+000 -.29868095E+002 0.77552732E+001 0.17743860E+001
0.31279429E+002 -.56162875E-001 0.22123195E-002 0.14015685E+001 -.61965162E+000 -.23921031E+000 0.17777611E+001 -.23568406E+001 0.25929952E+001 0.41456588E+001
0.17476007E+001 0.38421935E+000 -.17299471E+001
0.39317943E+000 0.36879614E+000 0.42079192E+000 0.20554111E+000 0.29646369E+000 0.29562022E+000 0.48410421E+000 0.55574024E+000 0.42391632E+000 0.24677004E+001
0.34096285E+000 0.11709442E+001 0.10597883E+001 0.00000000E+000 0.11490809E+001 0.78622000E+000 0.17387187E+001 0.20381443E+001 0.83369850E+001 0.18416918E+001
0.11030657E+002 0.27900520E+000 0.33827856E+000 0.47079518E+000 0.34743422E+000 0.22080815E+000 0.29151602E+000 0.29067604E+000 0.45646796E+000 0.65429438E+000
0.27184272E+000 0.13619551E+001 0.13991279E+001 0.10229085E+001 0.71569197E+001 0.21003747E+001 0.39476160E+001 0.00000000E+000 0.29551351E+001 0.31451656E+001
0.00000000E+000 0.24080353E+000 0.33566715E+000 0.30496028E+000 0.44343839E+000 0.34184368E+000 0.32425951E+000 0.47301228E+000 0.52711651E+000 0.78681625E+000
0.45841603E+000 0.39412357E+000 0.72785384E+000
-.24287512E+004 0.53000000E+002 0.49635024E+004 0.51868766E+004 0.50186513E+004
47
0.93179260E+000 0.16250781E+001 0.12281755E+001 0.93600643E+000 0.11513025E+001 0.10343279E+001 0.97888570E+000 0.83343589E+000 0.62403351E+000 0.21844475E+001
0.39286584E+001 -.15397258E+001 -.18834898E+001 -.37001602E+000 -.15631694E+000 0.72613015E+000 0.17673586E+001 -.24856004E+001 0.29233407E+001 0.29734454E+001
0.20780253E+001 -.57086017E+000 -.21523264E+001 0.65629823E+001 -.89625816E+001 -.15391502E+001 0.90430225E+000 -.16438665E+001 0.29775312E+002 0.22923427E+001
0.74765986E+000 -.12414456E+001 -.16331324E+001 0.83025159E+000 -.94837252E+000 -.71849126E+000 0.18080927E+001 -.37454214E+001 0.22716047E+001 0.23503599E+001
0.10790598E+001 0.39213501E+001 0.49219303E+001 0.76818711E+001 -.28357843E+000 0.90012211E+000 0.26533802E+001 -.22605170E+001 0.30692640E+001 0.42994482E+001
0.24797331E+001 -.40376777E+000 0.14575824E+001
0.23038532E+000 0.48616856E+000 0.30200580E+000 0.19159268E+000 0.26709246E+000 0.24195587E+000 0.30026990E+000 0.20237732E+000 0.17251512E+000 0.83096431E+000
0.20942026E+001 0.30770820E+000 0.27933543E+000 0.35858530E+000 0.33328860E+000 0.22954136E+000 0.32759666E+000 0.43229364E+000 0.47068529E+000 0.40891536E+000
0.29229441E+000 0.65672515E+000 0.10375181E+001 0.42368343E+001 0.43400634E+001 0.12037682E+001 0.10460145E+001 0.48750255E+000 0.00000000E+000 0.10775612E+001
0.47569967E+000 0.30530921E+000 0.29714461E+000 0.26939867E+000 0.25707648E+000 0.21578734E+000 0.28854252E+000 0.45909873E+000 0.33669551E+000 0.30004921E+000
0.23187663E+000 0.14298455E+001 0.22063750E+001 0.50836037E+001 0.87063129E+000 0.69083564E+000 0.85705209E+000 0.88198363E+000 0.79632230E+000 0.10940401E+001
0.80664493E+000 0.34001107E+000 0.21376450E+000
-.23746453E+004 0.53000000E+002 0.48552907E+004 0.50786649E+004 0.49104396E+004
48
0.74633501E+000 0.10386365E+001 0.11091101E+001 0.10241904E+001 0.10858926E+001 0.11533481E+001 0.69281673E+000 0.10338663E+001 0.79081442E+000 0.35713127E+001
0.12099519E+001 -.30629792E+001 -.25950010E+001 -.11206391E+001 -.16158715E+001 -.13541450E+000 0.13584359E+001 -.32938964E+001 0.23559927E+001 0.24896860E+001
0.14218191E+001 0.60361072E+000 0.53889724E+000 0.23347717E+001 -.11180824E-001 0.66658622E+000 0.24135996E+001 -.27023400E+001 0.28267880E+001 0.43784382E+001
0.20341870E+001 -.15740707E+000 -.68384314E+000 0.34754889E+001 -.93473740E+000 -.11668916E+001 0.26205648E+001 -.25378660E+001 0.25045086E+001 0.22575353E+001
0.21386768E+001 0.61120940E+000 0.90304315E-001 0.12515847E+000 0.47103987E+000 0.70500191E+000 0.60974450E+000 -.58639596E+002 0.20977895E+001 0.28408687E+002
0.92457844E+000 0.60666197E+000 0.54328314E+000
0.18798185E+000 0.25602735E+000 0.28826277E+000 0.49861196E+000 0.36613980E+000 0.42191042E+000 0.31026055E+000 0.42697053E+000 0.32685864E+000 0.26649817E+001
0.62322139E+000 0.93567220E+000 0.83656264E+000 0.98459312E+000 0.35852866E+000 0.36252331E+000 0.62924776E+000 0.58908643E+000 0.35877596E+000 0.47794220E+000
0.38891706E+000 0.13479904E+001 0.90724232E+000 0.10531124E+001 0.10322663E+001 0.52998281E+000 0.86916765E+000 0.94588022E+000 0.79986269E+000 0.18085578E+001
0.61244284E+000 0.80708712E+000 0.71373847E+000 0.74708501E+000 0.80245776E+000 0.75930733E+000 0.55774190E+000 0.62593501E+000 0.75705182E+000 0.85194135E+000
0.75059510E+000 0.63833706E+000 0.49853544E+000 0.65879611E+000 0.62543764E+000 0.54917735E+000 0.76726134E+000 0.00000000E+000 0.64812641E+000 0.00000000E+000
0.37799646E+000 0.41215962E+000 0.62423823E+000
-.23913193E+004 0.53000000E+002 0.48886385E+004 0.51120128E+004 0.49437875E+004
49
0.96171533E+000 0.10859166E+001 0.15593213E+001 0.16782393E+001 0.20625814E+001 0.27685010E+001 0.15407303E+001 0.21905082E+001 0.13580939E+001 0.82963132E+000
0.57531107E+000 -.20035106E+001 -.31887063E+001 -.66093543E+000 -.91064195E+000 -.35566508E+000 0.20330287E+001 -.35762398E+001 0.23193065E+001 0.40432701E+001
0.96167363E+000 0.11437857E+000 -.24986198E-002 0.27852799E+002 0.16130331E+001 0.13054177E+001 0.25529592E+001 -.12294723E+001 0.30401697E+001 0.27622361E+001
0.98553774E+001 -.20411189E+001 -.10955039E+001 0.47926230E-001 -.10107943E+001 -.48593689E+000 0.18467750E+001 -.45791088E+001 0.24766516E+001 0.25876054E+001
0.16585636E+001 0.26218456E+001 0.99167077E+000 0.20253126E+001 -.40729487E+000 0.31380099E+000 0.27442443E+001 -.30032899E+001 0.33701408E+001 0.56535439E+002
0.27704725E+001 -.79407524E+000 0.65202761E+000
0.40044424E+000 0.41515760E+000 0.54977979E+000 0.62425193E+000 0.85599186E+000 0.14467062E+001 0.77083955E+000 0.89772787E+000 0.51037860E+000 0.59392122E+000
0.45389752E+000 0.37013726E+000 0.72015289E+000 0.45802048E+000 0.44312777E+000 0.52134151E+000 0.84695997E+000 0.75933979E+000 0.73759328E+000 0.14646578E+001
0.32180310E+000 0.51338896E+000 0.66991280E+000 0.00000000E+000 0.10303226E+001 0.47874671E+000 0.10049224E+001 0.79310183E+000 0.96280671E+000 0.90225569E+000
0.29522269E+001 0.64580974E+000 0.32440925E+000 0.31070275E+000 0.31310329E+000 0.39492297E+000 0.51751526E+000 0.10206643E+001 0.39948832E+000 0.69862657E+000
0.29873727E+000 0.29153648E+001 0.32531158E+000 0.40840561E+000 0.31935697E+000 0.41220516E+000 0.67532349E+000 0.75788799E+000 0.62365659E+000 0.00000000E+000
0.74268284E+000 0.43663008E+000 0.35851858E+000
-.23700883E+004 0.53000000E+002 0.48461765E+004 0.50695508E+004 0.49013255E+004
50
0.93598410E+000 0.78372774E+000 0.11902686E+001 0.54013690E+000 0.54819099E+000 0.88355036E+000 0.97023571E+000 0.73968201E+000 0.97347795E+000 0.84005311E+001
0.25029417E+001 -.12453643E+001 -.13469243E+001 0.48744292E+000 0.20057767E+001 0.48042295E+000 0.26783074E+001 -.13375208E+001 0.11694283E+002 0.38640759E+001
0.27730162E+001 -.16338489E+001 -.11328907E+001 0.66364372E+000 -.77858833E+001 -.72578095E+000 0.68476082E+000 -.29519856E+001 0.18407327E+001 0.19093654E+001
0.17440159E+001 -.38050225E+001 -.23075815E+001 0.12422182E+000 -.80906573E+000 -.32249424E+000 0.10780169E+001 -.38168901E+001 0.38530099E+001 0.39489006E+001
0.24025677E+001 0.19432042E+001 0.18337317E+000 0.14103266E+001 -.26462325E+000 0.24736643E+000 0.27440651E+001 -.31490626E+001 0.36527850E+001 0.24360002E+001
0.20079598E+001 -.41501915E+000 -.24065994E-001
0.46621810E+000 0.66091895E+000 0.74559299E+000 0.18853415E+000 0.26126906E+000 0.42475535E+000 0.35234228E+000 0.64699070E+000 0.46211747E+000 0.59912649E+001
0.21609460E+001 0.76429006E+000 0.93325298E+000 0.13641591E+001 0.32495756E+001 0.23007429E+001 0.90663339E+000 0.16336458E+001 0.14298411E+002 0.44610836E+001
0.11957785E+001 0.81394242E+000 0.73224613E+000 0.15690536E+001 0.79961698E+001 0.25883901E+000 0.64119455E+000 0.56572835E+000 0.58951426E+000 0.86666768E+000
0.90503982E+000 0.30419654E+001 0.16364161E+001 0.10277208E+001 0.19575829E+001 0.11469250E+001 0.46830593E+000 0.13981725E+001 0.16533171E+001 0.41797103E+001
0.23608318E+001 0.32789936E+001 0.11173407E+001 0.10225574E+001 0.79995192E+000 0.74746123E+000 0.63699942E+000 0.95039498E+000 0.86342258E+000 0.91202708E+000
0.10792858E+001 0.91572598E+000 0.44847627E+000
-.23420759E+004 0.53000000E+002 0.47901519E+004 0.50135261E+004 0.48453008E+004
51
0.64089073E+000 0.94388760E+000 0.62159300E+000 0.61202519E+000 0.87668967E+000 0.55243384E+000 0.57945653E+000 0.35407817E+000 0.37634128E+000 0.15706931E+002
0.31656596E+001 -.82890991E+001 -.30212398E+002 0.28250886E+001 -.13791340E+001 -.84944954E+000 0.35650397E+001 -.90412295E+001 0.47917814E+001 0.19908833E+001
0.80789846E+000 -.12716545E+001 -.14302134E+001 -.20013398E+000 -.76143268E-001 0.44464653E+000 0.36183418E+001 -.16985473E+001 0.29660985E+001 0.39924560E+001
0.36716749E+001 -.33520022E+001 -.17783243E+001 0.17071985E+000 0.23780679E+000 0.60416682E+000 0.33725078E+001 -.10366427E+001 0.29068093E+001 0.19138618E+001
0.74491615E+000 -.13905724E+000 -.86997066E+000 0.13619128E+001 -.69381104E+000 -.61056636E+000 0.14171547E+001 -.46206952E+001 0.23747479E+001 0.22939958E+001
0.15633800E+001 -.93202846E+000 -.87198600E+000
0.37794838E+000 0.63982656E+000 0.31442434E+000 0.18705368E+000 0.54464564E+000 0.26974879E+000 0.35427393E+000 0.41077848E+000 0.39463442E+000 0.34535488E+002
0.26863650E+001 0.12807490E+002 0.00000000E+000 0.17942870E+001 0.14279926E+001 0.92009016E+000 0.11709687E+001 0.13687780E+002 0.22736420E+001 0.73981998E+000
0.11598825E+001 0.51976557E+000 0.50059713E+000 0.51775076E+000 0.35646905E+000 0.34182126E+000 0.74599846E+000 0.48921987E+000 0.49288707E+000 0.18487362E+001
0.98917974E+000 0.74455406E+001 0.16155550E+001 0.25314056E+001 0.13577584E+001 0.11525603E+001 0.15954507E+001 0.10819507E+001 0.13723675E+001 0.98242270E+000
0.11158594E+001 0.50102046E+000 0.29084503E+000 0.46790466E+000 0.65185367E+000 0.32714640E+000 0.60578852E+000 0.61986102E+001 0.29170712E+000 0.27086542E+000
0.26810573E+000 0.33518018E+000 0.83546767E+000
-.23833718E+004 0.53000000E+002 0.48727437E+004 0.50961179E+004 0.49278927E+004
52
0.74482220E+000 0.61321125E+000 0.67837518E+000 0.59367882E+000 0.74439321E+000 0.11674350E+001 0.50882257E+000 0.35102922E+001 0.83734537E+000 0.51103674E+001
0.28659366E+001 -.13015614E+001 -.34885892E+001 0.14271876E+000 -.15507182E+001 -.19594966E+000 0.10252443E+001 -.59062315E+001 0.14563295E+001 0.74728634E+001
0.15142185E+001 -.63092503E-001 0.11311341E+001 0.13143527E+001 0.10551531E+001 0.22370799E+000 0.11302513E+001 -.22162514E+001 0.10542521E+002 0.44991230E+002
0.15539870E+001 -.26450197E+001 -.16294383E+001 0.17725066E+000 -.20701189E+000 -.46972624E-001 0.18977462E+001 -.25846641E+001 0.22262811E+001 0.15751981E+002
0.24436291E+001 0.13124910E+001 0.97361140E+000 0.20611207E+001 -.56655865E+000 -.48016086E+000 0.19612198E+001 -.35931623E+001 0.38397889E+001 0.47082324E+001
0.22415213E+001 -.25983311E+000 0.44616082E+000
0.52110250E+000 0.24876868E+000 0.25795043E+000 0.19797884E+000 0.27014905E+000 0.31776357E+000 0.17200385E+000 0.79698509E+001 0.30923552E+000 0.27005400E+001
0.24320948E+001 0.85080941E+000 0.12969493E+001 0.62359085E+000 0.10346600E+001 0.58179071E+000 0.67636203E+000 0.22155790E+001 0.44527535E+000 0.13462758E+002
0.97043215E+000 0.90252805E+000 0.97967183E+000 0.70761454E+000 0.72472090E+000 0.34270059E+000 0.41045066E+000 0.87765914E+000 0.23738670E+001 0.00000000E+000
0.38333781E+000 0.15450404E+001 0.92919366E+000 0.38083663E+000 0.48352854E+000 0.35634637E+000 0.56072561E+000 0.76695762E+000 0.32707828E+000 0.37331787E+002
0.48547571E+000 0.93037209E+000 0.75195797E+000 0.60451666E+000 0.66279789E+000 0.52959202E+000 0.48286956E+000 0.12579081E+001 0.17732191E+001 0.10550179E+002
0.44391520E+000 0.57891155E+000 0.40188038E+000
-.24239919E+004 0.53000000E+002 0.49539839E+004 0.51773581E+004 0.50091328E+004
53
0.11620287E+001 0.10015580E+001 0.10029615E+001 0.96244272E+000 0.98546969E+000 0.92661288E+000 0.73770944E+000 0.83319851E+000 0.89615166E+000 0.38100735E+001
0.21515471E+001 -.36286608E+001 -.91755273E+001 -.91540635E+000 -.10626703E+001 0.58970459E+000 0.27095223E+001 -.22907284E+001 0.31105301E+001 0.35907991E+001
0.75500671E+000 -.24707502E+000 0.11023418E+001 0.12385598E+001 -.48682005E+000 0.15451919E+000 0.13318995E+001 -.89589454E+000 0.27648770E+002 0.44030486E+001
0.37677967E+001 -.16112169E+001 -.18540001E+001 0.89656893E-002 -.51803506E+000 -.46499299E+000 0.96570806E+000 -.31900879E+001 0.17813445E+001 0.23889581E+001
0.15543381E+001 0.98341275E+000 0.84306445E+000 0.29473280E+001 -.70594657E+000 -.71937100E-001 0.17433119E+001 -.24744856E+001 0.92253880E+001 0.27742066E+001
0.21650086E+001 -.10673745E+001 0.59432785E+000
0.25895845E+000 0.25088523E+000 0.36150079E+000 0.31810598E+000 0.24917928E+000 0.21649867E+000 0.26877623E+000 0.39093891E+000 0.23747147E+000 0.19546984E+001
0.18604366E+001 0.92936813E+000 0.46740608E+001 0.59387614E+000 0.58936821E+000 0.50122711E+000 0.67454234E+000 0.76846026E+000 0.71660862E+000 0.97280281E+000
0.47866325E+000 0.52351671E+000 0.13298669E+001 0.62685884E+000 0.69045238E+000 0.36931840E+000 0.67884332E+000 0.54178667E+000 0.00000000E+000 0.20723893E+001
0.11265509E+001 0.61517715E+000 0.92467256E+000 0.37910574E+000 0.38940893E+000 0.33308987E+000 0.48825790E+000 0.45692030E+000 0.41289566E+000 0.11280539E+001
0.53134096E+000 0.68077509E+000 0.98147273E+000 0.22522797E+001 0.72871974E+000 0.46000915E+000 0.65210782E+000 0.73053218E+000 0.46792149E+001 0.93424878E+000
0.63511895E+000 0.34347131E+000 0.39595315E+000
-.23762982E+004 0.53000000E+002 0.48585964E+004 0.50819706E+004 0.49137453E+004
54
0.71006672E+000 0.64932624E+000 0.75924260E+000 0.82728397E+000 0.79182016E+000 0.83489301E+000 0.81766804E+000 0.12254420E+001 0.15666027E+001 0.53851430E+001
0.14656434E+001 -.33824803E+001 -.16047221E+001 0.54600960E+000 -.65079102E+000 0.60123551E+000 0.20233382E+001 -.31402501E+001 0.20216840E+001 0.38502800E+001
0.72651394E+001 -.10548317E+001 -.14935405E+001 -.47501357E+000 -.10266744E+001 -.12732100E+001 0.12551655E+001 -.27911759E+001 0.28113679E+001 0.28348951E+001
0.89061998E+000 -.74271962E+000 -.94649082E+000 -.14674875E+000 -.67954443E+000 -.62263295E+000 0.52370832E+000 -.81346986E+001 0.24290613E+001 0.32318924E+001
0.21867113E+001 0.72416752E+000 0.59654732E+000 0.19627874E+002 0.80546260E-001 0.85519008E-001 0.20187645E+001 -.12528563E+001 0.28160624E+001 0.26589525E+001
0.23635677E+001 0.12249983E+000 -.24618386E-001
0.19628426E+000 0.20168515E+000 0.24728963E+000 0.28530372E+000 0.24758077E+000 0.37449287E+000 0.43948327E+000 0.44936861E+000 0.93813387E+000 0.34399003E+001
0.65405764E+000 0.99688963E+000 0.70557802E+000 0.87194866E+000 0.42038283E+000 0.90152368E+000 0.60903022E+000 0.11214943E+001 0.56216093E+000 0.87990213E+000
0.24514443E+001 0.55904023E+000 0.49068346E+000 0.42465440E+000 0.33832778E+000 0.47548072E+000 0.28745262E+000 0.70192711E+000 0.76360563E+000 0.96355212E+000
0.52857922E+000 0.40746338E+000 0.45448721E+000 0.10157289E+001 0.47591460E+000 0.42980281E+000 0.34655710E+000 0.29596246E+001 0.14051119E+001 0.10220845E+001
0.14279782E+001 0.39415213E+000 0.57487952E+000 0.45157352E+000 0.44858654E+000 0.35756594E+000 0.92817267E+000 0.67224567E+000 0.91801761E+000 0.51761027E+000
0.57514234E+000 0.31732366E+000 0.66399765E+000
-.24388813E+004 0.53000000E+002 0.49837626E+004 0.52071369E+004 0.50389116E+004
55
0.11197681E+001 0.11540019E+001 0.10046620E+001 0.10833712E+001 0.15019690E+001 0.10153622E+001 0.10716289E+001 0.11953694E+001 0.13946225E+001 0.26722227E+001
0.14647217E+001 -.24360084E+001 -.56927154E+001 -.58350233E+000 -.42052280E+000 -.33229299E-001 0.27061928E+001 -.25067749E+001 0.24712274E+001 0.29587652E+001
0.15230148E+001 -.20635027E+000 -.24153337E+000 0.85779108E+000 -.74490283E+000 -.68071801E-001 0.13736800E+001 -.23742593E+001 0.37711621E+001 0.28183147E+001
0.22809670E+001 -.15607052E+001 -.12723576E+001 0.43435897E+000 -.14921759E+001 -.21415092E+001 0.14596244E+001 -.35139305E+001 0.26006785E+001 0.32632146E+001
0.27520720E+001 0.10459891E+001 0.60577603E+000 0.29504414E+001 0.28321769E+000 0.12191783E+001 0.35615363E+001 -.13822635E+001 0.32248594E+001 0.34555922E+001
0.13799227E+001 0.71197677E+000 -.31729407E-002
0.15887030E+001 0.36857533E+000 0.52909311E+000 0.33119259E+000 0.67766580E+000 0.63779544E+000 0.35850059E+000 0.47261571E+000 0.52857720E+000 0.18359841E+001
0.18055068E+001 0.41701611E+001 0.59442971E+001 0.30274997E+001 0.16853132E+001 0.24180953E+001 0.45758922E+001 0.19105594E+001 0.13457505E+001 0.23394555E+001
0.17652753E+001 0.14959806E+001 0.44835588E+000 0.15119461E+001 0.88118849E+000 0.15145556E+001 0.17103974E+001 0.78230546E+000 0.13697805E+001 0.94568920E+000
0.89654269E+000 0.89573759E+000 0.20136719E+001 0.13533814E+001 0.74391731E+000 0.13122969E+001 0.16448381E+001 0.22775000E+001 0.11784335E+001 0.14498143E+001
0.27176100E+001 0.68454412E+000 0.23538144E+001 0.18740682E+001 0.12986471E+001 0.11730881E+001 0.19004710E+001 0.76082008E+000 0.10782387E+001 0.11048011E+001
0.74940672E+000 0.66686961E+000 0.00000000E+000
-.23803867E+004 0.53000000E+002 0.48667735E+004 0.50901477E+004 0.49219224E+004
56
0.81027177E+000 0.10836850E+001 0.93796532E+000 0.93109540E+000 0.83726452E+000 0.64458638E+000 0.10243452E+001 0.62474662E+000 0.14169412E+001 0.46249238E+001
0.21758625E+001 -.27509432E+001 -.20731452E+001 -.83984551E+000 -.59496307E+000 0.10297354E+001 0.24960028E+001 -.17826465E+001 0.62456404E+001 0.28845108E+002
0.12171719E+002 -.11952544E+001 -.11175042E+001 0.59958221E+000 -.22862278E+000 -.64684730E+000 0.15377762E+001 -.26538156E+001 0.28199404E+001 0.22962274E+001
0.22278997E+001 -.35049582E+001 -.18916152E+001 -.58316760E+000 -.35148999E+001 -.35046018E+001 0.33437659E+001 -.27248233E+002 0.31894215E+001 -.87683661E+000
0.54312195E-001 0.14201298E+001 0.75236350E+000 0.27231331E+001 0.16151013E+000 0.79806114E+000 0.13942541E+001 -.11913698E+001 0.36184085E+001 0.28995224E+002
0.31426145E+001 0.14722829E+001 -.11488021E+001
0.27400904E+000 0.48349687E+000 0.26771966E+000 0.33376014E+000 0.26595482E+000 0.29182961E+000 0.37906134E+000 0.23058237E+000 0.59936272E+000 0.40142662E+001
0.11110185E+001 0.14662203E+001 0.13694854E+001 0.20678185E+001 0.75413707E+000 0.95038474E+000 0.88207340E+000 0.67347381E+000 0.17078738E+001 0.00000000E+000
0.41613240E+001 0.25362516E+000 0.27011403E+000 0.43709019E+000 0.24672825E+000 0.39531463E+000 0.27127780E+000 0.34542361E+000 0.48135089E+000 0.29537677E+000
0.50129254E+000 0.10694661E+001 0.13697700E+001 0.12169696E+001 0.16379381E+001 0.19377303E+001 0.12776980E+001 0.00000000E+000 0.13156287E+001 0.10327304E+001
0.11144714E+001 0.60600185E+000 0.43863609E+000 0.78917750E+000 0.44512632E+000 0.42374958E+000 0.34266100E+000 0.44050433E+000 0.88064591E+000 0.00000000E+000
0.69074738E+000 0.39958563E+000 0.45157065E+000
-.23409667E+004 0.53000000E+002 0.47879334E+004 0.50113076E+004 0.48430823E+004
57
0.69227727E+000 0.42170076E+000 0.10155727E+001 0.59695540E+000 0.43061490E+000 0.56008150E+000 0.62919032E+000 0.67614811E+000 0.60425332E+000 0.14235066E+002
0.49934974E+001 -.42669991E+001 -.27807698E+001 0.24547145E-001 0.58707370E+001 0.25190197E+000 0.17229150E+001 -.22561734E+001 0.31418394E+001 0.34777272E+001
0.38647762E+001 -.14910890E+001 -.19847796E+001 -.26917320E+000 -.21093144E+001 -.66387640E+000 0.86549900E+000 -.31682668E+001 0.32934305E+001 0.28305789E+001
0.11884112E+001 -.74105204E+001 -.48482016E+001 -.27210537E+000 -.32859844E+000 -.17548126E+000 0.14532237E+001 -.50981174E+001 0.26708895E+001 0.25630831E+001
0.21718138E+001 0.10505507E+001 0.82830052E+000 0.16878487E+001 -.50577537E+000 0.25697435E-001 0.18751420E+001 -.22707271E+001 0.31115769E+001 0.32116627E+001
0.18945107E+001 -.59099669E+000 -.10572689E+001
0.23332736E+000 0.13505083E+000 0.37749917E+000 0.22759441E+000 0.15630882E+000 0.16085284E+000 0.26614957E+000 0.29821520E+000 0.22768786E+000 0.13146072E+002
0.27629099E+001 0.34863435E+001 0.18165758E+001 0.11963813E+001 0.54344940E+001 0.10625275E+001 0.11133112E+001 0.10860808E+001 0.18311210E+001 0.15261497E+001
0.13805167E+001 0.47617862E+000 0.42289181E+000 0.40265914E+000 0.11177333E+001 0.35737575E+000 0.44903959E+000 0.69327553E+000 0.69242134E+000 0.55770413E+000
0.60582502E+000 0.28759726E+001 0.21273731E+001 0.76855376E+000 0.12367944E+001 0.60983701E+000 0.65348999E+000 0.15511185E+001 0.14724274E+001 0.12122494E+001
0.11819481E+001 0.45469557E+000 0.41502569E+000 0.23757999E+000 0.38566934E+000 0.22138631E+000 0.25670414E+000 0.44710163E+000 0.33212832E+000 0.46510659E+000
0.22508758E+000 0.42237049E+000 0.34130885E+000
-.23649520E+004 0.53000000E+002 0.48359040E+004 0.50592782E+004 0.48910529E+004
58
0.97306610E+000 0.76785253E+000 0.73154541E+000 0.84714761E+000 0.98845779E+000 0.11432836E+001 0.98814339E+000 0.94556440E+000 0.11931875E+001 0.38414184E+001
0.24912725E+001 -.13635008E+001 -.17303591E+001 0.12664767E+000 0.53791324E+000 0.36464034E+000 0.30783107E+001 -.29490881E+001 0.59358182E+001 0.34572782E+001
0.31494677E+001 -.11625936E+001 -.17453481E+001 -.80290353E-002 -.27007231E+001 -.71705682E+000 0.11448612E+000 -.23592252E+001 0.30082736E+000 0.20137743E+001
-.16447287E+000 -.42231741E+000 -.39129234E+000 0.10288443E+001 -.70611385E+000 0.13131135E+000 0.12988980E+001 -.24299841E+001 0.25078010E+001 0.28335877E+001
0.35037492E+001 0.16058587E+001 0.66618759E+000 0.32033409E+001 0.19800106E+000 -.69689457E+000 0.15240607E+001 -.75544870E+001 0.43136224E+001 0.31400575E+001
-.28191731E+000 -.19004470E+000 0.12197783E+001
0.20582256E+000 0.13375407E+000 0.18533831E+000 0.17955940E+000 0.21247791E+000 0.31253272E+000 0.23874277E+000 0.19872346E+000 0.40321934E+000 0.10014897E+001
0.20538350E+001 0.43677911E+000 0.34742624E+000 0.30058150E+000 0.40851598E+000 0.40988988E+000 0.78432312E+000 0.62728784E+000 0.15799622E+001 0.58973602E+000
0.79935391E+000 0.68527100E+000 0.88597457E+000 0.90973914E+000 0.14764850E+001 0.78683172E+000 0.84976855E+000 0.10621271E+001 0.86282966E+000 0.91112162E+000
0.18158077E+001 0.29660402E+000 0.37464160E+000 0.28992730E+000 0.29405551E+000 0.36519736E+000 0.26842905E+000 0.68472735E+000 0.58428818E+000 0.53052333E+000
0.13142366E+001 0.93774872E+000 0.57436568E+000 0.17884874E+001 0.60984869E+000 0.78899257E+000 0.77691082E+000 0.57766577E+001 0.15502839E+001 0.88053114E+000
0.14327492E+001 0.42717280E+000 0.62424544E+000
-.24166171E+004 0.53000000E+002 0.49392342E+004 0.51626084E+004 0.49943831E+004
59
0.10288544E+001 0.92064611E+000 0.73342206E+000 0.10656634E+001 0.81063265E+000 0.13274331E+001 0.74257805E+000 0.11489405E+001 0.80662921E+000 0.16281140E+001
0.38745199E+001 -.16937620E+001 -.17123011E+002 -.50649177E+000 -.65226909E+000 0.46942599E+000 0.57155885E+000 -.33048081E+001 0.22475473E+001 0.52377451E+001
0.11033970E+001 0.12494156E+000 0.28150384E+001 0.29528832E+002 0.57761848E+000 0.10596319E+001 0.30429848E+001 -.40125547E+001 0.34466068E+001 0.43502118E+001
0.32055180E+001 -.21963275E+001 -.14305156E+001 0.11803460E+000 -.72165370E+000 -.37849830E+000 0.24104596E+001 -.23618957E+001 0.23600746E+001 0.25998703E+001
0.13004626E+001 0.20792551E+001 0.18875881E+000 0.15307388E+001 -.38670157E+000 -.82076102E+000 0.17032209E+001 -.46814004E+001 0.28360591E+001 0.27057599E+001
0.15151714E+001 -.80740240E+000 0.65519000E+000
0.40159519E+000 0.31682389E+000 0.23655206E+000 0.34156520E+000 0.34620828E+000 0.56947591E+000 0.32132596E+000 0.51403474E+000 0.30125667E+000 0.10913835E+001
0.27618198E+001 0.46256224E+000 0.52919475E+000 0.36393461E+000 0.35364204E+000 0.27681591E+000 0.44695252E+000 0.74904063E+000 0.34122101E+000 0.16243687E+001
0.35929445E+000 0.55416079E+000 0.13521617E+001 0.00000000E+000 0.25726300E+000 0.60452021E+000 0.79813790E+000 0.13808590E+001 0.76788256E+000 0.10608631E+001
0.87679826E+000 0.11563028E+001 0.29781001E+000 0.29693079E+000 0.27907470E+000 0.39713621E+000 0.57527136E+000 0.47554255E+000 0.31740795E+000 0.65851737E+000
0.36512635E+000 0.17176612E+001 0.71346011E+000 0.61671322E+000 0.50944602E+000 0.10208910E+001 0.88939922E+000 0.18417042E+001 0.80579519E+000 0.10863993E+001
0.75499564E+000 0.34639585E+000 0.27769645E+000
-.24434132E+004 0.53000000E+002 0.49928264E+004 0.52162006E+004 0.50479753E+004
61
0.80235673E+000 0.98102807E+000 0.62515715E+000 0.64444486E+000 0.72743711E+000 0.12774346E+001 0.41199770E+000 0.56508655E+000 0.58159261E+000 0.57909535E+001
0.25338212E+001 -.31278083E+002 -.38811919E+001 -.11942148E+000 -.10205640E+001 -.14452899E+001 0.11380682E+001 -.46445091E+001 0.11128107E+001 0.16117159E+001
0.59527259E+000 0.69155668E-001 -.64262251E+000 0.81386124E+000 0.43967001E+000 0.84882851E+000 0.26473783E+001 -.30035877E+001 0.40508833E+001 0.28506601E+002
0.43814438E+001 -.21411290E+001 -.13645778E+001 0.56512132E+000 -.10641180E+001 -.21848889E-001 0.12087393E+001 -.16560082E+001 0.28871360E+001 0.24129244E+001
0.17005810E+001 0.69546627E+000 0.16132293E+000 0.14329215E+001 -.70592348E+000 -.78396498E+000 0.83928222E+000 -.80849489E+001 0.18753189E+001 0.22593625E+001
0.14299406E+001 0.25864721E+000 0.67779393E-003
0.34234440E+000 0.43334798E+000 0.22304240E+000 0.19548867E+000 0.26261842E+000 0.78674776E+000 0.16948924E+000 0.23683909E+000 0.21763154E+000 0.43221954E+001
0.17077240E+001 0.00000000E+000 0.11751593E+001 0.64387471E+000 0.48338858E+000 0.45191643E+000 0.51446213E+000 0.12222827E+001 0.43740655E+000 0.53378353E+000
0.61405328E+000 0.73139059E+000 0.41138150E+000 0.57585117E+000 0.39830716E+000 0.52577636E+000 0.38969599E+000 0.12089932E+001 0.13900567E+001 0.00000000E+000
0.10675072E+001 0.80422878E+000 0.66617418E+000 0.61172070E+000 0.46771445E+000 0.44889330E+000 0.45136717E+000 0.10342472E+001 0.11287838E+001 0.69505974E+000
0.73136864E+000 0.10127969E+001 0.34201435E+000 0.73523088E+000 0.36092528E+000 0.38379409E+000 0.36863352E+000 0.44277738E+001 0.54318995E+000 0.54677014E+000
0.59410644E+000 0.32120771E+000 0.46334547E+000
-.24173018E+004 0.53000000E+002 0.49406035E+004 0.51639777E+004 0.49957525E+004
62
0.12311928E+001 0.95085487E+000 0.11146007E+001 0.80120366E+000 0.86309717E+000 0.21680871E+001 0.10477095E+001 0.14079751E+001 0.20294906E+001 0.18538844E+001
0.19920494E+001 -.14121106E+001 -.24590157E+001 -.13702481E+000 -.81461343E+000 -.84390647E-001 0.10118804E+001 -.22249370E+001 0.38537827E+001 0.32423006E+001
0.37439120E+001 0.17119572E+000 -.34728709E+000 0.28068567E+002 0.46845215E+001 0.92725052E+000 0.29728106E+001 -.66074102E+001 0.28858826E+002 0.52958160E+001
0.29972361E+001 -.81052743E+000 -.13347950E+001 0.67988809E+000 -.85296335E+000 -.17458719E+000 0.11394875E+001 -.38369678E+001 0.27764729E+001 0.30617382E+001
0.29825885E+001 0.10729644E+001 0.37421645E+001 0.27346459E+001 -.40752839E+000 0.22659244E+000 0.20053546E+001 -.70103926E+001 0.32824070E+001 0.31292146E+001
0.26235336E+001 -.65436978E+000 0.10476956E+001
0.59451970E+000 0.26999834E+000 0.57090558E+000 0.37709628E+000 0.34634093E+000 0.19528680E+001 0.51664922E+000 0.89139270E+000 0.13631865E+001 0.29681221E+001
0.96635826E+000 0.26819483E+000 0.74676681E+000 0.39471861E+000 0.44877417E+000 0.32096413E+000 0.55749114E+000 0.13277830E+001 0.66729842E+000 0.82959029E+000
0.95554108E+000 0.68117961E+000 0.11718425E+001 0.00000000E+000 0.34575739E+001 0.67894143E+000 0.19448116E+001 0.75369042E+001 0.00000000E+000 0.20153776E+001
0.18865487E+001 0.56951280E+000 0.76654365E+000 0.68787031E+000 0.97500641E+000 0.86522008E+000 0.11150072E+001 0.26698303E+001 0.15063079E+001 0.14463149E+001
0.23599034E+001 0.27511866E+001 0.10383511E+002 0.31024687E+001 0.29112946E+001 0.25209849E+001 0.38043611E+001 0.23834822E+002 0.39780978E+001 0.44226714E+001
0.59645659E+001 0.46818008E+000 0.00000000E+000
-.23799800E+004 0.53000000E+002 0.48659599E+004 0.50893341E+004 0.49211089E+004
63
0.14806296E+001 0.87864989E+000 0.11171820E+001 0.78403799E+000 0.85712766E+000 0.97002360E+000 0.87569956E+000 0.11352722E+001 0.18010008E+001 0.16845872E+001
0.20525016E+001 -.11640481E+002 -.26893281E+001 0.67255357E+000 -.79614386E+000 0.92268339E-001 0.40833333E+001 -.19422211E+001 0.37905724E+001 0.25789592E+002
0.25220036E+001 -.60512012E+000 -.22963829E+001 -.10472107E+000 -.54727872E+000 -.11412759E+000 0.70899111E+000 -.22684794E+001 0.13426216E+001 0.22760001E+001
0.26057679E+001 -.29252992E+001 -.12205684E+001 -.62590021E+000 -.10584376E+001 -.19324785E+001 0.57072977E+000 -.31764426E+001 0.21677551E+001 0.16142427E+001
0.17090706E+001 0.97757819E+000 0.44691775E+000 0.23765867E+001 0.23188175E+000 0.11319043E+001 0.29811269E+001 -.20138353E+001 0.38094480E+001 0.52017647E+001
0.24582972E+001 -.37897844E+000 -.42344093E+000
0.53532946E+000 0.24051057E+000 0.46936154E+000 0.20379876E+000 0.34218994E+000 0.42765759E+000 0.28294832E+000 0.37148723E+000 0.95962093E+000 0.14718465E+001
0.13407412E+001 0.55550721E+001 0.67785076E+000 0.32533916E+000 0.50388961E+000 0.54857260E+000 0.35328764E+001 0.43554230E+000 0.21408220E+001 0.00000000E+000
0.93488101E+000 0.50870252E+000 0.76537713E+000 0.34380109E+000 0.30342863E+000 0.36461727E+000 0.29207951E+000 0.34289411E+000 0.43516771E+000 0.59819693E+000
0.11105736E+001 0.95290696E+000 0.65863997E+000 0.50621756E+000 0.46183837E+000 0.13296925E+001 0.69254660E+000 0.56014945E+000 0.60836561E+000 0.86948641E+000
0.89726457E+000 0.96016789E+000 0.71155272E+000 0.85301661E+000 0.42706151E+000 0.37396875E+000 0.52017679E+000 0.41185761E+000 0.77944153E+000 0.45757879E+001
0.88290039E+000 0.36182952E+000 0.54376800E+000
-.23847813E+004 0.53000000E+002 0.48755627E+004 0.50989369E+004 0.49307116E+004
64
0.12850677E+001 0.11122214E+001 0.30101188E+001 0.16653932E+001 0.14356874E+001 0.11553463E+001 0.19927686E+001 0.13090476E+001 0.12944922E+001 0.90248795E+000
0.38294680E+000 -.13579942E+001 -.42256878E+001 -.23708181E+000 -.31099388E+001 -.60390553E+000 0.12330400E+001 -.23594799E+001 0.30490308E+001 0.32426086E+001
0.22951505E+001 -.45224593E+000 -.12604630E+001 0.60474154E+000 0.31179998E+001 -.14527468E+000 0.19036559E+001 -.18779294E+001 0.32320270E+001 0.12252238E+001
0.55630664E+000 -.19913434E+001 -.20415193E+001 -.53215524E+000 -.20139032E+001 -.10639163E+001 0.10581151E+001 -.39206382E+001 0.28125344E+001 0.20002580E+001
0.12127337E+001 0.87711097E+000 0.13693696E+001 0.29012702E+002 0.47711300E+000 0.13187041E+001 0.18683867E+001 -.14210013E+001 0.30003341E+001 0.41188727E+001
0.29321898E+001 -.12747511E+001 0.47696104E+000
0.34812394E+000 0.31421503E+000 0.15992883E+001 0.49833373E+000 0.49922262E+000 0.44870078E+000 0.89962653E+000 0.52009129E+000 0.61812450E+000 0.59437156E+000
0.25945462E+000 0.11257321E+001 0.21016754E+001 0.67982464E+000 0.26416652E+001 0.79596925E+000 0.12060297E+001 0.15239073E+001 0.14227773E+001 0.13834308E+001
0.16700276E+001 0.75023094E+000 0.72948462E+000 0.51350875E+000 0.21940306E+001 0.12147803E+001 0.59743553E+000 0.75418005E+000 0.17300327E+001 0.94182830E+000
0.11129846E+001 0.50611772E+000 0.43556360E+000 0.37615980E+000 0.71831458E+000 0.30296781E+000 0.26169951E+000 0.82509693E+000 0.71330466E+000 0.36397777E+000
0.44255974E+000 0.33268415E+000 0.77454515E+000 0.00000000E+000 0.49276081E+000 0.36974754E+000 0.40004366E+000 0.33928678E+000 0.43243349E+000 0.87394504E+000
0.52354003E+000 0.83556666E+000 0.32636394E+000
-.23784718E+004 0.53000000E+002 0.48629436E+004 0.50863178E+004 0.49180926E+004
65
0.14057299E+001 0.12884940E+001 0.78995857E+000 0.10414187E+001 0.10911867E+001 0.14244004E+001 0.93290054E+000 0.75742448E+000 0.13019367E+001 0.21889969E+001
0.28108160E+001 -.27655049E+001 -.40622648E+001 -.79134699E+000 -.11692792E+001 -.59898019E+000 0.56082302E+000 -.21732923E+001 0.19491515E+001 0.23104296E+001
0.24851212E+001 -.39370360E+000 -.12987455E+001 0.13409036E+001 0.48221548E+000 0.58122865E+000 0.19480793E+001 -.31199147E+002 0.27792530E+001 0.25122896E+001
0.12338302E+001 -.79842123E+000 -.14082705E+001 0.51034730E+000 0.21205604E+000 0.85441880E+000 0.46913156E+001 -.23073902E+001 0.32083712E+001 0.23059300E+001
0.42741531E+001 -.66880016E+000 0.16657525E+000 0.21608499E+001 -.11096663E+001 -.11099097E+001 0.85919596E+000 -.43324650E+001 0.24219429E+001 0.24979444E+001
0.14441534E+001 -.64934949E-001 0.37905388E-001
0.44448284E+000 0.24217346E+000 0.15776185E+000 0.26485846E+000 0.27763050E+000 0.52077185E+000 0.19623666E+000 0.20604715E+000 0.31897363E+000 0.79187187E+000
0.14951850E+001 0.62956991E+000 0.18639199E+001 0.64212476E+000 0.42973997E+000 0.48642449E+000 0.47710711E+000 0.44102953E+000 0.49835102E+000 0.47780446E+000
0.11913665E+001 0.55761999E+000 0.71628793E+000 0.69095346E+000 0.44012489E+000 0.59775203E+000 0.49209779E+000 0.00000000E+000 0.70096540E+000 0.50413464E+000
0.65300857E+000 0.76586816E+000 0.10101953E+001 0.86584313E+000 0.76601213E+000 0.62945977E+000 0.28273047E+001 0.98556229E+000 0.75943300E+000 0.55748709E+000
0.22026303E+001 0.77326475E+000 0.12733703E+001 0.19982166E+001 0.69561137E+000 0.63170813E+000 0.71790988E+000 0.13638330E+001 0.74669846E+000 0.57189770E+000
0.88296364E+000 0.43962055E+000 0.38450337E+000
-.23912049E+004 0.53000000E+002 0.48884099E+004 0.51117841E+004 0.49435588E+004
66
0.65836538E-001 0.58757385E-001 0.72555414E-001 0.44947711E-001 0.59858948E-001 0.40938681E-001 0.47381238E-001 0.43023527E-001 0.73658577E+000 0.12951417E+004
0.22133688E+003 -.88488254E+002 -.34623293E+001 -.61544961E+000 -.13270914E+001 -.66546399E+000 0.19688901E+001 -.32230399E+001 0.32192447E+001 0.20758644E+001
0.23246459E+002 0.12354293E+001 -.12120975E+001 0.14900206E+001 -.25294638E+000 0.44558988E+000 0.16953990E+001 -.24070788E+001 0.27896905E+001 0.34958852E+001
0.84841483E+001 -.37857449E+002 -.25228540E+000 0.88226193E+000 -.66449890E+000 -.29912937E+000 0.18074503E+001 -.16642233E+001 0.30444255E+001 0.20022086E+001
0.33795087E+002 0.13558766E+002 0.14111321E+000 0.16684658E+001 -.32671633E+000 0.46817503E+000 0.21450336E+001 -.16274853E+001 0.25371104E+001 0.25146777E+001
0.44414673E+001 -.10340344E+000 0.14197055E+000
0.17762849E+000 0.17209564E+000 0.19555903E+000 0.13005107E+000 0.16970249E+000 0.11299548E+000 0.13517572E+000 0.12696199E+000 0.20412585E+001 0.74683021E+004
0.10816454E+004 0.25800817E+003 0.89522721E+000 0.51270942E+000 0.49878731E+000 0.33454580E+000 0.55464797E+000 0.71108914E+000 0.74915171E+000 0.48467340E+000
0.00000000E+000 0.00000000E+000 0.26961936E+000 0.45025871E+000 0.31167007E+000 0.25384235E+000 0.45604657E+000 0.48462717E+000 0.50811438E+000 0.12726036E+001
0.34729812E+001 0.11717616E+003 0.39903807E+000 0.41242877E+000 0.47341845E+000 0.33777402E+000 0.38519293E+000 0.42034959E+000 0.58166696E+000 0.36671547E+000
0.00000000E+000 0.37792952E+002 0.33542863E+000 0.32506632E+000 0.38695265E+000 0.32454582E+000 0.31545253E+000 0.32875273E+000 0.43270539E+000 0.44182582E+000
0.00000000E+000 0.37305984E+000 0.10500806E+000
-.23755645E+004 0.53000000E+002 0.48571290E+004 0.50805032E+004 0.49122780E+004
67
0.17259699E+001 0.85029704E+000 0.87211210E+000 0.12288430E+001 0.10572157E+001 0.97852349E+000 0.90523864E+000 0.75586951E+000 0.65885594E+000 0.59988408E+001
0.16840524E+001 -.39519828E+001 -.18134975E+002 -.10044235E+001 -.65792942E+000 -.10228309E+000 0.22304470E+001 -.28388127E+001 0.30239213E+001 0.27228515E+001
0.12390905E+001 -.39557584E+000 -.48869975E+000 0.10538011E+001 -.11947999E+001 0.38979279E+000 0.14707545E+001 -.28484524E+001 0.26096055E+001 0.26116175E+001
0.20662167E+001 -.18890755E+001 -.20392005E+001 0.88895252E+000 -.21941524E+000 0.15163178E+001 0.21896235E+001 -.40175960E+001 0.41414345E+001 0.29169562E+001
0.14418561E+001 0.12589212E+001 0.52514531E+000 0.13728007E+001 0.24224451E+000 -.31411037E+000 0.18978774E+001 -.14331385E+001 0.27631395E+001 0.40698144E+001
0.15963821E+001 0.59550493E+000 -.45811549E+000
0.23663479E+001 0.15358391E+001 0.18418526E+001 0.30604875E+001 0.32557564E+001 0.69781363E+000 0.51705089E+001 0.76571999E+000 0.16907214E+001 0.47226096E+002
0.30607916E+001 0.18569912E+002 0.29349424E+002 0.77272545E+001 0.64839456E+001 0.11002850E+002 0.10434517E+002 0.52702582E+001 0.34627904E+002 0.57641779E+001
0.99707049E+000 0.46935834E+000 0.16022767E+001 0.98689988E+000 0.41495142E+001 0.36508625E+001 0.25325323E+001 0.56359385E+000 0.63117894E+001 0.27972603E+001
0.62212806E+000 0.52255398E+001 0.53432856E+001 0.20913521E+001 0.43010975E+001 0.65391174E+001 0.37891808E+001 0.69274269E+001 0.24571247E+002 0.57400038E+001
0.36022285E+001 0.36294191E+001 0.33910213E+001 0.10501129E+001 0.28926955E+001 0.19624145E+001 0.31068367E+001 0.28533457E+001 0.46521423E+001 0.31451213E+001
0.21450801E+001 0.16478220E+001 0.00000000E+000
-.23862318E+004 0.53000000E+002 0.48784635E+004 0.51018378E+004 0.49336125E+004
68
0.57308485E+000 0.73710532E+000 0.50454650E+000 0.57145967E+000 0.44759435E+000 0.52498300E+000 0.77945880E+000 0.45656801E+000 0.57577249E+000 0.70384149E+001
0.99474077E+001 -.11205944E+001 -.11464730E+001 0.75764240E+000 0.38836791E+000 0.77654759E+000 0.23723168E+001 -.21083107E+001 0.36497854E+001 0.30014370E+002
0.30976538E+001 -.11932182E+001 -.24820067E+001 0.46555522E+000 -.21250092E+001 -.36374895E+001 0.65991072E+000 -.32397344E+001 0.24964726E+001 0.13110904E+000
-.54326062E+000 -.14488793E+001 -.16147591E+000 0.74812679E+000 -.94154351E+000 -.14404752E+000 0.11065261E+001 -.30787018E+001 0.37416012E+001 0.26980557E+001
0.14754399E+001 0.26682633E+002 0.68987068E+000 0.14240434E+001 0.56223198E-001 -.70301248E+000 0.18331367E+001 -.30259790E+001 0.17814284E+001 0.32013888E+001
0.14710621E+001 0.52273302E+000 0.14047484E+001
0.17452718E+000 0.20690553E+000 0.14268969E+000 0.21418204E+000 0.13282845E+000 0.14548599E+000 0.24292217E+000 0.17693269E+000 0.18401851E+000 0.35896510E+001
0.72498525E+001 0.44882798E+000 0.31498480E+000 0.26067588E+000 0.20577809E+000 0.34371823E+000 0.30012413E+000 0.40689720E+000 0.57682217E+000 0.00000000E+000
0.68075664E+000 0.78461481E+000 0.96476298E+000 0.76840482E+000 0.10252223E+001 0.14317682E+001 0.68918916E+000 0.81969622E+000 0.10102839E+001 0.89507189E+000
0.72944052E+000 0.55502454E+000 0.38950984E+000 0.36310811E+000 0.35246856E+000 0.36650225E+000 0.30461060E+000 0.88986010E+000 0.63374702E+000 0.51918500E+000
0.37317804E+000 0.00000000E+000 0.10731429E+001 0.16267672E+001 0.15280372E+001 0.15207492E+001 0.11043160E+001 0.27213637E+001 0.13039080E+001 0.12180071E+001
0.10523218E+001 0.41322614E+000 0.45979240E+000
-.23513539E+004 0.53000000E+002 0.48087078E+004 0.50320821E+004 0.48638568E+004
69
0.65042508E+000 0.52078805E+000 0.50362754E+000 0.56125665E+000 0.49870720E+000 0.32804413E+000 0.51512704E+000 0.68684541E+000 0.69441329E+000 0.98717564E+001
0.49960547E+001 -.32449932E+002 -.36752903E+001 -.11237648E+001 -.75060216E-001 -.68425352E+000 0.11374716E+001 -.38907204E+001 0.20976788E+001 0.21599426E+001
0.22114833E+000 0.29792601E+002 -.14648405E+001 0.15529374E+001 0.40636023E+000 0.76860347E+000 0.22868026E+001 -.12145458E+001 0.27156473E+001 0.29533321E+002
0.30806398E+001 -.18108350E+001 -.10154376E+001 0.57973731E+000 -.48423957E+000 0.29978971E+000 0.19690320E+001 -.17151780E+001 0.30908748E+001 0.41624627E+001
0.30284416E+001 0.31231310E+000 0.67058292E-001 0.93723806E+000 -.17929771E+001 -.14100623E+001 0.10547979E+001 -.12261527E+002 0.21192877E+001 0.22543325E+001
0.12771143E+001 -.15458409E+001 0.55724601E+000
0.47124537E+000 0.33022510E+000 0.19939123E+000 0.20540507E+000 0.17126592E+000 0.28693287E+000 0.19850055E+000 0.24425153E+000 0.24392206E+000 0.61702485E+001
0.54564010E+001 0.00000000E+000 0.10492669E+001 0.11185127E+001 0.39886165E+000 0.68858136E+000 0.44399840E+000 0.13018681E+001 0.52291667E+000 0.77571498E+000
0.75699472E+000 0.00000000E+000 0.10263181E+001 0.55712926E+000 0.54301051E+000 0.61739656E+000 0.99614694E+000 0.58770365E+000 0.93871923E+000 0.00000000E+000
0.94887494E+000 0.19529320E+001 0.43534475E+000 0.45670603E+000 0.10867183E+001 0.11794697E+001 0.19305881E+001 0.10283762E+001 0.10838203E+001 0.74631218E+000
0.20055741E+001 0.37753505E+001 0.17379195E+001 0.68729761E+000 0.96299486E+000 0.90057844E+000 0.19635659E+001 0.45220204E+001 0.71749638E+000 0.60855988E+000
0.14796560E+001 0.52932589E+000 0.90385790E+000
-.24005282E+004 0.53000000E+002 0.49070564E+004 0.51304306E+004 0.49622053E+004
70
0.10696255E+001 0.91157179E+000 0.13489486E+001 0.62923634E+000 0.92976343E+000 0.68245451E+000 0.97589921E+000 0.74800556E+000 0.10985329E+001 0.30681442E+001
0.36137280E+001 -.13625634E+001 -.19910586E+001 0.70855007E+000 0.28801572E+000 -.23599369E+000 0.22555676E+001 -.32336183E+001 0.26747592E+001 0.32089798E+001
0.20932139E+001 0.69528434E+000 -.16903996E+000 0.90112144E+000 -.10118910E+002 -.82382683E+000 -.28190381E+000 -.20732569E+001 0.28954634E+001 0.26843444E+001
0.22357481E+001 -.65239491E+000 -.47639928E+000 0.76952108E+000 -.52784646E+000 -.26746024E+000 0.19037701E+001 -.15897282E+001 0.24002539E+001 0.21093700E+001
0.26113756E+001 0.17424790E+001 0.19023242E+001 0.59873454E+001 -.37255855E-002 -.17693639E+000 0.15520372E+001 -.13879708E+002 0.29211240E+002 0.24934006E+001
0.28678173E+000 0.49094587E+000 0.13605226E+001
0.32595775E+000 0.21089961E+000 0.40849724E+000 0.14181570E+000 0.22875366E+000 0.26775245E+000 0.23724418E+000 0.20525837E+000 0.32006737E+000 0.11783580E+001
0.25165905E+001 0.31323807E+000 0.46506644E+000 0.19976123E+000 0.49185172E+000 0.18318062E+000 0.40793652E+000 0.39955640E+000 0.35617046E+000 0.35360571E+000
0.36807758E+000 0.15155825E+001 0.70082046E+000 0.72849333E+000 0.28424418E+001 0.42465399E+000 0.81052813E+000 0.76556028E+000 0.13143974E+001 0.76133901E+000
0.15030422E+001 0.47204370E+000 0.50890606E+000 0.38630596E+000 0.50227038E+000 0.25546431E+000 0.52405655E+000 0.22636687E+000 0.39656100E+000 0.30772114E+000
0.48677680E+000 0.10281920E+001 0.14970891E+001 0.55841947E+001 0.14348844E+001 0.76905928E+000 0.91287450E+000 0.10366332E+001 0.00000000E+000 0.92978117E+000
0.13822055E+001 0.37279911E+000 0.47459988E+000
-.24208038E+004 0.53000000E+002 0.49476077E+004 0.51709819E+004 0.50027566E+004
71
0.92010902E+000 0.83129164E+000 0.77740614E+000 0.71999539E+000 0.63014195E+000 0.11671014E+001 0.11992731E+001 0.86901091E+000 0.74034286E+000 0.21328894E+001
0.53794142E+001 -.19732426E+001 -.24036022E+001 -.26026626E+000 -.41956355E+000 -.82260576E-001 0.20853851E+001 -.24623376E+001 0.33466540E+001 0.26527539E+001
0.28778333E+001 -.13171843E+001 -.47570349E+000 0.75430844E+000 -.11287999E+001 0.34468593E+000 0.14058416E+001 -.60129078E+001 0.39431978E+001 0.27211422E+001
0.78623154E+000 -.93333408E+000 -.16230053E+000 0.12554868E+001 -.69943151E+000 -.92892861E+000 0.15131081E+001 -.29193594E+002 0.17441431E+001 0.19265001E+001
0.15983420E+001 0.23205200E+001 0.11817918E+000 0.10541990E+001 -.96333725E+000 0.33139851E+000 0.10313227E+001 -.20235151E+001 0.31630269E+002 0.45461724E+001
0.12045042E+001 0.54424497E+000 0.24239525E+000
0.38976108E+000 0.19024724E+000 0.41634235E+000 0.26444144E+000 0.63374780E+000 0.92577826E+000 0.51175136E+000 0.60790801E+000 0.77417585E+000 0.94117414E+000
0.45801995E+001 0.10866847E+001 0.16083366E+001 0.91157582E+000 0.10587856E+001 0.66874899E+000 0.63698832E+000 0.24402086E+001 0.18731510E+001 0.58681927E+000
0.49081432E+001 0.30514894E+001 0.34803925E+001 0.28714444E+001 0.10727715E+001 0.16877864E+001 0.44862789E+000 0.19446375E+001 0.32972129E+001 0.11876447E+001
0.15534792E+001 0.21517944E+001 0.88869393E+000 0.12053311E+001 0.96953619E+000 0.65524898E+000 0.72450334E+000 0.00000000E+000 0.18248062E+001 0.94843078E+000
0.75393803E+000 0.96129040E+000 0.12714498E+001 0.87199472E+000 0.89601514E+000 0.13679071E+001 0.71174453E+000 0.24123795E+001 0.00000000E+000 0.46898493E+001
0.62278158E+000 0.40360390E+000 0.21128338E+001
-.24156893E+004 0.53000000E+002 0.49373787E+004 0.51607529E+004 0.49925276E+004
72
0.71582770E+000 0.83192926E+000 0.76545988E+000 0.90499260E+000 0.85910559E+000 0.78674403E+000 0.12373235E+001 0.92443096E+000 0.84950883E+000 0.43896236E+001
0.20024248E+001 -.30663366E+001 -.34176261E+001 -.23659625E+000 -.67648872E+000 -.27461920E+000 0.12937401E+001 -.28428723E+001 0.32867184E+001 0.21694566E+001
0.12805590E+001 0.13790999E+000 -.70163734E+000 0.15640506E+001 -.60905109E+000 0.10066437E+000 0.24093878E+001 -.13062558E+001 0.13087838E+001 0.29387512E+002
0.30235302E+001 -.24233851E+001 -.13050200E+001 0.41896220E+000 0.18813038E-001 -.10145421E+000 0.10681194E+001 -.37625815E+001 0.43172618E+001 0.32858156E+001
0.22851174E+001 0.21259376E+001 0.80386589E+000 0.13114142E+001 -.45487507E+000 0.40384709E+000 0.22505415E+001 -.16963625E+001 0.48987040E+001 0.20456538E+001
0.19366027E+001 -.31503099E-003 0.50824747E+000
0.37675511E+000 0.45184499E+000 0.48857419E+000 0.57677253E+000 0.49054626E+000 0.44881715E+000 0.90878139E+000 0.54489214E+000 0.55465738E+000 0.55055273E+001
0.23723308E+001 0.14599405E+001 0.13591640E+001 0.10435827E+001 0.58278744E+000 0.60355585E+000 0.66715364E+000 0.86313903E+000 0.17135953E+001 0.10587615E+001
0.99693239E+000 0.74542009E+000 0.84657422E+000 0.56124398E+000 0.80417835E+000 0.70448786E+000 0.12497568E+001 0.91192892E+000 0.11683874E+001 0.00000000E+000
0.10729958E+001 0.26540310E+001 0.10310250E+001 0.68655492E+000 0.73323912E+000 0.75763862E+000 0.84810231E+000 0.17493949E+001 0.19215347E+001 0.85634151E+000
0.52597425E+000 0.17791511E+001 0.58341137E+000 0.63794061E+000 0.13444272E+001 0.80317043E+000 0.67906416E+000 0.52688013E+000 0.15080941E+001 0.10458744E+001
0.76030513E+000 0.34645657E+000 0.11359052E+001
-.24193320E+004 0.53000000E+002 0.49446641E+004 0.51680383E+004 0.49998130E+004
73
0.11693159E+001 0.10998708E+001 0.79418953E+000 0.88748930E+000 0.11161600E+001 0.93274176E+000 0.93312896E+000 0.99647657E+000 0.96164679E+000 0.35511101E+001
0.19801156E+001 -.22471858E+001 -.22498268E+001 -.31505473E+000 -.81740655E+000 -.21265881E-001 0.30171895E-001 -.23676687E+001 0.30794827E+001 0.17000385E+001
0.22593966E+001 -.10037709E+001 -.27768513E+001 0.10311561E+001 -.52678991E+000 -.39575693E+000 0.29776098E+002 -.26005019E+001 0.31882001E+001 0.29087517E+002
0.19399727E+001 -.13955386E+001 -.49978766E+000 0.13302258E+001 -.73854162E-001 0.89874448E+000 0.26991821E+001 -.11033679E+001 0.46296918E+001 0.28718025E+001
0.22151250E+001 0.87405396E+000 0.34811810E+000 0.15050672E+001 -.92775109E-001 -.47957364E+000 0.11740636E+001 -.74181608E+001 0.26262518E+001 0.33726192E+001
0.19526137E+001 -.23872177E+000 -.12644793E+000
0.83241006E+000 0.58422309E+000 0.42121334E+000 0.53208414E+000 0.73457535E+000 0.65016636E+000 0.40994263E+000 0.58767139E+000 0.50328360E+000 0.41401050E+001
0.18817458E+001 0.94976025E+000 0.14691533E+001 0.66870356E+000 0.41759858E+000 0.59193508E+000 0.80885268E+000 0.93180885E+000 0.13476273E+001 0.46891853E+000
0.63266660E+000 0.49418676E+000 0.14772683E+001 0.61972428E+000 0.47552501E+000 0.57502090E+000 0.00000000E+000 0.12117666E+001 0.49393101E+000 0.00000000E+000
0.48482022E+000 0.13623377E+001 0.77394648E+000 0.10605547E+001 0.44167315E+000 0.53230117E+000 0.13817433E+001 0.50625579E+000 0.13345510E+001 0.89843401E+000
0.72507944E+000 0.69234675E+000 0.81572468E+000 0.10150585E+001 0.36198476E+000 0.38839428E+000 0.38869727E+000 0.41842018E+001 0.44604777E+000 0.11766057E+001
0.46369166E+000 0.46573646E+000 0.34195616E+000
-.23692485E+004 0.53000000E+002 0.48444971E+004 0.50678713E+004 0.48996460E+004
74
0.11773009E+001 0.15864883E+001 0.13801634E+001 0.17278373E+001 0.17459075E+001 0.16434849E+001 0.18500693E+001 0.21751119E+001 0.20464201E+001 0.85088147E+000
0.13057252E+001 -.22856252E+001 -.21000673E+001 -.83411300E-001 -.84823731E+000 0.13086382E-001 0.13305061E+001 -.29959954E+001 0.17600071E+001 0.34010375E+001
0.20897503E+001 0.82524784E+000 -.29099428E-001 0.10650818E+001 0.38023981E+000 -.47990492E+000 0.25152073E+001 -.29651721E+001 0.93511298E+001 0.41071349E+001
0.19436059E+001 -.21310817E+001 -.11777160E+001 0.37427084E+000 -.23346147E+000 -.23546299E+000 0.15979059E+001 -.25063983E+001 0.36278694E+001 0.34278922E+001
0.29524749E+001 0.26573298E+001 0.57710496E+000 0.18354575E+003 0.11579265E-001 0.51488006E+000 0.18431329E+001 -.17220323E+001 0.33084380E+001 0.46588020E+001
0.22163196E+001 0.50628509E+000 0.29876488E+000
0.63439964E+000 0.11741307E+001 0.10258301E+001 0.15219998E+001 0.12620366E+001 0.12115235E+001 0.14342894E+001 0.16672180E+001 0.17172085E+001 0.14713518E+001
0.22375425E+001 0.12276871E+001 0.11273105E+001 0.60371540E+000 0.54981569E+000 0.46041944E+000 0.71018292E+000 0.63938506E+000 0.77537719E+000 0.11237809E+001
0.77158405E+000 0.11333961E+001 0.52136560E+000 0.49415514E+000 0.65089650E+000 0.11140323E+001 0.70506640E+000 0.12982223E+001 0.30055884E+001 0.11373076E+001
0.11928375E+001 0.20626632E+001 0.39839141E+000 0.13409580E+001 0.29771505E+000 0.79082795E+000 0.89905393E+000 0.11110295E+001 0.97848251E+000 0.68154607E+000
0.97693842E+000 0.24978876E+001 0.71763236E+000 0.00000000E+000 0.44427140E+000 0.62523220E+000 0.70680661E+000 0.70086838E+000 0.92748671E+000 0.13082800E+001
0.72693163E+000 0.60103735E+000 0.10812168E+001
-.23930212E+004 0.53000000E+002 0.48920425E+004 0.51154167E+004 0.49471914E+004
75
0.17082252E+001 0.14743228E+001 0.14630301E+001 0.17725397E+001 0.18878702E+001 0.11444790E+001 0.15634825E+001 0.15442396E+001 0.22256389E+001 0.44922873E+000
0.10073429E+001 -.28137867E+002 -.28427374E+002 -.20948525E+001 -.10030529E+001 -.11238029E+001 0.13907442E+001 -.37384513E+001 0.16065201E+001 0.18093083E+001
0.19685993E+001 -.45176655E+000 -.19533474E+001 0.12636146E+001 -.71884337E+000 -.63544621E+000 0.10105534E+001 -.29943433E+001 0.25023322E+001 0.38218874E+001
0.15608997E+001 -.17267638E+001 -.24784802E+001 0.12938121E+000 -.19653057E+001 -.15787780E+000 0.20714243E+001 -.31414044E+001 0.29336506E+002 0.30624259E+001
0.14492313E+001 0.26513923E+000 0.86172406E+000 0.14047870E+001 0.21315192E+000 0.23441828E+000 0.18809992E+001 -.17002042E+001 0.24249468E+001 0.24630090E+001
0.22030487E+001 -.27414661E+000 -.39162951E+000
0.99220376E+000 0.12305519E+001 0.13113187E+001 0.46856945E+001 0.65737529E+001 0.12024252E+001 0.11061509E+002 0.50264415E+001 0.38038215E+001 0.58103298E+000
0.53427195E+001 0.00000000E+000 0.00000000E+000 0.92975693E+001 0.14794567E+001 0.96837921E+000 0.34276199E+001 0.21871525E+001 0.49727906E+001 0.18737862E+001
0.84535104E+001 0.62720207E+001 0.67775781E+001 0.49140355E+001 0.30448244E+001 0.29317388E+001 0.28429398E+001 0.27307280E+001 0.42446947E+001 0.87350324E+001
0.37855266E+001 0.31407309E+001 0.11403405E+001 0.78727955E+000 0.31437136E+001 0.52952315E+001 0.80264868E+001 0.22557553E+001 0.00000000E+000 0.12144030E+002
0.93305127E+001 0.38813563E+001 0.92463614E+001 0.35308859E+001 0.45420019E+001 0.44352830E+001 0.52439726E+001 0.46747616E+001 0.10260362E+001 0.41420627E+001
0.86345716E+001 0.42184718E+000 0.72276030E+001
-.23944478E+004 0.53000000E+002 0.48948956E+004 0.51182699E+004 0.49500446E+004
76
0.11863672E+001 0.16687104E+001 0.81735529E+000 0.10305730E+001 0.74662648E+000 0.11135579E+001 0.10960757E+001 0.79144974E+000 0.11253961E+001 0.20964164E+001
0.10020204E+001 -.10612998E+001 -.11546803E+001 0.62528520E+000 0.17742936E+000 0.37207931E+000 0.26235468E+001 -.18089056E+001 0.42539329E+001 0.33499752E+001
0.25364618E+001 -.78802540E+000 -.11460553E+001 0.70297918E+000 -.29596068E+001 -.12169187E+001 0.26810075E+000 -.36120974E+001 0.17366283E+001 0.16298447E+001
0.13908851E+001 -.76626876E+000 -.15086814E+001 0.16328900E+001 -.31754529E+000 0.47551053E+000 0.11753874E+001 -.34705548E+001 0.27642389E+001 0.20131470E+001
0.97986144E+000 0.27656113E+002 0.40903222E+001 0.15078969E+001 0.16030299E+000 -.43331730E+000 0.25043621E+001 -.28803226E+001 0.28070210E+002 0.27967127E+002
0.37348337E+001 0.10118761E+001 0.76064888E+000
0.48030627E+000 0.78995891E+000 0.23512889E+000 0.24038021E+000 0.24727989E+000 0.27457356E+000 0.37152726E+000 0.20665281E+000 0.25537110E+000 0.72851984E+000
0.48965322E+000 0.39011315E+000 0.94293338E+000 0.45995665E+000 0.44918581E+000 0.27372409E+000 0.94192083E+000 0.52992233E+000 0.60561315E+000 0.75733227E+000
0.58046409E+000 0.56889036E+000 0.99872994E+000 0.71925802E+000 0.99397804E+000 0.53419214E+000 0.51799761E+000 0.11470514E+001 0.39518927E+000 0.58440816E+000
0.83834414E+000 0.53894561E+000 0.48430274E+000 0.56925634E+000 0.29119592E+000 0.31489074E+000 0.40988606E+000 0.69008736E+000 0.84383071E+000 0.55907367E+000
0.42755637E+000 0.00000000E+000 0.25456672E+001 0.10898776E+001 0.45908532E+000 0.53846614E+000 0.61755242E+000 0.76964110E+000 0.00000000E+000 0.00000000E+000
0.95708887E+000 0.36145192E+000 0.52518626E+000
-.24107889E+004 0.53000000E+002 0.49275778E+004 0.51509521E+004 0.49827268E+004
77
0.48598483E+000 0.48900847E+000 0.24884076E+000 0.42149269E+000 0.85071538E+000 0.29537222E+000 0.40744164E+000 0.39597597E+000 0.54970312E+000 0.35726459E+002
0.51677141E+001 -.53439274E+001 -.98476217E+000 0.70363238E+000 -.45885788E+000 0.55625196E+000 0.32256682E+001 -.18485063E+001 0.33013687E+001 0.39407616E+001
0.50635730E+001 -.27345235E+000 -.16000312E+001 0.19336167E+000 -.31727424E+000 -.30364497E+000 0.25851134E+001 -.34119553E+001 0.31424199E+001 0.22211134E+001
0.10382344E+001 -.27038524E+001 -.18889557E+001 0.12367330E+001 0.82866448E+000 0.74782531E+000 0.77113890E+001 -.15539583E+001 0.29713869E+001 0.39709640E+001
0.23216519E+001 0.57992894E+000 -.87814331E+000 0.22502542E+001 -.13660481E+001 -.61365626E+000 -.28290743E+000 -.27035883E+001 0.29023526E+001 0.23439963E+001
0.22969236E+001 0.11755711E+001 -.17110997E+000
0.24924595E+000 0.24681693E+000 0.14057724E+000 0.23727463E+000 0.52869670E+000 0.15766500E+000 0.22449033E+000 0.20652172E+000 0.35844989E+000 0.32706651E+002
0.58766684E+001 0.31916283E+001 0.50564109E+000 0.48816904E+000 0.34993225E+000 0.59820818E+000 0.16409187E+001 0.44546450E+000 0.16584845E+001 0.13183877E+001
0.32793578E+001 0.48676928E+000 0.35073575E+000 0.25418003E+000 0.23120763E+000 0.22191685E+000 0.59391877E+000 0.65291595E+000 0.82047779E+000 0.40627690E+000
0.26384148E+000 0.22233012E+001 0.96142835E+000 0.63669066E+000 0.55482479E+000 0.51301365E+000 0.25289077E+001 0.65957951E+000 0.94497251E+000 0.12965764E+001
0.96707874E+000 0.10578253E+001 0.52582875E+000 0.61463588E+000 0.64411663E+000 0.47751892E+000 0.75075915E+000 0.72985279E+000 0.64424934E+000 0.77503311E+000
0.88198960E+000 0.42626257E+000 0.32482674E+000
-.23689344E+004 0.53000000E+002 0.48438688E+004 0.50672430E+004 0.48990178E+004
78
0.11139407E+001 0.10222065E+001 0.11197887E+001 0.13181213E+001 0.13633831E+001 0.10735211E+001 0.12062893E+001 0.11200085E+001 0.11723099E+001 0.22919962E+001
0.73686520E+000 -.24162963E+001 -.31635222E+001 0.84439126E-001 -.30779495E+000 0.54772719E-001 0.17601124E+001 -.21831575E+001 0.29197933E+001 0.26729543E+001
0.18070622E+001 0.13833597E+001 -.53956267E-001 0.48690384E+000 -.28683750E+000 0.40974595E+000 0.85726261E+000 -.27404189E+002 0.27789537E+002 0.27541265E+002
0.30217732E+001 -.10544053E+001 -.14220129E+001 0.10201993E+001 -.10437604E+001 -.34515882E+000 0.21857189E+001 -.36821833E+001 0.28905131E+001 0.26596633E+001
0.17124431E+001 0.21018427E+001 0.43854671E+001 0.28316630E+002 0.61555680E+000 0.25494542E+000 0.18891203E+001 -.14007754E+001 0.24135317E+001 0.26375122E+001
0.25750821E+001 -.62563097E+000 0.14656368E+001
0.29293424E+000 0.27152952E+000 0.22675094E+000 0.39019973E+000 0.33269225E+000 0.29879232E+000 0.47300741E+000 0.34247328E+000 0.31096435E+000 0.10699680E+001
0.48093060E+000 0.60740254E+000 0.86452688E+000 0.36462949E+000 0.31081508E+000 0.54018076E+000 0.47260880E+000 0.52327580E+000 0.65925900E+000 0.42410779E+000
0.37607120E+000 0.28855902E+001 0.70258730E+000 0.13079136E+001 0.91785621E+000 0.98886758E+000 0.80516935E+000 0.00000000E+000 0.00000000E+000 0.00000000E+000
0.12683836E+001 0.45244121E+000 0.62421895E+000 0.45030119E+000 0.38900957E+000 0.48889499E+000 0.53771460E+000 0.55462548E+000 0.53413957E+000 0.43564636E+000
0.30476119E+000 0.10508503E+001 0.63474389E+001 0.00000000E+000 0.91531938E+000 0.13185859E+001 0.11579617E+001 0.64672998E+000 0.99044160E+000 0.97083730E+000
0.82448319E+000 0.40224812E+000 0.62407226E+000
-.23432196E+004 0.53000000E+002 0.47924392E+004 0.50158134E+004 0.48475882E+004
79
0.11705648E+001 0.10145065E+001 0.77231369E+000 0.91723153E+000 0.90444186E+000 0.53351503E+000 0.68096723E+000 0.11045970E+001 0.98219311E+000 0.13806626E+002
0.19189769E+001 -.57016631E+001 -.47051503E+001 -.60572614E+000 -.72706764E+000 0.18866232E+001 0.75978503E+001 -.60086288E+000 0.51753329E+001 0.36226213E+002
0.29388607E+001 -.48688157E+000 -.12485740E+001 0.40125306E+000 -.68856362E+000 0.19402741E+000 0.15542439E+001 -.23652665E+001 0.28825062E+002 0.21364853E+001
0.34065681E+001 -.37186628E+001 -.34156242E+001 0.39064798E+000 0.48365294E-001 0.34139697E+000 0.22821640E+001 -.20174366E+001 0.33037779E+001 0.56990416E+001
0.41113490E+001 0.27755279E+000 -.22381287E-001 0.20474895E+001 -.54972481E+000 -.71279305E+000 0.15873547E+001 -.26416009E+001 0.26025128E+001 0.31506443E+001
0.11940358E+001 -.11326415E+001 -.56883870E+000
0.43325027E+000 0.30980001E+000 0.25566805E+000 0.27017832E+000 0.24800564E+000 0.16210464E+000 0.25951311E+000 0.36051691E+000 0.31639887E+000 0.96293202E+001
0.99838770E+000 0.28159886E+001 0.17575818E+001 0.92086254E+000 0.10655125E+001 0.13971803E+001 0.21865210E+001 0.12295394E+001 0.11720696E+001 0.00000000E+000
0.97695024E+000 0.60417700E+000 0.42746625E+000 0.38310617E+000 0.36828796E+000 0.37720478E+000 0.30345495E+000 0.68146170E+000 0.00000000E+000 0.53401178E+000
0.83245758E+000 0.19035309E+001 0.10939704E+001 0.79730183E+000 0.54485850E+000 0.67960106E+000 0.69193103E+000 0.41916906E+000 0.76822785E+000 0.18239283E+001
0.17551702E+001 0.24665175E+000 0.32945786E+000 0.38381419E+000 0.22923396E+000 0.29819177E+000 0.27236693E+000 0.28593007E+000 0.29810536E+000 0.41132439E+000
0.26653758E+000 0.36517594E+000 0.36548165E+000
-.23397694E+004 0.53000000E+002 0.47855389E+004 0.50089131E+004 0.48406878E+004
80
0.77074084E+000 0.56069054E+000 0.54382937E+000 0.92400955E+000 0.74102878E+000 0.53211892E+000 0.49618567E+000 0.74879272E+000 0.67988238E+000 0.94890173E+001
0.40169330E+001 -.27177220E+001 -.31920086E+001 0.17210938E+000 -.15943321E+000 0.10996168E+001 0.21755527E+001 -.26441212E+001 0.33139602E+001 0.44562372E+001
0.94613995E+001 -.10275199E+001 -.11848767E+001 0.16789427E+000 -.12728033E+001 -.10891148E+001 0.14579606E+001 -.33900723E+001 0.21523664E+001 0.25092934E+001
0.64253007E+000 -.47983833E+001 -.19054742E+001 0.11905881E+000 -.83117721E+000 0.26831095E+000 0.25803931E+001 -.23215496E+001 0.22497998E+001 0.46432622E+001
0.89490884E+000 0.16511049E+001 0.11167795E+001 0.33792442E+001 0.17797683E+000 -.30715067E+000 0.20162183E+001 -.23181054E+001 0.32789709E+001 0.30462462E+001
0.20385676E+001 0.65067130E+000 -.30022114E+000
0.37327794E+000 0.24200829E+000 0.21375195E+000 0.29395703E+000 0.28793896E+000 0.27916736E+000 0.21507740E+000 0.34302242E+000 0.24162707E+000 0.11236858E+002
0.28038748E+001 0.13828037E+001 0.14034648E+001 0.57568048E+000 0.49742512E+000 0.11622526E+001 0.88725905E+000 0.76912670E+000 0.17576596E+001 0.42170166E+001
0.63449375E+001 0.38401153E+000 0.34451980E+000 0.47215944E+000 0.61218660E+000 0.45991575E+000 0.38016340E+000 0.10660997E+001 0.41927771E+000 0.61634608E+000
0.47743875E+000 0.23477982E+001 0.89578607E+000 0.44957671E+000 0.49635712E+000 0.15124899E+001 0.21730577E+001 0.10216369E+001 0.83840842E+000 0.27907916E+001
0.99353901E+000 0.14999486E+001 0.67989387E+000 0.10880626E+001 0.46852288E+000 0.69048298E+000 0.64490290E+000 0.72693841E+000 0.10844955E+001 0.63866324E+000
0.73687428E+000 0.51517447E+000 0.50029732E+000
-.23430124E+004 0.53000000E+002 0.47920249E+004 0.50153991E+004 0.48471738E+004
81
0.85242763E+000 0.12912336E+001 0.10384432E+001 0.63214291E+000 0.69879998E+000 0.81782290E+000 0.11529080E+001 0.76080659E+000 0.72461516E+000 0.67752239E+001
0.27122979E+001 -.24914872E+001 -.28616818E+001 -.15812375E+001 -.10466799E+001 -.27929069E+000 0.59058063E+000 -.88123051E+000 0.62305086E+001 0.26540053E+001
0.33748660E+000 -.15676758E+001 -.15226802E+001 0.19717543E+001 -.12817470E+001 -.43611201E+000 0.14993006E+001 -.28675274E+002 0.35163472E+001 0.31558327E+001
0.20109043E+001 -.22996437E+001 -.10973088E+001 0.48645059E+000 0.11412303E+001 0.13926066E+001 0.10189894E+002 -.14415833E+001 0.64661123E+001 0.37476830E+001
0.32360334E+001 0.22066692E+000 -.59550555E+000 0.12250999E+001 -.80122831E+000 -.61789972E+000 0.12476940E+001 -.33981161E+001 0.25722976E+001 0.26219215E+001
0.11942773E+001 -.83804645E+000 -.63960500E+000
0.21744440E+000 0.40462208E+000 0.45621268E+000 0.17715394E+000 0.87334700E+000 0.36127233E+000 0.58725157E+000 0.34845465E+000 0.28272005E+000 0.18245781E+002
0.14908734E+001 0.20558987E+001 0.52612218E+001 0.14209752E+001 0.55132948E+001 0.14374098E+001 0.38594280E+001 0.57921820E+001 0.72685071E+001 0.26414688E+001
0.14489173E+001 0.15159274E+001 0.96923851E+000 0.18329321E+001 0.23196892E+001 0.66135796E+000 0.76507139E+000 0.00000000E+000 0.25084952E+001 0.13186464E+001
0.15466116E+001 0.76076445E+001 0.48978848E+001 0.38681470E+001 0.12270703E+001 0.15225345E+001 0.56275275E+001 0.22999708E+001 0.43437071E+001 0.13975653E+001
0.16066420E+001 0.65168835E+000 0.44823765E+000 0.42598644E+000 0.15000521E+001 0.13462152E+001 0.78228861E+000 0.13892352E+001 0.83470373E+000 0.91595835E+000
0.11223268E+001 0.59515647E+000 0.16518462E+001
-.23780364E+004 0.53000000E+002 0.48620728E+004 0.50854470E+004 0.49172218E+004
82
0.13647909E+001 0.91835902E+000 0.10367624E+001 0.14602338E+001 0.14896755E+001 0.11971683E+001 0.68966912E+000 0.11750741E+001 0.94276502E+000 0.44148422E+001
0.11097465E+001 -.25746070E+001 -.37073049E+001 -.69184014E+000 -.63998974E+000 -.12751543E+000 0.18351967E+001 -.17256402E+001 0.24349065E+001 0.39842801E+001
0.17743164E+001 -.45063247E+000 -.99874745E+000 0.23398289E+001 -.42880465E-001 0.19559615E+000 0.27160740E+001 -.36027908E+001 0.34078318E+001 0.25663311E+001
0.27532805E+001 -.16728763E+001 -.31652351E+001 0.13853124E+000 -.16027459E+001 0.19368379E+000 0.27365178E+001 -.40221303E+001 0.23108667E+001 0.29966964E+001
0.18116068E+001 0.10664215E+001 0.61039561E+000 0.12278051E+001 -.20310400E+000 -.13275136E+001 0.16556874E+001 -.36126405E+001 0.25926908E+001 0.29161831E+001
0.10848242E+001 -.92479125E-001 0.12843736E+000
0.70695020E+000 0.29476498E+000 0.35318921E+000 0.58275549E+000 0.63467759E+000 0.86800002E+000 0.27944183E+000 0.57037047E+000 0.29515979E+000 0.31247742E+001
0.67860979E+000 0.11215543E+001 0.12313332E+001 0.53828744E+000 0.74687652E+000 0.79585275E+000 0.75752507E+000 0.69455663E+000 0.87493070E+000 0.12921739E+001
0.63791876E+000 0.60655473E+000 0.62842355E+000 0.14722934E+001 0.59491358E+000 0.57654102E+000 0.95599621E+000 0.32221814E+001 0.79919497E+000 0.64994171E+000
0.93565692E+000 0.16012457E+001 0.21710938E+001 0.68059726E+000 0.11867629E+001 0.95846886E+000 0.13997983E+001 0.27810617E+001 0.72782706E+000 0.15429602E+001
0.61533753E+000 0.69697788E+000 0.78309607E+000 0.50144343E+000 0.39496497E+000 0.81738183E+000 0.67229715E+000 0.11595509E+001 0.63612185E+000 0.93752443E+000
0.57994285E+000 0.58566920E+000 0.56905575E+000
-.23438443E+004 0.53000000E+002 0.47936886E+004 0.50170628E+004 0.48488376E+004
83
0.92197158E+000 0.12057402E+001 0.71462694E+000 0.12567737E+001 0.11840867E+001 0.81399180E+000 0.81512382E+000 0.77555645E+000 0.93897722E+000 0.53016246E+001
0.25212086E+001 -.33081343E+001 -.55833307E+001 0.17694555E+001 -.54376755E+000 -.39924303E+001 0.26544415E+001 -.30013040E+001 0.23647157E+001 0.34472797E+001
0.38748335E+001 -.81487341E+000 -.14151786E+001 0.15415712E-001 -.27348270E+000 0.87525954E+000 0.26570250E+001 -.19680060E+001 0.29108396E+001 0.30033833E+001
0.16805403E+001 -.11825375E+002 -.20906800E+001 -.10069362E+001 -.11972571E+001 0.49264241E+000 0.12160949E+001 -.28422240E+001 0.21762150E+001 0.20772306E+001
0.23777778E+001 0.10643109E+001 0.43070901E+000 0.23491591E+001 0.33765792E+000 -.97810535E-001 0.19537700E+001 -.26715207E+001 0.28507759E+001 0.26000049E+001
0.21719381E+001 -.27462355E+000 -.87102159E+000
0.19796912E+001 0.97533236E+001 0.42989412E+001 0.93531257E+000 0.76471390E+001 0.74810505E+001 0.27212266E+001 0.59988461E+001 0.60979799E+001 0.10705959E+003
0.34053598E+002 0.63469041E+002 0.16119861E+003 0.84510092E+002 0.52540883E+002 0.12975268E+003 0.49075973E+002 0.50258739E+002 0.78517435E+002 0.41880219E+002
0.13524313E+003 0.18901142E+002 0.14361659E+002 0.23516126E+002 0.18089393E+002 0.23127041E+002 0.15893800E+002 0.12421791E+002 0.37077349E+002 0.13863364E+002
0.20006456E+002 0.52413868E+002 0.20351212E+001 0.54349219E+001 0.66687827E+000 0.18770472E+002 0.74423433E+001 0.27040553E+001 0.13223679E+002 0.25732130E+001
0.70709217E+001 0.12688583E+001 0.17144586E+001 0.74929629E+001 0.15416445E+001 0.47808134E+001 0.22354778E+001 0.21207278E+001 0.72067244E+000 0.19682718E+001
0.00000000E+000 0.49077764E+000 0.11850981E+001
-.23662601E+004 0.53000000E+002 0.48385203E+004 0.50618945E+004 0.48936692E+004
84
0.52546009E+000 0.67519724E+000 0.63899761E+000 0.69394913E+000 0.11948157E+001 0.17613933E+001 0.12770614E+001 0.65476412E+000 0.79537346E+000 0.38125334E+001
0.21510273E+001 -.20629489E+001 -.26040663E+001 -.97548076E+000 -.15316969E+001 -.74928334E+000 0.19472128E+001 -.34444149E+001 0.39424584E+001 0.14532543E+001
0.86410037E+000 -.53012353E+000 -.11334263E+000 0.14309011E+001 0.24557950E+000 0.96911531E+000 0.22460330E+001 -.44315701E+001 0.32820419E+001 0.36295188E+001
0.35301772E+001 -.43897306E+001 -.98224344E+000 -.25895813E+000 -.22440150E+000 -.50168038E+000 0.17341958E+001 -.32028912E+001 0.26321401E+001 0.33225750E+001
0.79897875E+000 0.31949761E+001 -.13419341E+000 0.24378277E+001 -.12187204E+000 -.26800615E+000 0.25344703E+001 -.34389833E+001 0.33365255E+001 0.26770762E+001
0.21994806E+001 0.62858621E+000 -.13314296E-003
0.18731987E+000 0.29148293E+000 0.26145652E+000 0.38074520E+000 0.47445319E+000 0.15751264E+001 0.13249134E+001 0.49599198E+000 0.42887789E+000 0.52018180E+001
0.21113452E+001 0.83267527E+000 0.19663442E+001 0.40962740E+000 0.40244853E+000 0.74666763E+000 0.12829652E+001 0.17865876E+001 0.20286113E+001 0.36898542E+000
0.86817032E+000 0.72897582E+000 0.43464334E+000 0.48598816E+000 0.36104387E+000 0.34364246E+000 0.61676001E+000 0.28388149E+001 0.13101483E+001 0.10601595E+001
0.10119509E+001 0.41802167E+001 0.36556422E+000 0.13379364E+001 0.10110708E+001 0.41547754E+000 0.18053067E+001 0.18917505E+001 0.12376464E+001 0.13668849E+001
0.83472963E+000 0.23764818E+001 0.27306140E+000 0.79964842E+000 0.64822635E+000 0.30684079E+000 0.84543692E+000 0.11563160E+001 0.12780532E+001 0.69642736E+000
0.49018211E+000 0.53992577E+000 0.66962522E+000
-.24457204E+004 0.53000000E+002 0.49974408E+004 0.52208151E+004 0.50525898E+004
85
0.79723599E+000 0.77122179E+000 0.85193399E+000 0.11329266E+001 0.68867670E+000 0.10485264E+001 0.57726888E+000 0.69519352E+000 0.62305748E+000 0.14724406E+001
0.81464031E+001 -.79223984E+001 -.20295653E+001 -.30317432E+000 -.71097173E+000 -.24364166E+000 0.16564732E+001 -.35279046E+001 0.22913660E+001 0.27516056E+001
0.14899932E+001 0.10755250E+001 -.19693358E+001 0.54329134E+000 0.12487686E-001 -.20339887E+001 0.79683616E+000 -.40179462E+001 0.26105652E+001 0.29520837E+001
0.13136287E+001 -.28649146E+000 -.56035580E+000 0.75390868E+000 0.84529572E-001 0.90976756E+000 0.14332912E+001 -.20890163E+001 0.30324238E+001 0.28043636E+001
0.20122056E+001 -.38509647E+000 0.26074366E+000 0.23186751E+001 -.22925756E+001 -.34390824E+001 0.87878532E+000 -.45768598E+001 0.17669712E+001 0.26818192E+001
0.65218940E+000 -.17198008E+000 0.76043005E+000
0.45874755E+000 0.43870579E+000 0.39294724E+000 0.51151652E+000 0.39060735E+000 0.43950177E+000 0.24742952E+000 0.35560810E+000 0.20613340E+000 0.10615460E+001
0.77329465E+001 0.17676181E+002 0.71162754E+000 0.40135338E+000 0.21243319E+000 0.32647623E+000 0.54206637E+000 0.59380360E+000 0.59415075E+000 0.64307596E+000
0.29855800E+000 0.11242674E+001 0.93446653E+000 0.81711361E+000 0.76870466E+000 0.19353405E+001 0.66819451E+000 0.13300912E+001 0.65655143E+000 0.94551976E+000
0.77800051E+000 0.11373407E+001 0.72306585E+000 0.35085644E+000 0.71940415E+000 0.11693408E+001 0.30788664E+000 0.10062811E+001 0.69577146E+000 0.10518457E+001
0.88444215E+000 0.23142358E+001 0.14405609E+001 0.15366531E+001 0.15019359E+001 0.46019915E+001 0.80225300E+000 0.35748155E+001 0.71084420E+000 0.34879528E+001
0.12171282E+001 0.94250681E+000 0.40609012E+000
-.24495706E+004 0.53000000E+002 0.50051412E+004 0.52285154E+004 0.50602901E+004
86
0.97394446E+000 0.70729879E+000 0.89367398E+000 0.78075653E+000 0.73730666E+000 0.95311446E+000 0.98092411E+000 0.12550825E+001 0.68069783E+000 0.69309457E+001
0.22106863E+001 -.42064422E+001 -.52334825E+001 -.83837488E+000 -.10288140E+001 -.21600542E+000 0.19180435E+001 -.35578294E+001 0.34016068E+001 0.50470211E+001
0.15386547E+001 -.12598003E+000 -.46361557E+000 0.18833799E+001 0.41201497E+000 -.35920935E+000 0.19705376E+001 -.28326991E+001 0.32213646E+001 0.26831860E+001
0.23436971E+001 -.21544390E+001 -.41739068E+000 -.16927849E+000 0.15145852E-001 0.45231779E+000 0.25311724E+001 -.29788557E+001 0.46053175E+001 0.30878949E+001
0.21899665E+001 0.12124931E+001 -.58045475E-001 0.17365250E+001 -.16295307E+001 -.22941357E+000 0.56381602E+000 -.34167721E+001 0.19360965E+001 0.33214556E+001
0.11225849E+001 0.26211767E+000 0.14384779E-002
0.53842271E+000 0.30911898E+000 0.33068771E+000 0.39214105E+000 0.28882330E+000 0.58697408E+000 0.47681710E+000 0.77025000E+000 0.30459501E+000 0.72582084E+001
0.19187538E+001 0.20348035E+001 0.57184953E+001 0.84894040E+000 0.71507799E+000 0.69669755E+000 0.87055767E+000 0.95521939E+000 0.13451524E+001 0.14116026E+001
0.82132182E+000 0.53144685E+000 0.73036926E+000 0.80947653E+000 0.63060593E+000 0.61314670E+000 0.69864867E+000 0.94605620E+000 0.96742714E+000 0.80971684E+000
0.72474556E+000 0.11441286E+001 0.50517341E+000 0.57828136E+000 0.57431629E+000 0.45866914E+000 0.68790174E+000 0.90307183E+000 0.27048735E+001 0.10694314E+001
0.10616436E+001 0.12344486E+001 0.69864626E+000 0.53856647E+000 0.62957750E+000 0.41791082E+000 0.42127228E+000 0.87016206E+000 0.42347485E+000 0.11671108E+001
0.51671708E+000 0.49767365E+000 0.42046681E+000
-.23873576E+004 0.53000000E+002 0.48807151E+004 0.51040894E+004 0.49358641E+004
87
0.13783955E+001 0.12940839E+001 0.10682528E+001 0.11086603E+001 0.15768280E+001 0.16655527E+001 0.10316561E+001 0.90888761E+000 0.10957341E+001 0.19468563E+001
0.79763249E+000 -.12457156E+001 -.11786069E+001 0.13962741E+000 -.27980179E+000 -.23563738E+000 0.37914180E+001 -.26035694E+001 0.23947614E+001 0.32654471E+001
0.18314396E+001 -.91100110E+000 -.23559124E+001 -.24664952E-001 -.11247659E+001 0.13970190E+001 0.56092655E+000 -.21329998E+001 0.36267807E+002 0.19338175E+001
0.18861973E+001 -.12077352E+001 -.83291306E+000 0.49498441E+000 -.45968537E+000 -.38903306E-001 0.22468005E+001 -.29144056E+001 0.26486591E+001 0.24918018E+001
0.15263144E+001 0.22642071E+001 0.31513912E+000 0.31829636E+001 -.36920257E+000 -.69149629E-001 0.13721225E+001 -.10351331E+002 0.24287098E+001 0.24629797E+001
0.20609092E+001 -.28662974E+000 0.71935734E+000
0.54796000E+000 0.49397553E+000 0.33570543E+000 0.35734823E+000 0.11836695E+001 0.76871187E+000 0.36545978E+000 0.26552697E+000 0.35304670E+000 0.16971013E+001
0.43868583E+000 0.51845848E+000 0.53808248E+000 0.51203218E+000 0.74713694E+000 0.62190027E+000 0.77658881E+000 0.88715186E+000 0.55259815E+000 0.97760492E+000
0.85885243E+000 0.85652870E+000 0.10324003E+001 0.87645778E+000 0.97647682E+000 0.10326608E+001 0.13807153E+001 0.95987101E+000 0.00000000E+000 0.62263206E+000
0.12661094E+001 0.12967223E+001 0.59933914E+000 0.36883984E+000 0.35483209E+000 0.31598378E+000 0.10906155E+001 0.77870385E+000 0.63071297E+000 0.89532166E+000
0.41103182E+000 0.16840450E+001 0.49328349E+000 0.45091023E+001 0.53098957E+000 0.49266845E+000 0.71027139E+000 0.34894752E+001 0.45466998E+000 0.93023390E+000
0.75181948E+000 0.42298551E+000 0.11414978E+001
-.24515665E+004 0.53000000E+002 0.50091331E+004 0.52325073E+004 0.50642820E+004
88
0.90226976E+000 0.75659444E+000 0.62318428E+000 0.10119949E+001 0.75552176E+000 0.58865264E+000 0.56170462E+000 0.70183941E+000 0.15711822E+001 0.60203201E+001
0.14275773E+001 -.27051409E+001 -.17121892E+001 0.61400109E+000 -.11149346E+001 0.14584217E+001 0.15925316E+001 -.16083337E+001 0.20964437E+001 0.24950542E+001
0.26479185E+001 -.21766421E+000 -.10142213E+001 0.23828556E+000 -.49994557E+000 -.92059466E+000 0.11867358E+001 -.53010075E+001 0.23170186E+001 0.26545776E+001
0.34592713E+001 -.54764548E+000 0.22006254E+000 0.20697361E+001 -.37273342E+000 -.55047836E+000 0.41202813E+000 -.23618690E+001 0.24191282E+001 0.24832885E+001
0.32767234E+001 0.42268347E+000 -.10058406E+000 0.10010417E+001 0.22253790E+000 0.34736974E+000 0.37459340E+001 -.21865428E+001 0.27789762E+001 0.86034989E+001
0.15229330E+001 0.31431180E+000 -.52131128E-001
0.16586690E+001 0.16565743E+001 0.14587986E+001 0.40934771E+000 0.19257783E+001 0.14398587E+001 0.11787765E+001 0.10811355E+001 0.48143443E+001 0.25666510E+002
0.69429398E+001 0.81342739E+001 0.12348640E+001 0.58812493E+000 0.27033755E+001 0.11204112E+002 0.44964971E+001 0.12645710E+001 0.39570645E+001 0.23231186E+001
0.81883691E+001 0.10764239E+001 0.62974559E+000 0.15238366E+001 0.24641039E+001 0.49798513E+001 0.32310106E+001 0.39466931E+002 0.33353746E+001 0.14469460E+001
0.14949080E+002 0.10111222E+001 0.14730534E+001 0.94580995E+000 0.50676054E+000 0.29747562E+001 0.18199699E+001 0.13366686E+001 0.17277646E+001 0.13132819E+001
0.40458457E+001 0.12158202E+001 0.64700139E+000 0.74882091E+000 0.64474242E+000 0.11256703E+001 0.52716486E+001 0.17465472E+001 0.12205205E+001 0.79697940E+001
0.69941913E+000 0.89778610E+000 0.17475029E+001
-.24514108E+004 0.53000000E+002 0.50088216E+004 0.52321958E+004 0.50639705E+004
89
0.13813199E+001 0.20332384E+001 0.11064556E+001 0.11090010E+001 0.11981975E+001 0.12166357E+001 0.13098162E+001 0.14043132E+001 0.17570092E+001 0.12668821E+001
0.20165563E+001 -.20467250E+001 -.19704715E+001 -.54919813E-002 -.36359825E+000 0.73974625E+000 0.17396212E+001 -.19006659E+001 0.23007739E+001 0.70601264E+001
0.23702335E+001 -.71275286E+000 -.74061510E+000 0.16953062E+001 -.41154868E+000 -.17782512E+001 0.12779394E+001 -.26559265E+001 0.33623963E+001 0.11454594E+001
0.22720891E+001 -.41194194E+000 -.17180312E+001 0.28029241E+000 -.61601066E+000 -.60311136E+000 0.13188777E+001 -.38696712E+001 0.27104065E+001 0.26370733E+001
0.19681930E+001 0.35810238E+000 0.34846017E+001 0.44778088E+001 -.61306986E+000 -.94481841E-001 0.18907363E+001 -.21916024E+001 0.38092126E+001 0.39751068E+001
0.23781477E+001 -.50218670E+000 0.69338544E+000
0.15282355E+001 0.17724913E+001 0.56692074E+000 0.54192749E+000 0.63731522E+000 0.65779353E+000 0.82052330E+000 0.60616423E+000 0.96013753E+000 0.18438399E+001
0.14998307E+001 0.58493312E+000 0.18484160E+001 0.10709713E+001 0.39603987E+000 0.65294975E+000 0.41423400E+000 0.57825601E+000 0.71257302E+000 0.11697497E+002
0.67591289E+000 0.73703156E+000 0.77431338E+000 0.38802879E+001 0.76404613E+000 0.12804639E+001 0.94815647E+000 0.14231272E+001 0.29758891E+001 0.13958618E+001
0.11372697E+001 0.26452808E+000 0.93651552E+000 0.50912020E+000 0.90564438E+000 0.47530313E+000 0.57124995E+000 0.19554796E+001 0.61197826E+000 0.56124991E+000
0.10235446E+001 0.62805903E+000 0.18756058E+001 0.24073848E+001 0.13194283E+001 0.80923333E+000 0.13907300E+001 0.15800310E+001 0.11470244E+001 0.12611070E+001
0.00000000E+000 0.88530589E+000 0.61154180E+000
-.24181681E+004 0.53000000E+002 0.49423362E+004 0.51657104E+004 0.49974851E+004
90
0.15603563E+001 0.15905016E+001 0.16080114E+001 0.17255208E+001 0.11755123E+001 0.17093473E+001 0.28686242E+001 0.13281330E+001 0.18641391E+001 0.43202111E+000
0.12151221E+001 -.28810154E+002 -.18670813E+001 0.42426986E+000 0.27691340E+000 0.67373080E+000 0.28946339E+001 -.14305806E+001 0.16581882E+001 0.27577335E+002
0.28814719E+002 -.99990308E+000 -.16090735E+001 0.44315968E+000 -.66272324E+000 -.22434437E+000 0.13028914E+001 -.31053275E+001 0.54482484E+001 0.21959761E+001
0.14572805E+001 -.15338404E+001 -.93840770E-001 0.87155084E+000 -.21427202E+001 -.16324766E+001 0.11788336E+001 -.24453073E+001 0.18418141E+001 0.29376625E+001
-.74512224E+001 0.58034984E+000 0.49186287E+000 0.17227852E+001 -.34413447E+000 0.22151302E+000 0.18768002E+001 -.29797991E+001 0.40451451E+001 0.29849007E+001
0.44036335E+001 0.30083041E+000 -.13916614E+001
0.38660221E+000 0.39956009E+000 0.38877108E+000 0.44112788E+000 0.27517915E+000 0.46700505E+000 0.85182816E+000 0.37551986E+000 0.56711351E+000 0.27496883E+000
0.48940623E+000 0.00000000E+000 0.61434316E+000 0.57771647E+000 0.71549995E+000 0.63036263E+000 0.98000913E+000 0.57480092E+000 0.53818228E+000 0.00000000E+000
0.00000000E+000 0.17657123E+000 0.30664600E+000 0.24598003E+000 0.26405161E+000 0.18966889E+000 0.16260231E+000 0.52247134E+000 0.10654560E+001 0.24130718E+000
0.33623183E+000 0.57953603E+000 0.74686796E+000 0.90014552E+000 0.50926204E+000 0.60115041E+000 0.48766195E+000 0.75450584E+000 0.12343682E+001 0.12630769E+001
0.12944650E+001 0.31357800E+000 0.33614795E+000 0.29305343E+000 0.24528785E+000 0.28579850E+000 0.21083290E+000 0.52234000E+000 0.86712677E+000 0.48770780E+000
0.11817535E+001 0.30869712E+000 0.24865855E+000
-.24075585E+004 0.53000000E+002 0.49211169E+004 0.51444911E+004 0.49762659E+004
91
0.15076893E+001 0.97699987E+000 0.81494670E+000 0.95679468E+000 0.74823010E+000 0.77243506E+000 0.10213152E+001 0.15158765E+001 0.98730475E+000 0.23153938E+001
0.29339907E+001 -.27053288E+001 -.30312586E+002 -.53863220E+000 -.25215387E+001 -.29111616E+000 0.85729707E+000 -.34821680E+001 0.32274080E+001 0.42479336E+001
0.23484581E+001 -.10021342E+001 -.32272502E+000 0.34460299E+000 0.16169469E+001 0.53316676E+000 0.81102529E+001 -.11683382E+001 0.29086833E+001 0.22029321E+001
0.11780411E+001 -.74289444E+000 -.20463754E+001 0.57400077E+000 -.13195083E+000 0.19181494E+000 0.13290178E+001 -.24857670E+001 0.28488343E+001 0.51121077E+001
0.20756880E+001 0.32900349E-001 0.16063695E+001 0.22643769E+001 -.73793495E+000 0.22476003E+000 0.17422937E+001 -.18470314E+001 0.38057536E+001 0.29076853E+001
0.22218121E+001 -.11479911E+001 0.28135837E+000
0.14647780E+001 0.20794842E+000 0.29976423E+000 0.20180425E+000 0.15722498E+000 0.28677890E+000 0.30940050E+000 0.10921596E+001 0.18688356E+000 0.19104615E+001
0.14996115E+001 0.45883456E+000 0.00000000E+000 0.32056491E+000 0.55308932E+001 0.75781289E+000 0.97295126E+000 0.13468146E+001 0.24735261E+001 0.27878649E+001
0.14321034E+001 0.96792983E+000 0.28009451E+001 0.80752531E+000 0.17719258E+001 0.80591911E+000 0.84731282E+001 0.67262589E+000 0.17918407E+001 0.13723186E+001
0.10247504E+001 0.12054491E+001 0.12879782E+001 0.13014776E+001 0.60776512E+000 0.10202284E+001 0.94843106E+000 0.14517727E+001 0.94687837E+000 0.47187413E+001
0.65201821E+000 0.10610865E+001 0.21386186E+001 0.75456082E+000 0.10551568E+001 0.11718581E+001 0.10583228E+001 0.15319727E+001 0.11769632E+001 0.16205179E+001
0.00000000E+000 0.51749066E+000 0.10559883E+001
-.23923484E+004 0.53000000E+002 0.48906969E+004 0.51140711E+004 0.49458458E+004
92
0.36206989E+000 0.41678987E+000 0.52656178E+000 0.32154289E+000 0.52256676E+000 0.44906835E+000 0.53670384E+000 0.61459105E+000 0.42005562E+000 0.98603417E+001
0.19929377E+002 -.33949105E+002 -.19573420E+001 -.78474225E-001 -.59790787E+000 0.11340036E+000 0.23581016E+001 -.24964425E+001 0.22378969E+001 0.39681943E+001
0.14709182E+001 0.27570701E+001 -.85529578E+000 0.11615043E+001 0.15437748E+000 -.57806010E-001 0.14939292E+001 -.27012386E+001 0.43447276E+001 0.38211146E+001
0.20015266E+001 -.11132625E+001 0.37193829E+000 0.14796133E+001 0.67038530E+000 0.83651803E+000 0.39791213E+001 -.18863356E+001 0.51107293E+001 0.26884315E+001
0.13921480E+001 0.23039767E+000 -.33164602E+000 0.76212179E+000 -.39898593E+001 -.12970935E+001 0.89606841E+000 -.29782611E+002 0.19762765E+001 0.41332604E+001
0.22666189E+001 0.67538783E+000 0.91392396E-001
0.11949080E+000 0.12655733E+000 0.18083425E+000 0.12253722E+000 0.18195042E+000 0.19431566E+000 0.20508212E+000 0.25866527E+000 0.15133907E+000 0.67268195E+001
0.12223713E+002 0.00000000E+000 0.26548239E+000 0.30689023E+000 0.29185400E+000 0.17568494E+000 0.80337062E+000 0.34467695E+000 0.38169721E+000 0.73000553E+000
0.33059296E+000 0.14485206E+001 0.39165233E+000 0.48452297E+000 0.47310471E+000 0.31271906E+000 0.59470421E+000 0.49527055E+000 0.73372375E+000 0.63394354E+000
0.56568572E+000 0.88537150E+000 0.36943261E+000 0.59996561E+000 0.36418428E+000 0.36386259E+000 0.89847685E+000 0.35535557E+000 0.10603460E+001 0.58685969E+000
0.38355818E+000 0.10424608E+001 0.45298330E+000 0.52916354E+000 0.15140225E+001 0.54851309E+000 0.46651118E+000 0.00000000E+000 0.68291839E+000 0.95554225E+000
0.72039702E+000 0.33694500E+000 0.25398690E+000
-.23825241E+004 0.53000000E+002 0.48710482E+004 0.50944224E+004 0.49261971E+004
93
0.12123685E+001 0.10861987E+001 0.13749406E+001 0.10059536E+001 0.88387969E+000 0.10453726E+001 0.97097639E+000 0.12560231E+001 0.12417860E+001 0.29952075E+001
0.16037221E+001 -.16669563E+001 -.20216089E+001 -.35324402E+000 -.20030524E+001 0.54492079E+000 0.71941133E+000 -.34381889E+001 0.33831106E+001 0.30669060E+002
0.12842773E+001 -.12876803E+001 -.35216784E+001 0.62761875E+000 0.89685221E+000 -.11122574E+001 0.21267878E+001 -.24489615E+001 0.23036837E+001 0.14584301E+001
0.15919880E+001 -.15005411E+001 -.12167175E+001 0.59466684E+000 -.61973347E-001 -.17485142E+000 0.22650409E+001 -.23870337E+001 0.31113060E+001 0.36066344E+001
0.35388589E+001 0.58492435E+000 0.73906561E+000 0.19293674E+001 -.20154946E+001 -.43451150E+000 0.86108821E+000 -.25849486E+001 0.21727042E+001 0.23081807E+001
0.14433417E+001 -.83056364E+000 0.53234193E+000
0.55226420E+000 0.29798595E+000 0.48472064E+000 0.24527054E+000 0.30587848E+000 0.32529323E+000 0.30126815E+000 0.45220018E+000 0.40457658E+000 0.12974740E+001
0.10751010E+001 0.38900330E+000 0.78811104E+000 0.96017236E+000 0.14786427E+001 0.67466969E+000 0.87183937E+000 0.79131685E+000 0.78292265E+000 0.00000000E+000
0.89111418E+000 0.91528880E+000 0.17878282E+001 0.14418152E+001 0.17079935E+001 0.16631993E+001 0.78239185E+000 0.12311053E+001 0.10206688E+001 0.14680692E+001
0.11849407E+001 0.52865118E+000 0.81710621E+000 0.55092443E+000 0.11935515E+001 0.70161024E+000 0.82270683E+000 0.91468208E+000 0.10512984E+001 0.11780870E+001
0.21283424E+001 0.17766114E+001 0.11928118E+001 0.84433707E+000 0.90701344E+000 0.94502854E+000 0.33124562E+000 0.93178031E+000 0.73744063E+000 0.73834278E+000
0.72465154E+000 0.58134705E+000 0.10542786E+001
-.24014697E+004 0.53000000E+002 0.49089395E+004 0.51323137E+004 0.49640884E+004
94
0.83286899E+000 0.67179515E+000 0.15003941E+001 0.64642120E+000 0.50333183E+000 0.93326709E+000 0.73893167E+000 0.36414033E+000 0.67977437E+000 0.66415393E+001
0.26257952E+001 -.13798912E+002 -.39232964E+001 -.26672412E+001 -.22694716E+001 -.41141272E+000 0.45772526E+000 -.40197097E+001 0.25090089E+001 0.15697005E+001
0.53753905E+000 0.49164807E-001 -.69492425E+000 0.12119493E+001 0.22724378E+000 0.48256799E+000 0.18687308E+001 -.21216001E+001 0.27345103E+001 0.34027386E+001
0.23065389E+001 -.90353351E+000 -.12372734E+001 0.11257624E+001 0.25300885E+001 0.39618160E+000 0.14163179E+001 -.43965133E+001 0.26718851E+001 0.23748901E+001
0.16617769E+002 0.20066490E+000 0.44112176E+000 0.14796982E+001 -.22491849E+001 -.46808189E+000 0.21365611E+001 -.30526802E+001 0.38983093E+001 0.23758904E+001
0.15145486E+001 0.34331413E+000 -.28042956E+000
0.25280465E+000 0.36526476E+000 0.53248068E+000 0.28026332E+000 0.15917757E+000 0.41508650E+000 0.29402049E+000 0.21272454E+000 0.26562705E+000 0.62005338E+001
0.21616416E+001 0.36469559E+001 0.15926746E+001 0.37605000E+001 0.93894803E+000 0.54067305E+000 0.30697803E+000 0.82834918E+000 0.15879211E+001 0.60322175E+000
0.42141465E+000 0.18105925E+001 0.98257294E+000 0.63316685E+000 0.14274326E+001 0.47782144E+000 0.93165762E+000 0.95248155E+000 0.81634042E+000 0.11207871E+001
0.12294824E+001 0.12242702E+001 0.17982245E+001 0.62997770E+000 0.23132971E+001 0.75708885E+000 0.52500466E+000 0.14546087E+001 0.59401067E+000 0.62939589E+000
0.36044555E+001 0.34217535E+000 0.45196065E+000 0.28636718E+000 0.18180117E+001 0.47789609E+000 0.41026849E+000 0.65365664E+000 0.70543960E+000 0.46499725E+000
0.79810414E+000 0.34922839E+000 0.11915497E+001
-.23595472E+004 0.53000000E+002 0.48250945E+004 0.50484687E+004 0.48802434E+004
95
0.81448778E+000 0.95930013E+000 0.69989159E+000 0.83710202E+000 0.16636260E+001 0.86791050E+000 0.11026016E+001 0.92786849E+000 0.99023282E+000 0.60843435E+001
0.25916217E+001 -.33024856E+001 -.19544630E+001 -.17900480E+001 -.20693632E+000 0.81537991E+000 0.26210743E+001 -.19625695E+001 0.14872662E+002 0.55731901E+001
0.36592614E+001 -.99988666E+000 -.89130496E+000 0.18118485E+001 -.52268304E+000 0.11901679E+000 0.32119176E+001 -.28483952E+001 0.29519119E+001 0.27348860E+001
0.18106344E+001 -.18321518E+001 -.12935537E+001 0.84835723E+000 0.15910745E+000 -.73657294E+000 0.63628997E+001 -.17633020E+001 0.40408726E+001 0.49530696E+001
0.25975711E+001 0.52844218E+000 -.24369608E+000 0.93957263E+000 -.35220376E+000 -.25602728E+000 0.12023935E+001 -.29498932E+001 0.29936799E+001 0.27026445E+001
0.12933632E+001 0.24263507E+000 -.34181538E+000
0.49626564E+000 0.15539857E+001 0.43654149E+000 0.47131442E+000 0.69006794E+001 0.12269654E+001 0.28257721E+001 0.45383839E+001 0.22788417E+001 0.50036928E+002
0.14299504E+002 0.53814319E+001 0.89167140E+000 0.11427058E+001 0.81832171E+000 0.18601869E+001 0.53804232E+001 0.16820742E+001 0.12242835E+002 0.22496165E+002
0.11786925E+002 0.26367156E+001 0.53374215E+000 0.59057928E+001 0.56291884E+000 0.51178280E+000 0.14116117E+002 0.95844918E+000 0.77845237E+000 0.35390440E+001
0.72887668E+000 0.26520701E+002 0.25296383E+002 0.38777118E+001 0.16592234E+002 0.11063395E+002 0.92540367E+002 0.15800532E+002 0.14127776E+002 0.44761816E+002
0.39839478E+001 0.98767451E+001 0.11693527E+002 0.27185858E+001 0.11668028E+002 0.33475565E+001 0.14302485E+002 0.22503170E+002 0.15489489E+002 0.15577355E+001
0.26278549E+001 0.33051200E+001 0.00000000E+000
-.23506372E+004 0.53000000E+002 0.48072743E+004 0.50306485E+004 0.48624233E+004
96
0.71923357E+000 0.55740775E+000 0.46449148E+000 0.44209890E+000 0.52687931E+000 0.67653779E+000 0.43702804E+000 0.45045630E+000 0.47681716E+000 0.21132201E+001
0.15231465E+002 -.12042292E+002 -.13543708E+001 0.67459835E+000 0.12916209E+000 0.77610137E+000 0.27944998E+001 -.16302996E+001 0.82262271E+001 0.28669496E+001
0.18385363E+001 -.50511719E+000 -.23814632E+001 0.25680795E+000 -.96304839E+000 -.40566974E+000 0.13597265E+001 -.46699905E+001 0.22614191E+001 0.24991210E+001
0.16658678E+001 -.77997791E+001 -.78054287E+000 0.36919697E+000 -.52065472E+000 0.18767101E+000 0.27375693E+001 -.25968267E+001 0.19450439E+001 0.28166446E+002
0.41057321E+001 0.25946457E+001 0.53233810E+000 0.18867225E+001 -.90288024E+000 -.79434072E+000 0.79354551E+000 -.35881438E+001 0.32539162E+001 0.21656362E+001
0.13672376E+001 0.66968544E+000 -.85073715E+000
0.42158140E+000 0.35348051E+000 0.28231799E+000 0.25507873E+000 0.36062022E+000 0.36088909E+000 0.27362416E+000 0.24425323E+000 0.23672201E+000 0.24081497E+001
0.18088245E+002 0.23311054E+001 0.36267422E+000 0.47382155E+000 0.30257983E+000 0.37311886E+000 0.80169768E+000 0.29557994E+000 0.24905997E+001 0.62374792E+000
0.45264775E+000 0.48630650E+000 0.48333745E+000 0.28667569E+000 0.23339330E+000 0.26555484E+000 0.37775762E+000 0.10161821E+001 0.30303990E+000 0.45439746E+000
0.45482002E+000 0.59073707E+001 0.41702667E+000 0.60570957E+000 0.36207966E+000 0.82504091E+000 0.92559820E+000 0.74245359E+000 0.61906522E+000 0.00000000E+000
0.25594782E+001 0.16844603E+001 0.60028126E+000 0.55199268E+000 0.52517802E+000 0.37529381E+000 0.20673204E+000 0.10272141E+001 0.57911069E+000 0.62017894E+000
0.55758461E+000 0.45892453E+000 0.26251372E+000
-.23705229E+004 0.53000000E+002 0.48470459E+004 0.50704201E+004 0.49021948E+004
97
0.10784979E+001 0.76364988E+000 0.70889918E+000 0.62850842E+000 0.11596784E+001 0.75197519E+000 0.14849108E+001 0.10870783E+001 0.95317050E+000 0.80167472E+001
0.31247626E+001 -.31566750E+002 -.46459410E+001 0.25019398E+000 -.24162636E+001 0.21935057E+000 0.58018888E+001 -.20721079E+001 0.20257626E+002 0.19072222E+001
0.47748724E+001 -.89173935E+000 -.14721083E+001 0.35333099E+000 -.26410007E+000 -.27997276E+000 0.19580533E+001 -.32773332E+001 0.36500651E+001 0.37764267E+001
0.20210909E+001 -.33315036E+001 -.19179989E+001 -.13387999E+001 -.10022958E+002 -.11622000E+001 0.57964724E+001 -.28592017E+002 0.64177058E+001 0.11455170E+002
-.54106421E+001 0.40592229E+000 -.17959339E+000 0.22913506E+001 0.96058584E-001 0.52974254E+000 0.19639455E+001 -.24261709E+001 0.37333798E+001 0.37372050E+001
0.20693672E+001 0.10130406E+001 -.17792047E+001
0.21936647E+000 0.14997856E+000 0.16973523E+000 0.14089240E+000 0.33236594E+000 0.22545825E+000 0.65135034E+000 0.23804369E+000 0.31341000E+000 0.23538092E+002
0.87586789E+000 0.00000000E+000 0.41824491E+001 0.19802355E+001 0.46465475E+001 0.96857377E+000 0.11111766E+002 0.91576473E+000 0.23327893E+002 0.12189201E+001
0.13224484E+002 0.51872162E+000 0.47651666E+000 0.29617960E+000 0.22987715E+000 0.25194040E+000 0.36753248E+000 0.38999935E+000 0.83794057E+000 0.56403329E+000
0.30041026E+000 0.24125068E+001 0.12557819E+001 0.55802889E+001 0.26430568E+002 0.10648848E+001 0.78237671E+001 0.00000000E+000 0.69325665E+001 0.17813999E+002
0.15479328E+002 0.80110460E+000 0.53319150E+000 0.53855794E+000 0.75592580E+000 0.66766609E+000 0.37581431E+000 0.66171125E+000 0.11092807E+001 0.74054271E+000
0.95542410E+000 0.36184709E+000 0.15343023E+001
-.23167236E+004 0.53000000E+002 0.47394472E+004 0.49628214E+004 0.47945962E+004
98
0.23768898E+001 0.11999414E+001 0.11093024E+001 0.14387899E+001 0.15863114E+001 0.16103177E+001 0.11247619E+001 0.11513252E+001 0.14325973E+001 0.19263232E+001
0.13915900E+001 -.24259880E+001 -.87503251E+000 -.76941034E+000 -.81992989E+000 0.15128385E+001 0.17386333E+001 -.22306013E+001 0.54487266E+001 0.14787154E+002
0.41087872E+001 -.12102950E+001 -.15559626E+002 0.79788946E+000 -.11197297E+000 -.33904692E+000 0.33443618E+001 -.20683448E+001 0.18957984E+001 0.20244608E+001
0.13050587E+001 -.17380409E+001 -.57341679E+001 -.31440982E+000 -.62366350E+000 -.50861882E+000 0.14597968E+001 -.43926565E+001 0.24955428E+001 0.26396905E+001
0.15595191E+001 0.79375365E+000 0.17329834E+001 0.20472625E+001 -.30465666E+000 0.97073169E-001 0.20915984E+001 -.25450461E+001 0.27929274E+001 0.26893086E+001
0.20004279E+001 -.14020503E+001 -.21270219E+000
0.10340616E+001 0.26372225E+000 0.35100818E+000 0.53920379E+000 0.60242903E+000 0.49692669E+000 0.31224213E+000 0.39516034E+000 0.50374846E+000 0.14782632E+001
0.86748885E+000 0.81721434E+000 0.13578949E+001 0.87243589E+000 0.46752358E+000 0.58039935E+000 0.71485397E+000 0.59341393E+000 0.25502266E+001 0.25483442E+001
0.31924589E+001 0.33626635E+000 0.54781850E+001 0.51015333E+000 0.47935410E+000 0.97660950E+000 0.10472734E+001 0.49271754E+000 0.70685755E+000 0.45153393E+000
0.34798855E+000 0.68327245E+000 0.47678150E+001 0.47427561E+000 0.41186434E+000 0.48185209E+000 0.46308692E+000 0.84254798E+000 0.93102078E+000 0.71765104E+000
0.99461463E+000 0.48398638E+000 0.13979010E+001 0.57482581E+000 0.31690519E+000 0.37794921E+000 0.49566598E+000 0.76232624E+000 0.52264981E+000 0.42536874E+000
0.54294205E+000 0.40031812E+000 0.57692399E+000
-.23896293E+004 0.53000000E+002 0.48852585E+004 0.51086328E+004 0.49404075E+004
99
0.70582184E+002 0.10296670E+003 0.13203432E+003 0.12792375E+003 0.72756383E+002 0.10815423E+003 0.10830480E+003 0.82680602E+002 0.11149622E+003 0.24315008E-003
0.15089125E-003 -.49217823E+001 -.19780247E+001 -.26702752E+001 -.17678366E+001 -.11692393E+000 0.17237440E+001 -.22581818E+001 0.32034920E+001 0.17586009E+001
0.22204982E+001 0.29622858E+000 -.35549530E+000 0.39763289E+001 -.20298252E+000 -.70895498E-001 0.15782341E+001 -.29248078E+002 0.26577469E+001 0.23762928E+001
0.21080807E+001 -.77785871E+001 -.14660162E+001 0.25407907E-001 -.17858799E+001 -.12584926E+001 0.75952192E+000 -.40459452E+001 0.22853704E+001 0.15116897E+001
0.11446035E+001 0.20890310E+001 0.69172327E+000 0.19731029E+001 0.79564503E+000 0.86750153E+000 0.22012289E+001 -.12932620E+001 0.50981353E+001 0.38126916E+001
0.28824202E+001 -.90011659E+000 0.45222948E-001
0.19482755E+002 0.34093326E+002 0.32798139E+002 0.00000000E+000 0.17917506E+002 0.30674336E+002 0.30847944E+002 0.23273122E+002 0.29382372E+002 0.10235773E-003
0.60237128E-004 0.10609686E+002 0.51252423E+000 0.13736354E+001 0.74573459E+000 0.34406760E+000 0.42660642E+000 0.65886047E+000 0.69714469E+000 0.36017024E+000
0.53490512E+000 0.30568504E+000 0.16098905E+000 0.20489583E+001 0.38123802E+000 0.43537483E+000 0.38617865E+000 0.00000000E+000 0.59900368E+000 0.35591106E+000
0.63071856E+000 0.14525583E+001 0.39666600E+000 0.37744381E+000 0.45357333E+000 0.41050478E+000 0.27817141E+000 0.91091555E+000 0.47293735E+000 0.38409469E+000
0.42699163E+000 0.14655014E+001 0.23402352E+000 0.29588510E+000 0.23155563E+000 0.23296930E+000 0.33344272E+000 0.22761821E+000 0.81528821E+000 0.46287045E+000
0.45268496E+000 0.44208785E+000 0.29352707E+000
-.23950232E+004 0.53000000E+002 0.48960464E+004 0.51194206E+004 0.49511953E+004
100
0.84717480E+000 0.11626025E+001 0.98272262E+000 0.10500578E+001 0.86074856E+000 0.10738530E+001 0.11673422E+001 0.88673462E+000 0.13843554E+001 0.31505321E+001
0.15438543E+001 -.17235580E+001 -.27327796E+001 -.20314386E+000 -.64835223E+000 -.99016731E+000 0.22323296E+001 -.34815158E+001 0.28233312E+001 0.22528748E+001
0.34491079E+001 -.46606047E+000 -.59427591E+000 -.11232404E+001 0.30336187E+000 0.72172862E+000 0.18704553E+001 -.14684715E+001 0.31505316E+001 0.21976357E+001
0.13107785E+001 -.73264443E+000 -.86041435E+000 0.27136331E+000 -.81936129E+000 0.84746338E-001 0.11243435E+001 -.23418010E+001 0.26970332E+001 0.27201931E+001
0.19791152E+001 0.92681436E-001 0.36487346E-001 0.50258659E+001 -.32566202E+000 -.12414796E+001 0.14100552E+001 -.44751686E+001 0.25488577E+001 0.23723136E+001
0.13598995E+001 -.53648968E+000 0.48554545E+000
0.20070383E+000 0.45257063E+000 0.18351447E+000 0.30227940E+000 0.23479681E+000 0.52101434E+000 0.28191180E+000 0.24843651E+000 0.48359721E+000 0.10063427E+001
0.14022600E+001 0.20587960E+001 0.24774362E+001 0.26704923E+001 0.13777995E+001 0.16959874E+001 0.19577405E+001 0.16154165E+001 0.15396439E+001 0.15899777E+001
0.42133085E+001 0.28435709E+001 0.22549267E+001 0.43144355E+001 0.17432398E+001 0.28135144E+001 0.19077656E+001 0.17298713E+001 0.24270961E+001 0.19076430E+001
0.31107273E+001 0.46493491E+000 0.58966385E+000 0.58261486E+000 0.52481046E+000 0.64113853E+000 0.54314274E+000 0.64766488E+000 0.53605054E+000 0.85212650E+000
0.95071559E+000 0.59150571E+000 0.51652597E+000 0.68286132E+001 0.65967885E+000 0.98531668E+000 0.60946794E+000 0.31931961E+001 0.76114348E+000 0.64279836E+000
0.75877437E+000 0.41822044E+000 0.00000000E+000
-.24775475E+004 0.53000000E+002 0.50610950E+004 0.52844693E+004 0.51162440E+004
