# Supplementary material for: The Impact of Test and Sample Characteristics on Model Selection and Classification Accuracy in the Multilevel Mixture IRT Model
Source: Front Psychol. 2020 Feb 14;11:197. doi: 10.3389/fpsyg.2020.00197 (PMC7033749; doi:10.3389/fpsyg.2020.00197)
Supplement: Supplementary file 1 [file Data_Sheet_1.ZIP › E5010/CB2C2DATA[#]_8.txt]

    0.000000     1.000000     0.000000     0.000000     1.000000     0.000000     1.000000     0.000000     1.000000     0.000000  1 2     1
    0.000000     1.000000     0.000000     1.000000     0.000000     0.000000     0.000000     0.000000     0.000000     0.000000  1 2     1
    1.000000     1.000000     0.000000     1.000000     1.000000     0.000000     1.000000     0.000000     0.000000     0.000000  1 1     1
    1.000000     1.000000     1.000000     1.000000     1.000000     1.000000     1.000000     1.000000     0.000000     1.000000  1 2     1
    0.000000     0.000000     0.000000     1.000000     1.000000     0.000000     0.000000     0.000000     0.000000     0.000000  1 2     1
    1.000000     1.000000     0.000000     0.000000     1.000000     1.000000     1.000000     0.000000     0.000000     0.000000  1 1     1
    1.000000     1.000000     1.000000     1.000000     1.000000     0.000000     1.000000     1.000000     0.000000     1.000000  1 2     1
    1.000000     1.000000     0.000000     0.000000     0.000000     0.000000     1.000000     0.000000     0.000000     0.000000  1 2     1
    0.000000     1.000000     1.000000     1.000000     0.000000     0.000000     1.000000     0.000000     1.000000     0.000000  1 1     1
    1.000000     0.000000     0.000000     1.000000     1.000000     0.000000     1.000000     0.000000     0.000000     0.000000  1 1     1
    0.000000     1.000000     0.000000     0.000000     1.000000     0.000000     1.000000     0.000000     0.000000     0.000000  1 2     2
    1.000000     1.000000     0.000000     0.000000     1.000000     0.000000     1.000000     0.000000     0.000000     0.000000  1 1     2
    0.000000     0.000000     0.000000     0.000000     0.000000     0.000000     1.000000     0.000000     0.000000     0.000000  1 2     2
    1.000000     1.000000     1.000000     1.000000     0.000000     0.000000     1.000000     0.000000     0.000000     0.000000  1 2     2
    0.000000     1.000000     0.000000     1.000000     0.000000     0.000000     1.000000     0.000000     0.000000     0.000000  1 2     2
    1.000000     1.000000     1.000000     0.000000     0.000000     0.000000     1.000000     0.000000     0.000000     0.000000  1 1     2
    1.000000     1.000000     0.000000     1.000000     1.000000     1.000000     1.000000     0.000000     0.000000     0.000000  1 2     2
    0.000000     1.000000     0.000000     1.000000     0.000000     0.000000     1.000000     0.000000     0.000000     0.000000  1 2     2
    1.000000     1.000000     0.000000     0.000000     1.000000     0.000000     1.000000     0.000000     0.000000     0.000000  1 2     2
    1.000000     0.000000     0.000000     0.000000     1.000000     0.000000     1.000000     0.000000     0.000000     0.000000  1 2     2
    1.000000     0.000000     1.000000     0.000000     1.000000     0.000000     1.000000     0.000000     0.000000     1.000000  2 1     3
    0.000000     0.000000     0.000000     1.000000     1.000000     1.000000     1.000000     0.000000     0.000000     0.000000  2 2     3
    0.000000     1.000000     1.000000     1.000000     1.000000     0.000000     1.000000     0.000000     0.000000     0.000000  2 2     3
    0.000000     0.000000     0.000000     0.000000     0.000000     0.000000     1.000000     0.000000     0.000000     1.000000  2 2     3
    1.000000     0.000000     1.000000     1.000000     1.000000     0.000000     1.000000     0.000000     0.000000     0.000000  2 2     3
    0.000000     0.000000     0.000000     1.000000     1.000000     0.000000     1.000000     0.000000     0.000000     0.000000  2 2     3
    0.000000     0.000000     1.000000     0.000000     0.000000     0.000000     1.000000     0.000000     0.000000     0.000000  2 2     3
    0.000000     0.000000     0.000000     0.000000     0.000000     0.000000     1.000000     0.000000     0.000000     0.000000  2 2     3
    0.000000     0.000000     1.000000     1.000000     0.000000     0.000000     1.000000     0.000000     1.000000     0.000000  2 1     3
    1.000000     1.000000     1.000000     0.000000     1.000000     0.000000     1.000000     0.000000     0.000000     1.000000  2 1     3
    1.000000     0.000000     0.000000     1.000000     1.000000     0.000000     1.000000     0.000000     0.000000     1.000000  2 2     4
    1.000000     1.000000     1.000000     1.000000     1.000000     0.000000     1.000000     0.000000     1.000000     1.000000  2 1     4
    1.000000     0.000000     0.000000     1.000000     0.000000     0.000000     0.000000     0.000000     0.000000     0.000000  2 2     4
    0.000000     0.000000     0.000000     1.000000     0.000000     0.000000     1.000000     0.000000     0.000000     0.000000  2 2     4
    0.000000     1.000000     0.000000     0.000000     0.000000     0.000000     1.000000     0.000000     0.000000     0.000000  2 1     4
    0.000000     0.000000     0.000000     0.000000     0.000000     0.000000     1.000000     0.000000     0.000000     0.000000  2 2     4
    1.000000     1.000000     1.000000     1.000000     1.000000     1.000000     1.000000     1.000000     0.000000     1.000000  2 1     4
    1.000000     0.000000     1.000000     0.000000     1.000000     0.000000     0.000000     0.000000     0.000000     1.000000  2 1     4
    0.000000     0.000000     1.000000     0.000000     0.000000     0.000000     1.000000     0.000000     0.000000     0.000000  2 1     4
    1.000000     0.000000     0.000000     1.000000     1.000000     0.000000     1.000000     0.000000     0.000000     0.000000  2 2     4
    0.000000     0.000000     0.000000     0.000000     0.000000     0.000000     1.000000     0.000000     0.000000     0.000000  2 2     5
    1.000000     1.000000     0.000000     0.000000     1.000000     0.000000     1.000000     0.000000     0.000000     1.000000  2 2     5
    1.000000     1.000000     0.000000     1.000000     1.000000     0.000000     1.000000     0.000000     0.000000     0.000000  2 2     5
    1.000000     0.000000     1.000000     1.000000     1.000000     1.000000     1.000000     0.000000     0.000000     0.000000  2 2     5
    1.000000     0.000000     0.000000     0.000000     0.000000     0.000000     1.000000     0.000000     0.000000     0.000000  2 1     5
    0.000000     0.000000     0.000000     0.000000     0.000000     0.000000     0.000000     0.000000     0.000000     0.000000  2 1     5
    1.000000     1.000000     0.000000     0.000000     1.000000     0.000000     1.000000     0.000000     0.000000     0.000000  2 1     5
    1.000000     1.000000     0.000000     1.000000     1.000000     1.000000     1.000000     0.000000     0.000000     0.000000  2 2     5
    1.000000     1.000000     1.000000     1.000000     0.000000     1.000000     1.000000     0.000000     0.000000     0.000000  2 2     5
    1.000000     1.000000     0.000000     1.000000     1.000000     0.000000     1.000000     0.000000     0.000000     1.000000  2 1     5
    0.000000     0.000000     0.000000     0.000000     0.000000     0.000000     0.000000     0.000000     0.000000     0.000000  2 2     6
    1.000000     1.000000     0.000000     1.000000     1.000000     0.000000     1.000000     0.000000     0.000000     0.000000  2 1     6
    1.000000     1.000000     0.000000     1.000000     1.000000     0.000000     1.000000     0.000000     0.000000     0.000000  2 2     6
    0.000000     0.000000     0.000000     0.000000     0.000000     0.000000     0.000000     0.000000     0.000000     0.000000  2 1     6
    0.000000     0.000000     0.000000     0.000000     0.000000     0.000000     0.000000     0.000000     0.000000     0.000000  2 2     6
    1.000000     1.000000     0.000000     0.000000     0.000000     0.000000     1.000000     0.000000     0.000000     0.000000  2 1     6
    1.000000     1.000000     1.000000     1.000000     1.000000     1.000000     1.000000     0.000000     1.000000     1.000000  2 1     6
    1.000000     1.000000     1.000000     0.000000     0.000000     0.000000     1.000000     0.000000     0.000000     0.000000  2 1     6
    1.000000     0.000000     1.000000     1.000000     1.000000     1.000000     1.000000     0.000000     0.000000     0.000000  2 2     6
    1.000000     1.000000     1.000000     1.000000     1.000000     1.000000     1.000000     1.000000     0.000000     0.000000  2 2     6
    1.000000     1.000000     1.000000     1.000000     1.000000     0.000000     1.000000     1.000000     1.000000     1.000000  2 1     7
    1.000000     0.000000     0.000000     1.000000     1.000000     0.000000     1.000000     0.000000     0.000000     0.000000  2 1     7
    1.000000     1.000000     0.000000     1.000000     0.000000     1.000000     1.000000     0.000000     0.000000     0.000000  2 1     7
    0.000000     0.000000     0.000000     0.000000     0.000000     0.000000     1.000000     0.000000     0.000000     0.000000  2 2     7
    0.000000     1.000000     0.000000     1.000000     0.000000     0.000000     1.000000     0.000000     0.000000     0.000000  2 2     7
    1.000000     0.000000     0.000000     0.000000     0.000000     0.000000     1.000000     0.000000     0.000000     0.000000  2 1     7
    0.000000     0.000000     1.000000     0.000000     0.000000     0.000000     1.000000     0.000000     0.000000     0.000000  2 2     7
    0.000000     1.000000     0.000000     0.000000     1.000000     0.000000     0.000000     0.000000     0.000000     0.000000  2 1     7
    0.000000     0.000000     0.000000     0.000000     0.000000     0.000000     1.000000     0.000000     0.000000     0.000000  2 2     7
    0.000000     0.000000     0.000000     1.000000     0.000000     0.000000     0.000000     0.000000     0.000000     1.000000  2 2     7
    1.000000     0.000000     1.000000     1.000000     0.000000     1.000000     1.000000     0.000000     0.000000     0.000000  1 1     8
    1.000000     1.000000     0.000000     1.000000     0.000000     0.000000     1.000000     0.000000     0.000000     0.000000  1 1     8
    1.000000     1.000000     0.000000     0.000000     0.000000     0.000000     1.000000     0.000000     0.000000     0.000000  1 1     8
    0.000000     0.000000     0.000000     0.000000     1.000000     0.000000     0.000000     0.000000     0.000000     0.000000  1 2     8
    0.000000     0.000000     0.000000     0.000000     0.000000     0.000000     1.000000     0.000000     0.000000     0.000000  1 2     8
    1.000000     1.000000     1.000000     1.000000     1.000000     0.000000     1.000000     0.000000     0.000000     0.000000  1 1     8
    1.000000     1.000000     1.000000     1.000000     1.000000     0.000000     1.000000     0.000000     0.000000     0.000000  1 1     8
    1.000000     1.000000     0.000000     0.000000     0.000000     0.000000     0.000000     0.000000     0.000000     0.000000  1 1     8
    0.000000     0.000000     0.000000     0.000000     0.000000     0.000000     1.000000     0.000000     0.000000     0.000000  1 2     8
    1.000000     1.000000     0.000000     0.000000     1.000000     0.000000     1.000000     0.000000     0.000000     0.000000  1 1     8
    0.000000     1.000000     0.000000     0.000000     0.000000     0.000000     0.000000     0.000000     0.000000     0.000000  1 1     9
    1.000000     1.000000     1.000000     0.000000     1.000000     0.000000     1.000000     1.000000     0.000000     0.000000  1 2     9
    1.000000     1.000000     1.000000     1.000000     0.000000     1.000000     1.000000     0.000000     0.000000     1.000000  1 2     9
    1.000000     1.000000     0.000000     1.000000     1.000000     0.000000     0.000000     0.000000     0.000000     1.000000  1 1     9
    1.000000     1.000000     1.000000     1.000000     1.000000     0.000000     1.000000     0.000000     0.000000     0.000000  1 1     9
    1.000000     1.000000     1.000000     0.000000     1.000000     1.000000     1.000000     0.000000     1.000000     0.000000  1 1     9
    1.000000     1.000000     0.000000     1.000000     0.000000     0.000000     1.000000     1.000000     0.000000     0.000000  1 1     9
    1.000000     1.000000     0.000000     1.000000     0.000000     0.000000     0.000000     0.000000     0.000000     0.000000  1 2     9
    1.000000     1.000000     0.000000     1.000000     0.000000     0.000000     1.000000     0.000000     0.000000     0.000000  1 2     9
    1.000000     0.000000     0.000000     0.000000     0.000000     0.000000     0.000000     0.000000     0.000000     0.000000  1 2     9
    0.000000     1.000000     0.000000     1.000000     1.000000     0.000000     1.000000     1.000000     0.000000     0.000000  2 2    10
    1.000000     0.000000     0.000000     0.000000     0.000000     0.000000     1.000000     0.000000     0.000000     0.000000  2 1    10
    0.000000     1.000000     0.000000     0.000000     0.000000     0.000000     1.000000     0.000000     0.000000     0.000000  2 1    10
    1.000000     1.000000     1.000000     0.000000     1.000000     0.000000     1.000000     0.000000     0.000000     0.000000  2 1    10
    0.000000     0.000000     0.000000     1.000000     0.000000     0.000000     1.000000     0.000000     0.000000     0.000000  2 2    10
    0.000000     0.000000     0.000000     0.000000     1.000000     0.000000     1.000000     0.000000     0.000000     0.000000  2 1    10
    0.000000     0.000000     0.000000     1.000000     0.000000     0.000000     1.000000     0.000000     0.000000     0.000000  2 1    10
    1.000000     1.000000     1.000000     1.000000     0.000000     0.000000     1.000000     1.000000     0.000000     1.000000  2 1    10
    0.000000     0.000000     0.000000     0.000000     0.000000     0.000000     0.000000     0.000000     0.000000     0.000000  2 2    10
    1.000000     1.000000     1.000000     1.000000     1.000000     1.000000     1.000000     1.000000     0.000000     0.000000  2 1    10
    1.000000     0.000000     0.000000     0.000000     0.000000     1.000000     1.000000     0.000000     1.000000     0.000000  2 1    11
    1.000000     0.000000     0.000000     1.000000     0.000000     0.000000     1.000000     0.000000     0.000000     0.000000  2 1    11
    1.000000     1.000000     0.000000     0.000000     1.000000     0.000000     1.000000     0.000000     0.000000     0.000000  2 2    11
    1.000000     1.000000     0.000000     1.000000     1.000000     0.000000     1.000000     0.000000     0.000000     0.000000  2 1    11
    1.000000     1.000000     0.000000     1.000000     1.000000     0.000000     1.000000     0.000000     0.000000     0.000000  2 1    11
    1.000000     1.000000     1.000000     1.000000     1.000000     1.000000     1.000000     0.000000     1.000000     0.000000  2 1    11
    1.000000     1.000000     1.000000     1.000000     1.000000     1.000000     1.000000     0.000000     0.000000     0.000000  2 2    11
    0.000000     1.000000     0.000000     1.000000     1.000000     0.000000     1.000000     0.000000     0.000000     0.000000  2 2    11
    1.000000     1.000000     1.000000     1.000000     1.000000     0.000000     1.000000     0.000000     1.000000     0.000000  2 1    11
    1.000000     1.000000     1.000000     1.000000     1.000000     0.000000     1.000000     0.000000     0.000000     1.000000  2 2    11
    0.000000     1.000000     0.000000     0.000000     1.000000     0.000000     1.000000     0.000000     0.000000     0.000000  1 2    12
    1.000000     1.000000     1.000000     1.000000     1.000000     1.000000     1.000000     1.000000     1.000000     1.000000  1 1    12
    0.000000     1.000000     0.000000     0.000000     0.000000     0.000000     1.000000     0.000000     0.000000     0.000000  1 2    12
    0.000000     0.000000     0.000000     0.000000     0.000000     0.000000     0.000000     0.000000     0.000000     0.000000  1 2    12
    1.000000     1.000000     1.000000     1.000000     1.000000     1.000000     1.000000     0.000000     1.000000     0.000000  1 2    12
    1.000000     1.000000     1.000000     0.000000     1.000000     0.000000     1.000000     0.000000     0.000000     0.000000  1 1    12
    0.000000     0.000000     0.000000     0.000000     0.000000     0.000000     1.000000     0.000000     0.000000     1.000000  1 2    12
    0.000000     1.000000     0.000000     1.000000     0.000000     0.000000     1.000000     0.000000     0.000000     0.000000  1 2    12
    1.000000     1.000000     1.000000     1.000000     1.000000     0.000000     1.000000     0.000000     0.000000     0.000000  1 1    12
    1.000000     1.000000     1.000000     1.000000     0.000000     0.000000     1.000000     0.000000     0.000000     1.000000  1 1    12
    1.000000     1.000000     0.000000     1.000000     1.000000     0.000000     1.000000     0.000000     0.000000     0.000000  1 2    13
    1.000000     1.000000     1.000000     1.000000     1.000000     1.000000     1.000000     1.000000     0.000000     1.000000  1 1    13
    1.000000     1.000000     1.000000     1.000000     1.000000     0.000000     1.000000     0.000000     0.000000     0.000000  1 1    13
    1.000000     0.000000     0.000000     1.000000     1.000000     1.000000     1.000000     0.000000     0.000000     1.000000  1 2    13
    1.000000     1.000000     0.000000     0.000000     1.000000     0.000000     1.000000     0.000000     0.000000     0.000000  1 2    13
    1.000000     0.000000     0.000000     0.000000     0.000000     0.000000     1.000000     0.000000     0.000000     0.000000  1 2    13
    1.000000     0.000000     1.000000     0.000000     0.000000     0.000000     1.000000     0.000000     0.000000     0.000000  1 1    13
    0.000000     1.000000     1.000000     0.000000     0.000000     0.000000     1.000000     0.000000     0.000000     0.000000  1 1    13
    1.000000     1.000000     1.000000     1.000000     1.000000     0.000000     1.000000     0.000000     0.000000     0.000000  1 1    13
    0.000000     1.000000     1.000000     0.000000     0.000000     1.000000     0.000000     0.000000     0.000000     1.000000  1 2    13
    1.000000     0.000000     0.000000     0.000000     1.000000     1.000000     1.000000     0.000000     0.000000     0.000000  2 2    14
    0.000000     1.000000     0.000000     0.000000     1.000000     0.000000     1.000000     0.000000     0.000000     0.000000  2 2    14
    1.000000     1.000000     1.000000     1.000000     1.000000     0.000000     1.000000     0.000000     0.000000     0.000000  2 2    14
    0.000000     0.000000     0.000000     1.000000     1.000000     0.000000     1.000000     0.000000     0.000000     0.000000  2 1    14
    0.000000     1.000000     0.000000     0.000000     0.000000     0.000000     1.000000     0.000000     0.000000     0.000000  2 2    14
    1.000000     1.000000     1.000000     1.000000     1.000000     1.000000     1.000000     0.000000     1.000000     1.000000  2 2    14
    0.000000     1.000000     0.000000     1.000000     0.000000     0.000000     1.000000     0.000000     0.000000     0.000000  2 2    14
    0.000000     1.000000     1.000000     1.000000     1.000000     0.000000     1.000000     0.000000     1.000000     0.000000  2 2    14
    1.000000     0.000000     1.000000     0.000000     0.000000     0.000000     1.000000     0.000000     0.000000     0.000000  2 1    14
    0.000000     1.000000     0.000000     0.000000     0.000000     0.000000     1.000000     0.000000     0.000000     0.000000  2 2    14
    1.000000     1.000000     1.000000     1.000000     1.000000     0.000000     1.000000     0.000000     0.000000     1.000000  1 1    15
    1.000000     1.000000     1.000000     1.000000     1.000000     1.000000     1.000000     0.000000     1.000000     1.000000  1 1    15
    1.000000     1.000000     0.000000     0.000000     0.000000     0.000000     1.000000     0.000000     1.000000     0.000000  1 2    15
    0.000000     1.000000     0.000000     0.000000     0.000000     0.000000     0.000000     0.000000     0.000000     0.000000  1 1    15
    0.000000     0.000000     0.000000     0.000000     0.000000     0.000000     1.000000     0.000000     0.000000     0.000000  1 2    15
    1.000000     1.000000     0.000000     0.000000     0.000000     0.000000     0.000000     0.000000     0.000000     0.000000  1 1    15
    1.000000     1.000000     1.000000     0.000000     0.000000     0.000000     1.000000     0.000000     0.000000     1.000000  1 1    15
    1.000000     1.000000     1.000000     1.000000     1.000000     0.000000     1.000000     0.000000     0.000000     0.000000  1 1    15
    0.000000     0.000000     0.000000     0.000000     0.000000     0.000000     1.000000     0.000000     0.000000     0.000000  1 2    15
    0.000000     0.000000     1.000000     0.000000     1.000000     0.000000     1.000000     0.000000     0.000000     0.000000  1 1    15
    1.000000     0.000000     0.000000     0.000000     1.000000     0.000000     1.000000     0.000000     0.000000     0.000000  1 2    16
    0.000000     0.000000     1.000000     0.000000     0.000000     0.000000     0.000000     0.000000     0.000000     0.000000  1 1    16
    1.000000     1.000000     1.000000     1.000000     0.000000     0.000000     1.000000     0.000000     1.000000     1.000000  1 1    16
    1.000000     0.000000     1.000000     0.000000     0.000000     0.000000     1.000000     0.000000     0.000000     0.000000  1 2    16
    1.000000     1.000000     1.000000     1.000000     1.000000     0.000000     1.000000     1.000000     0.000000     0.000000  1 2    16
    1.000000     1.000000     1.000000     1.000000     1.000000     1.000000     1.000000     0.000000     0.000000     0.000000  1 1    16
    0.000000     1.000000     0.000000     1.000000     0.000000     0.000000     1.000000     0.000000     0.000000     1.000000  1 2    16
    1.000000     1.000000     0.000000     1.000000     0.000000     0.000000     1.000000     0.000000     0.000000     1.000000  1 1    16
    1.000000     1.000000     1.000000     1.000000     1.000000     0.000000     1.000000     1.000000     0.000000     1.000000  1 2    16
    0.000000     1.000000     0.000000     1.000000     1.000000     0.000000     1.000000     0.000000     0.000000     0.000000  1 1    16
    0.000000     0.000000     0.000000     0.000000     0.000000     0.000000     1.000000     0.000000     0.000000     0.000000  1 2    17
    0.000000     0.000000     0.000000     0.000000     0.000000     0.000000     0.000000     0.000000     0.000000     0.000000  1 2    17
    1.000000     1.000000     1.000000     0.000000     1.000000     0.000000     1.000000     0.000000     1.000000     0.000000  1 1    17
    0.000000     0.000000     0.000000     0.000000     0.000000     0.000000     1.000000     0.000000     0.000000     0.000000  1 1    17
    1.000000     1.000000     1.000000     1.000000     1.000000     0.000000     1.000000     0.000000     0.000000     0.000000  1 2    17
    1.000000     0.000000     0.000000     0.000000     0.000000     0.000000     0.000000     0.000000     0.000000     0.000000  1 1    17
    1.000000     1.000000     1.000000     1.000000     1.000000     1.000000     1.000000     1.000000     0.000000     0.000000  1 1    17
    0.000000     1.000000     0.000000     0.000000     0.000000     0.000000     1.000000     0.000000     0.000000     0.000000  1 1    17
    0.000000     0.000000     0.000000     0.000000     0.000000     0.000000     1.000000     0.000000     0.000000     0.000000  1 2    17
    1.000000     1.000000     0.000000     0.000000     1.000000     0.000000     1.000000     0.000000     0.000000     0.000000  1 1    17
    0.000000     1.000000     0.000000     0.000000     0.000000     0.000000     1.000000     0.000000     0.000000     0.000000  2 2    18
    0.000000     0.000000     0.000000     1.000000     1.000000     0.000000     0.000000     0.000000     0.000000     0.000000  2 2    18
    1.000000     0.000000     0.000000     1.000000     1.000000     0.000000     1.000000     0.000000     0.000000     0.000000  2 1    18
    0.000000     0.000000     0.000000     1.000000     1.000000     0.000000     1.000000     0.000000     0.000000     0.000000  2 2    18
    1.000000     1.000000     1.000000     1.000000     1.000000     0.000000     1.000000     0.000000     0.000000     1.000000  2 1    18
    0.000000     0.000000     0.000000     0.000000     0.000000     0.000000     1.000000     0.000000     0.000000     0.000000  2 1    18
    1.000000     1.000000     1.000000     0.000000     0.000000     0.000000     1.000000     0.000000     0.000000     0.000000  2 1    18
    0.000000     0.000000     0.000000     0.000000     0.000000     0.000000     0.000000     0.000000     0.000000     0.000000  2 2    18
    1.000000     1.000000     1.000000     0.000000     1.000000     0.000000     1.000000     0.000000     0.000000     0.000000  2 1    18
    1.000000     1.000000     0.000000     1.000000     1.000000     0.000000     1.000000     0.000000     0.000000     0.000000  2 1    18
    0.000000     0.000000     0.000000     0.000000     0.000000     0.000000     1.000000     0.000000     0.000000     0.000000  1 2    19
    1.000000     1.000000     1.000000     1.000000     1.000000     1.000000     1.000000     1.000000     0.000000     1.000000  1 1    19
    1.000000     0.000000     1.000000     1.000000     0.000000     0.000000     1.000000     0.000000     0.000000     0.000000  1 1    19
    1.000000     1.000000     1.000000     0.000000     1.000000     0.000000     1.000000     0.000000     0.000000     0.000000  1 1    19
    1.000000     1.000000     0.000000     1.000000     0.000000     0.000000     1.000000     0.000000     0.000000     0.000000  1 1    19
    1.000000     1.000000     0.000000     0.000000     0.000000     0.000000     1.000000     0.000000     0.000000     0.000000  1 1    19
    1.000000     1.000000     1.000000     1.000000     0.000000     0.000000     1.000000     0.000000     0.000000     0.000000  1 1    19
    1.000000     1.000000     1.000000     1.000000     1.000000     0.000000     1.000000     0.000000     0.000000     1.000000  1 1    19
    0.000000     1.000000     0.000000     0.000000     0.000000     0.000000     1.000000     0.000000     0.000000     0.000000  1 2    19
    0.000000     0.000000     0.000000     0.000000     0.000000     0.000000     1.000000     0.000000     0.000000     1.000000  1 2    19
    1.000000     1.000000     0.000000     1.000000     1.000000     0.000000     1.000000     0.000000     0.000000     0.000000  1 1    20
    0.000000     1.000000     0.000000     0.000000     0.000000     0.000000     1.000000     0.000000     0.000000     0.000000  1 2    20
    1.000000     1.000000     1.000000     0.000000     1.000000     1.000000     1.000000     0.000000     0.000000     1.000000  1 2    20
    0.000000     0.000000     0.000000     0.000000     0.000000     0.000000     1.000000     0.000000     0.000000     0.000000  1 2    20
    1.000000     1.000000     1.000000     1.000000     1.000000     0.000000     1.000000     1.000000     0.000000     1.000000  1 2    20
    1.000000     1.000000     1.000000     1.000000     1.000000     0.000000     1.000000     0.000000     0.000000     1.000000  1 2    20
    1.000000     1.000000     1.000000     1.000000     1.000000     0.000000     1.000000     1.000000     0.000000     0.000000  1 1    20
    1.000000     1.000000     1.000000     1.000000     1.000000     0.000000     1.000000     0.000000     0.000000     0.000000  1 1    20
    1.000000     0.000000     0.000000     0.000000     0.000000     0.000000     1.000000     0.000000     0.000000     0.000000  1 1    20
    0.000000     0.000000     0.000000     0.000000     1.000000     0.000000     1.000000     0.000000     0.000000     0.000000  1 2    20
    1.000000     1.000000     0.000000     1.000000     0.000000     0.000000     1.000000     0.000000     0.000000     0.000000  1 1    21
    1.000000     1.000000     1.000000     1.000000     0.000000     0.000000     1.000000     0.000000     0.000000     0.000000  1 1    21
    0.000000     0.000000     0.000000     1.000000     0.000000     0.000000     0.000000     0.000000     0.000000     0.000000  1 2    21
    1.000000     0.000000     1.000000     0.000000     1.000000     0.000000     1.000000     0.000000     0.000000     0.000000  1 1    21
    1.000000     1.000000     1.000000     1.000000     1.000000     1.000000     1.000000     0.000000     0.000000     0.000000  1 1    21
    0.000000     1.000000     1.000000     1.000000     1.000000     0.000000     1.000000     0.000000     0.000000     0.000000  1 2    21
    1.000000     1.000000     0.000000     1.000000     1.000000     1.000000     1.000000     0.000000     0.000000     0.000000  1 2    21
    1.000000     1.000000     1.000000     1.000000     1.000000     0.000000     1.000000     0.000000     0.000000     0.000000  1 1    21
    1.000000     1.000000     1.000000     0.000000     0.000000     0.000000     1.000000     0.000000     0.000000     0.000000  1 1    21
    0.000000     1.000000     0.000000     1.000000     1.000000     0.000000     1.000000     0.000000     0.000000     0.000000  1 2    21
    1.000000     1.000000     1.000000     1.000000     1.000000     1.000000     1.000000     0.000000     0.000000     1.000000  1 1    22
    1.000000     0.000000     0.000000     1.000000     1.000000     0.000000     0.000000     0.000000     0.000000     0.000000  1 2    22
    0.000000     1.000000     0.000000     1.000000     0.000000     0.000000     1.000000     0.000000     0.000000     0.000000  1 2    22
    0.000000     0.000000     0.000000     1.000000     1.000000     0.000000     1.000000     0.000000     0.000000     0.000000  1 2    22
    1.000000     0.000000     0.000000     0.000000     0.000000     0.000000     0.000000     0.000000     0.000000     0.000000  1 1    22
    1.000000     1.000000     0.000000     1.000000     1.000000     0.000000     1.000000     0.000000     0.000000     0.000000  1 2    22
    1.000000     0.000000     0.000000     1.000000     0.000000     0.000000     1.000000     0.000000     0.000000     0.000000  1 2    22
    0.000000     0.000000     0.000000     0.000000     0.000000     0.000000     0.000000     0.000000     0.000000     0.000000  1 2    22
    1.000000     1.000000     0.000000     1.000000     1.000000     0.000000     1.000000     0.000000     0.000000     1.000000  1 2    22
    1.000000     1.000000     1.000000     0.000000     0.000000     0.000000     1.000000     0.000000     0.000000     0.000000  1 1    22
    1.000000     1.000000     1.000000     1.000000     1.000000     1.000000     1.000000     1.000000     0.000000     1.000000  2 1    23
    1.000000     1.000000     1.000000     1.000000     0.000000     1.000000     1.000000     0.000000     0.000000     0.000000  2 1    23
    1.000000     1.000000     1.000000     0.000000     1.000000     0.000000     1.000000     0.000000     0.000000     0.000000  2 1    23
    1.000000     1.000000     0.000000     1.000000     1.000000     0.000000     1.000000     0.000000     0.000000     1.000000  2 1    23
    1.000000     1.000000     1.000000     0.000000     1.000000     0.000000     1.000000     0.000000     0.000000     0.000000  2 2    23
    1.000000     1.000000     0.000000     0.000000     0.000000     0.000000     0.000000     0.000000     0.000000     0.000000  2 1    23
    1.000000     1.000000     1.000000     1.000000     1.000000     1.000000     1.000000     1.000000     0.000000     1.000000  2 1    23
    0.000000     0.000000     0.000000     1.000000     0.000000     0.000000     1.000000     0.000000     0.000000     0.000000  2 2    23
    0.000000     0.000000     0.000000     0.000000     0.000000     0.000000     1.000000     0.000000     0.000000     0.000000  2 1    23
    0.000000     1.000000     0.000000     1.000000     0.000000     0.000000     0.000000     0.000000     0.000000     0.000000  2 1    23
    1.000000     1.000000     0.000000     1.000000     0.000000     0.000000     1.000000     0.000000     0.000000     0.000000  2 1    24
    0.000000     0.000000     1.000000     1.000000     0.000000     0.000000     1.000000     0.000000     0.000000     0.000000  2 2    24
    1.000000     1.000000     0.000000     0.000000     0.000000     0.000000     1.000000     0.000000     0.000000     1.000000  2 1    24
    0.000000     1.000000     0.000000     1.000000     0.000000     0.000000     1.000000     0.000000     0.000000     0.000000  2 2    24
    1.000000     1.000000     0.000000     1.000000     1.000000     1.000000     1.000000     1.000000     0.000000     1.000000  2 1    24
    1.000000     1.000000     0.000000     0.000000     0.000000     0.000000     1.000000     0.000000     0.000000     1.000000  2 1    24
    0.000000     1.000000     0.000000     1.000000     0.000000     0.000000     1.000000     0.000000     0.000000     0.000000  2 1    24
    1.000000     1.000000     0.000000     1.000000     1.000000     0.000000     1.000000     0.000000     0.000000     0.000000  2 1    24
    0.000000     0.000000     0.000000     1.000000     1.000000     1.000000     1.000000     0.000000     0.000000     0.000000  2 2    24
    0.000000     1.000000     0.000000     0.000000     1.000000     0.000000     1.000000     0.000000     0.000000     0.000000  2 1    24
    0.000000     0.000000     0.000000     0.000000     0.000000     0.000000     0.000000     0.000000     0.000000     0.000000  2 1    25
    0.000000     0.000000     0.000000     1.000000     0.000000     0.000000     0.000000     0.000000     0.000000     0.000000  2 2    25
    0.000000     1.000000     0.000000     1.000000     1.000000     1.000000     1.000000     0.000000     1.000000     1.000000  2 2    25
    1.000000     1.000000     1.000000     1.000000     1.000000     1.000000     1.000000     0.000000     0.000000     1.000000  2 2    25
    1.000000     0.000000     0.000000     1.000000     1.000000     0.000000     1.000000     0.000000     0.000000     1.000000  2 1    25
    0.000000     1.000000     0.000000     1.000000     1.000000     1.000000     1.000000     0.000000     0.000000     0.000000  2 2    25
    1.000000     0.000000     0.000000     1.000000     0.000000     0.000000     1.000000     0.000000     0.000000     0.000000  2 1    25
    1.000000     1.000000     1.000000     1.000000     1.000000     1.000000     1.000000     1.000000     0.000000     0.000000  2 1    25
    0.000000     0.000000     0.000000     0.000000     0.000000     0.000000     1.000000     0.000000     0.000000     0.000000  2 2    25
    0.000000     1.000000     1.000000     1.000000     1.000000     1.000000     1.000000     0.000000     0.000000     0.000000  2 2    25
    0.000000     1.000000     0.000000     1.000000     1.000000     0.000000     1.000000     0.000000     0.000000     0.000000  2 2    26
    1.000000     0.000000     1.000000     1.000000     1.000000     1.000000     1.000000     0.000000     0.000000     0.000000  2 2    26
    0.000000     0.000000     0.000000     0.000000     0.000000     0.000000     1.000000     0.000000     0.000000     0.000000  2 2    26
    0.000000     0.000000     0.000000     0.000000     0.000000     0.000000     0.000000     0.000000     0.000000     0.000000  2 1    26
    1.000000     0.000000     0.000000     0.000000     0.000000     0.000000     1.000000     0.000000     0.000000     0.000000  2 1    26
    1.000000     1.000000     1.000000     1.000000     1.000000     0.000000     1.000000     0.000000     0.000000     1.000000  2 1    26
    0.000000     1.000000     0.000000     0.000000     0.000000     0.000000     1.000000     0.000000     0.000000     0.000000  2 1    26
    1.000000     0.000000     0.000000     0.000000     0.000000     1.000000     1.000000     0.000000     0.000000     0.000000  2 1    26
    1.000000     1.000000     0.000000     1.000000     1.000000     0.000000     1.000000     0.000000     0.000000     0.000000  2 2    26
    1.000000     0.000000     0.000000     1.000000     0.000000     0.000000     1.000000     0.000000     0.000000     1.000000  2 2    26
    0.000000     0.000000     0.000000     0.000000     0.000000     0.000000     0.000000     0.000000     0.000000     0.000000  2 2    27
    0.000000     0.000000     0.000000     0.000000     1.000000     0.000000     1.000000     0.000000     0.000000     0.000000  2 1    27
    1.000000     1.000000     0.000000     0.000000     1.000000     0.000000     1.000000     0.000000     0.000000     0.000000  2 1    27
    0.000000     0.000000     0.000000     0.000000     0.000000     0.000000     0.000000     0.000000     0.000000     0.000000  2 2    27
    0.000000     0.000000     0.000000     0.000000     0.000000     0.000000     1.000000     0.000000     0.000000     0.000000  2 2    27
    1.000000     1.000000     1.000000     1.000000     1.000000     0.000000     1.000000     0.000000     0.000000     1.000000  2 1    27
    1.000000     1.000000     0.000000     1.000000     0.000000     0.000000     1.000000     0.000000     0.000000     0.000000  2 1    27
    0.000000     0.000000     0.000000     0.000000     0.000000     0.000000     1.000000     0.000000     0.000000     0.000000  2 2    27
    1.000000     0.000000     1.000000     1.000000     0.000000     1.000000     1.000000     0.000000     0.000000     0.000000  2 2    27
    1.000000     1.000000     1.000000     1.000000     1.000000     0.000000     1.000000     1.000000     0.000000     0.000000  2 1    27
    1.000000     0.000000     0.000000     1.000000     0.000000     0.000000     1.000000     0.000000     0.000000     0.000000  2 2    28
    1.000000     1.000000     0.000000     1.000000     1.000000     0.000000     1.000000     0.000000     0.000000     0.000000  2 1    28
    0.000000     0.000000     0.000000     1.000000     0.000000     0.000000     0.000000     0.000000     0.000000     0.000000  2 2    28
    1.000000     1.000000     1.000000     1.000000     1.000000     1.000000     1.000000     0.000000     0.000000     1.000000  2 1    28
    0.000000     0.000000     0.000000     0.000000     1.000000     0.000000     1.000000     0.000000     0.000000     0.000000  2 2    28
    0.000000     0.000000     0.000000     0.000000     0.000000     0.000000     1.000000     0.000000     0.000000     0.000000  2 1    28
    1.000000     1.000000     1.000000     1.000000     0.000000     0.000000     1.000000     0.000000     0.000000     0.000000  2 1    28
    0.000000     1.000000     0.000000     0.000000     1.000000     0.000000     1.000000     0.000000     0.000000     0.000000  2 2    28
    0.000000     1.000000     0.000000     0.000000     1.000000     1.000000     1.000000     0.000000     0.000000     0.000000  2 1    28
    0.000000     1.000000     0.000000     0.000000     1.000000     0.000000     1.000000     0.000000     0.000000     0.000000  2 2    28
    1.000000     1.000000     0.000000     0.000000     1.000000     1.000000     1.000000     0.000000     0.000000     0.000000  2 1    29
    1.000000     1.000000     1.000000     1.000000     1.000000     0.000000     1.000000     0.000000     0.000000     0.000000  2 1    29
    0.000000     0.000000     0.000000     0.000000     0.000000     0.000000     1.000000     0.000000     0.000000     0.000000  2 1    29
    0.000000     1.000000     0.000000     0.000000     0.000000     0.000000     1.000000     0.000000     0.000000     1.000000  2 2    29
    1.000000     1.000000     0.000000     1.000000     1.000000     0.000000     1.000000     0.000000     0.000000     0.000000  2 2    29
    1.000000     1.000000     1.000000     1.000000     0.000000     0.000000     1.000000     0.000000     0.000000     1.000000  2 1    29
    0.000000     1.000000     0.000000     1.000000     1.000000     0.000000     1.000000     1.000000     0.000000     0.000000  2 2    29
    0.000000     1.000000     0.000000     0.000000     0.000000     0.000000     1.000000     0.000000     0.000000     0.000000  2 1    29
    1.000000     1.000000     0.000000     1.000000     1.000000     1.000000     1.000000     0.000000     1.000000     0.000000  2 2    29
    1.000000     0.000000     0.000000     0.000000     1.000000     0.000000     1.000000     0.000000     0.000000     0.000000  2 1    29
    0.000000     0.000000     0.000000     0.000000     1.000000     0.000000     1.000000     0.000000     0.000000     0.000000  2 2    30
    0.000000     1.000000     0.000000     1.000000     1.000000     1.000000     1.000000     1.000000     0.000000     0.000000  2 2    30
    0.000000     0.000000     0.000000     1.000000     1.000000     0.000000     1.000000     0.000000     0.000000     0.000000  2 2    30
    1.000000     1.000000     1.000000     0.000000     1.000000     0.000000     1.000000     0.000000     0.000000     0.000000  2 1    30
    0.000000     0.000000     0.000000     0.000000     0.000000     0.000000     1.000000     0.000000     0.000000     0.000000  2 2    30
    1.000000     1.000000     1.000000     1.000000     1.000000     1.000000     1.000000     1.000000     0.000000     0.000000  2 1    30
    1.000000     1.000000     0.000000     1.000000     0.000000     0.000000     1.000000     0.000000     0.000000     0.000000  2 2    30
    1.000000     0.000000     0.000000     1.000000     1.000000     0.000000     0.000000     0.000000     0.000000     1.000000  2 2    30
    0.000000     0.000000     0.000000     1.000000     0.000000     0.000000     1.000000     0.000000     0.000000     0.000000  2 1    30
    1.000000     1.000000     1.000000     1.000000     1.000000     0.000000     1.000000     0.000000     1.000000     0.000000  2 1    30
    1.000000     1.000000     0.000000     0.000000     0.000000     0.000000     1.000000     0.000000     0.000000     0.000000  1 1    31
    1.000000     1.000000     1.000000     0.000000     1.000000     0.000000     1.000000     0.000000     0.000000     0.000000  1 2    31
    0.000000     1.000000     0.000000     1.000000     0.000000     0.000000     1.000000     0.000000     0.000000     0.000000  1 2    31
    0.000000     1.000000     1.000000     0.000000     0.000000     0.000000     1.000000     0.000000     0.000000     0.000000  1 1    31
    1.000000     1.000000     0.000000     0.000000     0.000000     0.000000     0.000000     0.000000     0.000000     0.000000  1 1    31
    0.000000     1.000000     0.000000     0.000000     1.000000     0.000000     0.000000     0.000000     0.000000     1.000000  1 2    31
    1.000000     1.000000     1.000000     0.000000     1.000000     0.000000     1.000000     1.000000     1.000000     0.000000  1 1    31
    1.000000     1.000000     0.000000     0.000000     0.000000     0.000000     1.000000     0.000000     0.000000     0.000000  1 1    31
    1.000000     1.000000     1.000000     0.000000     0.000000     0.000000     1.000000     0.000000     0.000000     0.000000  1 1    31
    1.000000     1.000000     1.000000     1.000000     1.000000     1.000000     1.000000     1.000000     1.000000     1.000000  1 1    31
    1.000000     1.000000     1.000000     0.000000     1.000000     1.000000     1.000000     0.000000     1.000000     1.000000  2 1    32
    1.000000     1.000000     0.000000     1.000000     0.000000     0.000000     1.000000     1.000000     0.000000     0.000000  2 1    32
    1.000000     1.000000     1.000000     1.000000     1.000000     1.000000     1.000000     0.000000     0.000000     1.000000  2 1    32
    1.000000     1.000000     1.000000     1.000000     1.000000     1.000000     1.000000     0.000000     0.000000     0.000000  2 2    32
    0.000000     1.000000     0.000000     1.000000     1.000000     1.000000     1.000000     0.000000     0.000000     0.000000  2 2    32
    0.000000     0.000000     1.000000     0.000000     1.000000     0.000000     1.000000     0.000000     0.000000     0.000000  2 2    32
    1.000000     0.000000     0.000000     0.000000     0.000000     0.000000     1.000000     0.000000     0.000000     0.000000  2 1    32
    1.000000     1.000000     1.000000     1.000000     0.000000     0.000000     1.000000     0.000000     0.000000     0.000000  2 1    32
    1.000000     1.000000     0.000000     1.000000     1.000000     0.000000     1.000000     0.000000     0.000000     0.000000  2 1    32
    1.000000     1.000000     1.000000     0.000000     1.000000     0.000000     1.000000     1.000000     0.000000     0.000000  2 1    32
    1.000000     1.000000     1.000000     1.000000     1.000000     1.000000     1.000000     0.000000     0.000000     0.000000  1 1    33
    1.000000     1.000000     1.000000     0.000000     0.000000     0.000000     1.000000     0.000000     0.000000     1.000000  1 1    33
    0.000000     1.000000     0.000000     0.000000     0.000000     0.000000     1.000000     0.000000     0.000000     0.000000  1 2    33
    0.000000     1.000000     1.000000     1.000000     1.000000     0.000000     1.000000     0.000000     0.000000     0.000000  1 1    33
    1.000000     1.000000     1.000000     1.000000     0.000000     0.000000     1.000000     0.000000     0.000000     0.000000  1 1    33
    0.000000     1.000000     0.000000     0.000000     0.000000     0.000000     1.000000     0.000000     0.000000     0.000000  1 2    33
    1.000000     1.000000     1.000000     0.000000     1.000000     0.000000     1.000000     1.000000     0.000000     1.000000  1 1    33
    1.000000     1.000000     0.000000     0.000000     0.000000     0.000000     1.000000     0.000000     0.000000     0.000000  1 1    33
    1.000000     1.000000     0.000000     1.000000     1.000000     0.000000     0.000000     0.000000     0.000000     0.000000  1 1    33
    1.000000     1.000000     1.000000     0.000000     0.000000     1.000000     1.000000     0.000000     0.000000     1.000000  1 1    33
    0.000000     0.000000     0.000000     1.000000     0.000000     0.000000     1.000000     0.000000     0.000000     0.000000  2 1    34
    1.000000     1.000000     0.000000     0.000000     1.000000     1.000000     1.000000     0.000000     1.000000     0.000000  2 1    34
    1.000000     1.000000     0.000000     0.000000     0.000000     1.000000     0.000000     0.000000     0.000000     0.000000  2 1    34
    0.000000     0.000000     1.000000     0.000000     0.000000     0.000000     1.000000     0.000000     0.000000     0.000000  2 1    34
    0.000000     0.000000     0.000000     1.000000     0.000000     0.000000     1.000000     0.000000     0.000000     0.000000  2 2    34
    0.000000     1.000000     1.000000     1.000000     1.000000     1.000000     1.000000     0.000000     0.000000     0.000000  2 2    34
    0.000000     0.000000     0.000000     0.000000     0.000000     1.000000     0.000000     0.000000     0.000000     0.000000  2 2    34
    1.000000     0.000000     0.000000     1.000000     1.000000     1.000000     0.000000     0.000000     0.000000     1.000000  2 2    34
    0.000000     0.000000     1.000000     0.000000     1.000000     0.000000     1.000000     0.000000     0.000000     0.000000  2 2    34
    0.000000     0.000000     0.000000     1.000000     1.000000     0.000000     1.000000     0.000000     0.000000     0.000000  2 2    34
    1.000000     0.000000     0.000000     0.000000     0.000000     0.000000     0.000000     0.000000     0.000000     0.000000  2 1    35
    1.000000     1.000000     0.000000     1.000000     1.000000     0.000000     1.000000     0.000000     0.000000     0.000000  2 1    35
    1.000000     1.000000     1.000000     1.000000     1.000000     1.000000     1.000000     0.000000     1.000000     0.000000  2 2    35
    0.000000     1.000000     0.000000     1.000000     1.000000     0.000000     1.000000     0.000000     0.000000     1.000000  2 2    35
    0.000000     1.000000     0.000000     1.000000     1.000000     1.000000     1.000000     0.000000     0.000000     1.000000  2 2    35
    1.000000     1.000000     1.000000     1.000000     1.000000     0.000000     1.000000     1.000000     1.000000     1.000000  2 2    35
    1.000000     0.000000     0.000000     1.000000     1.000000     0.000000     1.000000     0.000000     0.000000     0.000000  2 1    35
    1.000000     1.000000     0.000000     1.000000     1.000000     0.000000     1.000000     1.000000     0.000000     1.000000  2 2    35
    0.000000     0.000000     0.000000     0.000000     0.000000     0.000000     1.000000     0.000000     0.000000     0.000000  2 2    35
    1.000000     1.000000     0.000000     1.000000     0.000000     0.000000     0.000000     0.000000     0.000000     0.000000  2 1    35
    1.000000     0.000000     0.000000     0.000000     0.000000     0.000000     1.000000     0.000000     0.000000     0.000000  1 2    36
    1.000000     1.000000     1.000000     1.000000     1.000000     1.000000     1.000000     1.000000     0.000000     0.000000  1 1    36
    0.000000     0.000000     0.000000     0.000000     0.000000     0.000000     0.000000     0.000000     0.000000     0.000000  1 2    36
    1.000000     1.000000     0.000000     1.000000     0.000000     1.000000     1.000000     0.000000     0.000000     0.000000  1 1    36
    0.000000     0.000000     1.000000     0.000000     0.000000     0.000000     1.000000     0.000000     0.000000     0.000000  1 2    36
    1.000000     1.000000     1.000000     1.000000     1.000000     1.000000     1.000000     0.000000     1.000000     0.000000  1 1    36
    1.000000     1.000000     0.000000     1.000000     0.000000     1.000000     1.000000     0.000000     0.000000     0.000000  1 2    36
    1.000000     1.000000     1.000000     0.000000     1.000000     1.000000     1.000000     0.000000     0.000000     0.000000  1 2    36
    1.000000     1.000000     0.000000     1.000000     1.000000     0.000000     1.000000     0.000000     1.000000     1.000000  1 2    36
    1.000000     1.000000     0.000000     0.000000     1.000000     0.000000     1.000000     0.000000     0.000000     0.000000  1 1    36
    1.000000     1.000000     1.000000     1.000000     1.000000     0.000000     1.000000     0.000000     1.000000     0.000000  1 2    37
    0.000000     1.000000     0.000000     0.000000     1.000000     0.000000     1.000000     0.000000     0.000000     0.000000  1 1    37
    1.000000     1.000000     1.000000     1.000000     0.000000     0.000000     1.000000     1.000000     0.000000     0.000000  1 1    37
    0.000000     1.000000     0.000000     0.000000     0.000000     0.000000     1.000000     0.000000     0.000000     0.000000  1 1    37
    1.000000     1.000000     1.000000     1.000000     1.000000     0.000000     1.000000     0.000000     0.000000     0.000000  1 1    37
    1.000000     1.000000     1.000000     1.000000     1.000000     0.000000     1.000000     0.000000     0.000000     0.000000  1 1    37
    1.000000     0.000000     0.000000     1.000000     0.000000     0.000000     1.000000     0.000000     0.000000     0.000000  1 1    37
    0.000000     0.000000     1.000000     1.000000     0.000000     0.000000     1.000000     0.000000     0.000000     0.000000  1 1    37
    0.000000     1.000000     1.000000     1.000000     1.000000     0.000000     1.000000     0.000000     0.000000     0.000000  1 2    37
    1.000000     1.000000     0.000000     1.000000     1.000000     0.000000     1.000000     0.000000     0.000000     0.000000  1 2    37
    1.000000     1.000000     0.000000     1.000000     1.000000     0.000000     1.000000     0.000000     0.000000     0.000000  1 1    38
    1.000000     1.000000     1.000000     1.000000     1.000000     0.000000     1.000000     0.000000     0.000000     0.000000  1 2    38
    1.000000     1.000000     1.000000     1.000000     1.000000     1.000000     1.000000     0.000000     1.000000     1.000000  1 2    38
    1.000000     1.000000     0.000000     0.000000     1.000000     0.000000     1.000000     1.000000     0.000000     0.000000  1 1    38
    0.000000     1.000000     0.000000     0.000000     0.000000     0.000000     1.000000     0.000000     0.000000     1.000000  1 2    38
    1.000000     0.000000     0.000000     1.000000     1.000000     0.000000     0.000000     0.000000     0.000000     0.000000  1 2    38
    1.000000     1.000000     0.000000     0.000000     0.000000     0.000000     1.000000     0.000000     0.000000     0.000000  1 1    38
    1.000000     1.000000     0.000000     1.000000     0.000000     0.000000     1.000000     0.000000     0.000000     1.000000  1 2    38
    1.000000     1.000000     1.000000     1.000000     1.000000     1.000000     1.000000     1.000000     0.000000     1.000000  1 1    38
    0.000000     0.000000     0.000000     0.000000     0.000000     0.000000     1.000000     0.000000     0.000000     0.000000  1 1    38
    1.000000     0.000000     0.000000     0.000000     0.000000     0.000000     0.000000     0.000000     0.000000     0.000000  2 1    39
    0.000000     1.000000     0.000000     1.000000     1.000000     0.000000     1.000000     1.000000     0.000000     0.000000  2 1    39
    0.000000     1.000000     0.000000     1.000000     1.000000     0.000000     1.000000     0.000000     0.000000     0.000000  2 2    39
    0.000000     0.000000     0.000000     0.000000     0.000000     0.000000     1.000000     0.000000     0.000000     0.000000  2 1    39
    1.000000     0.000000     0.000000     1.000000     0.000000     1.000000     1.000000     0.000000     0.000000     0.000000  2 1    39
    1.000000     0.000000     0.000000     0.000000     0.000000     0.000000     1.000000     0.000000     0.000000     0.000000  2 1    39
    1.000000     0.000000     0.000000     1.000000     1.000000     0.000000     0.000000     0.000000     0.000000     0.000000  2 1    39
    1.000000     1.000000     1.000000     1.000000     1.000000     1.000000     1.000000     1.000000     1.000000     1.000000  2 1    39
    0.000000     0.000000     0.000000     0.000000     0.000000     0.000000     0.000000     0.000000     0.000000     0.000000  2 1    39
    0.000000     1.000000     0.000000     1.000000     1.000000     0.000000     1.000000     0.000000     0.000000     0.000000  2 2    39
    0.000000     1.000000     0.000000     0.000000     1.000000     0.000000     1.000000     0.000000     0.000000     0.000000  1 2    40
    1.000000     1.000000     0.000000     0.000000     0.000000     0.000000     0.000000     0.000000     0.000000     0.000000  1 2    40
    1.000000     1.000000     0.000000     1.000000     1.000000     0.000000     1.000000     0.000000     0.000000     1.000000  1 1    40
    1.000000     1.000000     1.000000     1.000000     1.000000     0.000000     1.000000     1.000000     0.000000     0.000000  1 1    40
    1.000000     1.000000     1.000000     1.000000     1.000000     0.000000     1.000000     0.000000     0.000000     1.000000  1 1    40
    1.000000     1.000000     0.000000     0.000000     1.000000     0.000000     1.000000     0.000000     0.000000     0.000000  1 1    40
    0.000000     0.000000     0.000000     0.000000     0.000000     0.000000     0.000000     0.000000     0.000000     0.000000  1 1    40
    1.000000     1.000000     1.000000     1.000000     1.000000     0.000000     1.000000     1.000000     1.000000     0.000000  1 1    40
    1.000000     1.000000     1.000000     1.000000     1.000000     1.000000     1.000000     1.000000     0.000000     0.000000  1 1    40
    0.000000     0.000000     0.000000     0.000000     0.000000     0.000000     1.000000     0.000000     0.000000     0.000000  1 2    40
    1.000000     1.000000     1.000000     1.000000     1.000000     1.000000     1.000000     1.000000     1.000000     0.000000  1 1    41
    0.000000     0.000000     0.000000     1.000000     1.000000     0.000000     1.000000     0.000000     0.000000     0.000000  1 2    41
    0.000000     0.000000     0.000000     1.000000     1.000000     0.000000     1.000000     0.000000     0.000000     0.000000  1 2    41
    0.000000     1.000000     1.000000     0.000000     1.000000     0.000000     1.000000     0.000000     0.000000     0.000000  1 2    41
    1.000000     1.000000     0.000000     0.000000     1.000000     0.000000     1.000000     0.000000     0.000000     0.000000  1 2    41
    0.000000     1.000000     0.000000     0.000000     0.000000     0.000000     0.000000     0.000000     0.000000     0.000000  1 1    41
    1.000000     1.000000     0.000000     1.000000     0.000000     0.000000     1.000000     0.000000     0.000000     0.000000  1 1    41
    1.000000     1.000000     1.000000     1.000000     1.000000     1.000000     1.000000     0.000000     0.000000     0.000000  1 1    41
    1.000000     1.000000     1.000000     0.000000     0.000000     1.000000     1.000000     0.000000     0.000000     0.000000  1 2    41
    0.000000     1.000000     0.000000     1.000000     0.000000     0.000000     1.000000     0.000000     0.000000     0.000000  1 2    41
    1.000000     1.000000     1.000000     0.000000     1.000000     0.000000     1.000000     0.000000     0.000000     1.000000  2 1    42
    1.000000     0.000000     1.000000     1.000000     1.000000     1.000000     1.000000     0.000000     0.000000     0.000000  2 1    42
    1.000000     0.000000     0.000000     0.000000     0.000000     0.000000     0.000000     0.000000     0.000000     0.000000  2 1    42
    1.000000     1.000000     1.000000     1.000000     1.000000     0.000000     1.000000     1.000000     1.000000     1.000000  2 1    42
    0.000000     1.000000     0.000000     0.000000     0.000000     0.000000     0.000000     0.000000     0.000000     0.000000  2 2    42
    1.000000     0.000000     0.000000     0.000000     1.000000     0.000000     1.000000     0.000000     0.000000     0.000000  2 2    42
    0.000000     0.000000     0.000000     0.000000     0.000000     1.000000     1.000000     0.000000     0.000000     0.000000  2 2    42
    0.000000     1.000000     1.000000     0.000000     1.000000     0.000000     1.000000     0.000000     0.000000     0.000000  2 2    42
    0.000000     0.000000     0.000000     1.000000     0.000000     0.000000     1.000000     0.000000     0.000000     0.000000  2 2    42
    0.000000     0.000000     0.000000     0.000000     0.000000     1.000000     0.000000     0.000000     0.000000     0.000000  2 2    42
    1.000000     1.000000     1.000000     1.000000     1.000000     0.000000     1.000000     1.000000     0.000000     0.000000  2 2    43
    1.000000     0.000000     1.000000     0.000000     0.000000     0.000000     1.000000     0.000000     0.000000     0.000000  2 1    43
    1.000000     1.000000     1.000000     1.000000     0.000000     0.000000     1.000000     0.000000     0.000000     1.000000  2 1    43
    1.000000     1.000000     0.000000     1.000000     1.000000     0.000000     1.000000     1.000000     0.000000     1.000000  2 2    43
    1.000000     0.000000     1.000000     1.000000     1.000000     0.000000     1.000000     0.000000     0.000000     0.000000  2 1    43
    0.000000     1.000000     0.000000     0.000000     0.000000     1.000000     1.000000     0.000000     0.000000     1.000000  2 1    43
    1.000000     0.000000     0.000000     0.000000     0.000000     0.000000     1.000000     0.000000     0.000000     0.000000  2 1    43
    0.000000     1.000000     0.000000     0.000000     0.000000     0.000000     1.000000     0.000000     0.000000     0.000000  2 1    43
    0.000000     1.000000     0.000000     0.000000     1.000000     0.000000     1.000000     0.000000     0.000000     0.000000  2 2    43
    0.000000     0.000000     1.000000     1.000000     1.000000     0.000000     1.000000     0.000000     0.000000     1.000000  2 2    43
    1.000000     1.000000     1.000000     1.000000     1.000000     1.000000     1.000000     1.000000     1.000000     1.000000  2 1    44
    1.000000     0.000000     1.000000     1.000000     1.000000     1.000000     1.000000     1.000000     1.000000     1.000000  2 2    44
    1.000000     1.000000     0.000000     0.000000     0.000000     0.000000     1.000000     0.000000     0.000000     0.000000  2 1    44
    1.000000     1.000000     1.000000     1.000000     0.000000     0.000000     1.000000     1.000000     0.000000     0.000000  2 1    44
    1.000000     1.000000     1.000000     1.000000     1.000000     1.000000     1.000000     1.000000     0.000000     0.000000  2 1    44
    1.000000     1.000000     0.000000     1.000000     0.000000     0.000000     1.000000     0.000000     0.000000     0.000000  2 2    44
    0.000000     0.000000     0.000000     0.000000     0.000000     0.000000     0.000000     0.000000     0.000000     0.000000  2 1    44
    0.000000     0.000000     0.000000     0.000000     0.000000     0.000000     1.000000     0.000000     0.000000     0.000000  2 1    44
    0.000000     0.000000     0.000000     0.000000     1.000000     0.000000     0.000000     0.000000     0.000000     0.000000  2 2    44
    0.000000     0.000000     0.000000     0.000000     0.000000     0.000000     0.000000     0.000000     0.000000     0.000000  2 1    44
    0.000000     0.000000     0.000000     0.000000     0.000000     0.000000     0.000000     0.000000     0.000000     0.000000  2 1    45
    1.000000     1.000000     0.000000     1.000000     0.000000     0.000000     1.000000     0.000000     0.000000     1.000000  2 1    45
    1.000000     1.000000     1.000000     1.000000     1.000000     1.000000     1.000000     1.000000     0.000000     1.000000  2 2    45
    1.000000     1.000000     1.000000     1.000000     1.000000     1.000000     1.000000     0.000000     0.000000     0.000000  2 1    45
    1.000000     1.000000     0.000000     1.000000     1.000000     1.000000     1.000000     0.000000     0.000000     0.000000  2 2    45
    0.000000     1.000000     1.000000     1.000000     0.000000     0.000000     1.000000     0.000000     0.000000     0.000000  2 2    45
    1.000000     0.000000     0.000000     1.000000     0.000000     0.000000     0.000000     1.000000     0.000000     0.000000  2 1    45
    1.000000     1.000000     1.000000     1.000000     1.000000     1.000000     1.000000     0.000000     1.000000     0.000000  2 1    45
    0.000000     0.000000     0.000000     1.000000     0.000000     1.000000     1.000000     0.000000     0.000000     0.000000  2 2    45
    0.000000     0.000000     0.000000     1.000000     0.000000     0.000000     0.000000     0.000000     0.000000     0.000000  2 2    45
    1.000000     0.000000     0.000000     1.000000     0.000000     0.000000     0.000000     0.000000     0.000000     0.000000  2 1    46
    1.000000     0.000000     0.000000     0.000000     0.000000     0.000000     1.000000     0.000000     0.000000     0.000000  2 1    46
    1.000000     1.000000     0.000000     1.000000     1.000000     0.000000     1.000000     1.000000     0.000000     0.000000  2 2    46
    0.000000     1.000000     0.000000     1.000000     1.000000     0.000000     1.000000     0.000000     0.000000     0.000000  2 2    46
    0.000000     0.000000     0.000000     0.000000     0.000000     0.000000     0.000000     0.000000     0.000000     0.000000  2 2    46
    1.000000     1.000000     0.000000     1.000000     0.000000     0.000000     1.000000     0.000000     0.000000     1.000000  2 2    46
    1.000000     1.000000     0.000000     0.000000     0.000000     0.000000     1.000000     0.000000     0.000000     1.000000  2 1    46
    0.000000     0.000000     1.000000     0.000000     1.000000     0.000000     1.000000     0.000000     0.000000     0.000000  2 1    46
    0.000000     0.000000     0.000000     0.000000     0.000000     0.000000     0.000000     0.000000     0.000000     0.000000  2 1    46
    1.000000     1.000000     1.000000     1.000000     1.000000     1.000000     1.000000     0.000000     1.000000     1.000000  2 1    46
    1.000000     1.000000     1.000000     1.000000     1.000000     0.000000     1.000000     0.000000     0.000000     1.000000  2 1    47
    1.000000     1.000000     1.000000     0.000000     0.000000     1.000000     1.000000     0.000000     0.000000     0.000000  2 2    47
    0.000000     0.000000     0.000000     0.000000     1.000000     0.000000     1.000000     0.000000     0.000000     1.000000  2 2    47
    1.000000     0.000000     1.000000     1.000000     0.000000     0.000000     1.000000     0.000000     0.000000     0.000000  2 1    47
    1.000000     1.000000     0.000000     0.000000     0.000000     0.000000     1.000000     0.000000     0.000000     0.000000  2 1    47
    0.000000     1.000000     0.000000     1.000000     0.000000     0.000000     0.000000     0.000000     0.000000     0.000000  2 1    47
    1.000000     0.000000     0.000000     0.000000     0.000000     0.000000     1.000000     0.000000     0.000000     0.000000  2 2    47
    0.000000     0.000000     0.000000     1.000000     0.000000     0.000000     1.000000     0.000000     0.000000     0.000000  2 1    47
    1.000000     1.000000     1.000000     1.000000     1.000000     1.000000     1.000000     0.000000     0.000000     1.000000  2 1    47
    1.000000     1.000000     1.000000     0.000000     1.000000     0.000000     1.000000     1.000000     1.000000     0.000000  2 2    47
    1.000000     0.000000     0.000000     1.000000     0.000000     0.000000     1.000000     0.000000     0.000000     0.000000  2 1    48
    0.000000     1.000000     0.000000     1.000000     0.000000     0.000000     1.000000     0.000000     0.000000     0.000000  2 2    48
    0.000000     0.000000     0.000000     1.000000     0.000000     0.000000     1.000000     0.000000     0.000000     0.000000  2 2    48
    1.000000     1.000000     1.000000     1.000000     1.000000     1.000000     1.000000     0.000000     0.000000     0.000000  2 1    48
    1.000000     0.000000     0.000000     0.000000     0.000000     0.000000     0.000000     0.000000     0.000000     0.000000  2 1    48
    1.000000     1.000000     1.000000     1.000000     1.000000     1.000000     1.000000     0.000000     0.000000     0.000000  2 1    48
    1.000000     1.000000     0.000000     1.000000     1.000000     0.000000     1.000000     0.000000     1.000000     0.000000  2 1    48
    1.000000     1.000000     0.000000     1.000000     1.000000     0.000000     1.000000     0.000000     0.000000     1.000000  2 1    48
    1.000000     1.000000     1.000000     0.000000     1.000000     0.000000     0.000000     0.000000     1.000000     1.000000  2 1    48
    1.000000     1.000000     0.000000     1.000000     0.000000     0.000000     1.000000     0.000000     0.000000     0.000000  2 1    48
    0.000000     1.000000     0.000000     1.000000     0.000000     1.000000     1.000000     0.000000     0.000000     1.000000  2 2    49
    0.000000     1.000000     0.000000     0.000000     0.000000     0.000000     1.000000     0.000000     0.000000     1.000000  2 2    49
    1.000000     0.000000     0.000000     1.000000     0.000000     0.000000     1.000000     0.000000     0.000000     0.000000  2 2    49
    1.000000     0.000000     0.000000     0.000000     1.000000     0.000000     1.000000     0.000000     0.000000     1.000000  2 1    49
    1.000000     1.000000     1.000000     1.000000     1.000000     0.000000     1.000000     0.000000     0.000000     0.000000  2 2    49
    1.000000     1.000000     1.000000     1.000000     1.000000     1.000000     1.000000     0.000000     1.000000     1.000000  2 1    49
    0.000000     1.000000     0.000000     1.000000     1.000000     0.000000     0.000000     0.000000     0.000000     0.000000  2 2    49
    1.000000     1.000000     0.000000     1.000000     1.000000     1.000000     1.000000     1.000000     0.000000     1.000000  2 2    49
    1.000000     1.000000     0.000000     0.000000     0.000000     1.000000     1.000000     0.000000     0.000000     1.000000  2 1    49
    0.000000     1.000000     0.000000     1.000000     1.000000     1.000000     1.000000     0.000000     0.000000     0.000000  2 2    49
    1.000000     1.000000     1.000000     1.000000     1.000000     1.000000     1.000000     1.000000     0.000000     1.000000  1 1    50
    1.000000     1.000000     1.000000     1.000000     0.000000     0.000000     1.000000     0.000000     0.000000     0.000000  1 1    50
    1.000000     1.000000     1.000000     1.000000     1.000000     1.000000     1.000000     0.000000     1.000000     1.000000  1 1    50
    1.000000     1.000000     0.000000     0.000000     0.000000     0.000000     1.000000     0.000000     0.000000     0.000000  1 1    50
    0.000000     1.000000     0.000000     1.000000     1.000000     0.000000     1.000000     0.000000     0.000000     0.000000  1 2    50
    1.000000     1.000000     1.000000     1.000000     1.000000     0.000000     1.000000     0.000000     0.000000     1.000000  1 1    50
    1.000000     1.000000     1.000000     1.000000     1.000000     0.000000     1.000000     1.000000     0.000000     0.000000  1 2    50
    0.000000     1.000000     0.000000     1.000000     1.000000     0.000000     1.000000     0.000000     0.000000     0.000000  1 2    50
    1.000000     1.000000     1.000000     1.000000     1.000000     0.000000     1.000000     0.000000     0.000000     0.000000  1 2    50
    1.000000     0.000000     0.000000     0.000000     0.000000     0.000000     1.000000     0.000000     0.000000     0.000000  1 1    50
