# Supplementary material for: The Impact of Test and Sample Characteristics on Model Selection and Classification Accuracy in the Multilevel Mixture IRT Model
Source: Front Psychol. 2020 Feb 14;11:197. doi: 10.3389/fpsyg.2020.00197 (PMC7033749; doi:10.3389/fpsyg.2020.00197)
Supplement: Supplementary file 1 [file Data_Sheet_1.ZIP › E5010/CB2C2DATA[#]_list.txt]

CB2C2DATA[#]_1.txt
CB2C2DATA[#]_2.txt
CB2C2DATA[#]_3.txt
CB2C2DATA[#]_4.txt
CB2C2DATA[#]_5.txt
CB2C2DATA[#]_6.txt
CB2C2DATA[#]_7.txt
CB2C2DATA[#]_8.txt
CB2C2DATA[#]_9.txt
CB2C2DATA[#]_10.txt
CB2C2DATA[#]_11.txt
CB2C2DATA[#]_12.txt
CB2C2DATA[#]_13.txt
CB2C2DATA[#]_14.txt
CB2C2DATA[#]_15.txt
CB2C2DATA[#]_16.txt
CB2C2DATA[#]_17.txt
CB2C2DATA[#]_18.txt
CB2C2DATA[#]_19.txt
CB2C2DATA[#]_20.txt
CB2C2DATA[#]_21.txt
CB2C2DATA[#]_22.txt
CB2C2DATA[#]_23.txt
CB2C2DATA[#]_24.txt
CB2C2DATA[#]_25.txt
CB2C2DATA[#]_26.txt
CB2C2DATA[#]_27.txt
CB2C2DATA[#]_28.txt
CB2C2DATA[#]_29.txt
CB2C2DATA[#]_30.txt
CB2C2DATA[#]_31.txt
CB2C2DATA[#]_32.txt
CB2C2DATA[#]_33.txt
CB2C2DATA[#]_34.txt
CB2C2DATA[#]_35.txt
CB2C2DATA[#]_36.txt
CB2C2DATA[#]_37.txt
CB2C2DATA[#]_38.txt
CB2C2DATA[#]_39.txt
CB2C2DATA[#]_40.txt
CB2C2DATA[#]_41.txt
CB2C2DATA[#]_42.txt
CB2C2DATA[#]_43.txt
CB2C2DATA[#]_44.txt
CB2C2DATA[#]_45.txt
CB2C2DATA[#]_46.txt
CB2C2DATA[#]_47.txt
CB2C2DATA[#]_48.txt
CB2C2DATA[#]_49.txt
CB2C2DATA[#]_50.txt
CB2C2DATA[#]_51.txt
CB2C2DATA[#]_52.txt
CB2C2DATA[#]_53.txt
CB2C2DATA[#]_54.txt
CB2C2DATA[#]_55.txt
CB2C2DATA[#]_56.txt
CB2C2DATA[#]_57.txt
CB2C2DATA[#]_58.txt
CB2C2DATA[#]_59.txt
CB2C2DATA[#]_60.txt
CB2C2DATA[#]_61.txt
CB2C2DATA[#]_62.txt
CB2C2DATA[#]_63.txt
CB2C2DATA[#]_64.txt
CB2C2DATA[#]_65.txt
CB2C2DATA[#]_66.txt
CB2C2DATA[#]_67.txt
CB2C2DATA[#]_68.txt
CB2C2DATA[#]_69.txt
CB2C2DATA[#]_70.txt
CB2C2DATA[#]_71.txt
CB2C2DATA[#]_72.txt
CB2C2DATA[#]_73.txt
CB2C2DATA[#]_74.txt
CB2C2DATA[#]_75.txt
CB2C2DATA[#]_76.txt
CB2C2DATA[#]_77.txt
CB2C2DATA[#]_78.txt
CB2C2DATA[#]_79.txt
CB2C2DATA[#]_80.txt
CB2C2DATA[#]_81.txt
CB2C2DATA[#]_82.txt
CB2C2DATA[#]_83.txt
CB2C2DATA[#]_84.txt
CB2C2DATA[#]_85.txt
CB2C2DATA[#]_86.txt
CB2C2DATA[#]_87.txt
CB2C2DATA[#]_88.txt
CB2C2DATA[#]_89.txt
CB2C2DATA[#]_90.txt
CB2C2DATA[#]_91.txt
CB2C2DATA[#]_92.txt
CB2C2DATA[#]_93.txt
CB2C2DATA[#]_94.txt
CB2C2DATA[#]_95.txt
CB2C2DATA[#]_96.txt
CB2C2DATA[#]_97.txt
CB2C2DATA[#]_98.txt
CB2C2DATA[#]_99.txt
CB2C2DATA[#]_100.txt
