# Supplementary material for: The Impact of Test and Sample Characteristics on Model Selection and Classification Accuracy in the Multilevel Mixture IRT Model
Source: Front Psychol. 2020 Feb 14;11:197. doi: 10.3389/fpsyg.2020.00197 (PMC7033749; doi:10.3389/fpsyg.2020.00197)
Supplement: Supplementary file 1 [file Data_Sheet_1.ZIP › E5010/Mplus Run Models.log]

------Begin Mplus Model Run: 05Haz2019 23:03:31------
Target directory: C:/Users/Lenovo/Desktop/DATAGENERATION CB2C2/10ITEM/30/E5010
Run options:
	Recursive (run models in subdirectories): FALSE
	Show output on console: FALSE
	Replace existing outfile: always
------
Currently running model: CB2C2-10-E-50-10.inp

------End Mplus Model Run: 05Haz2019 23:24:36------
