# Supplementary material for: The Impact of Test and Sample Characteristics on Model Selection and Classification Accuracy in the Multilevel Mixture IRT Model
Source: Front Psychol. 2020 Feb 14;11:197. doi: 10.3389/fpsyg.2020.00197 (PMC7033749; doi:10.3389/fpsyg.2020.00197)
Supplement: Supplementary file 1 [file Data_Sheet_1.ZIP › E5010/mplus9.inp]

Title:      CB2C2 10ITEM %30 VARIED
DATA: File is CB2C2DATA[#]_9.txt;

VARIABLE:NAMES ARE u1-u10 dumb dum clus;
	USEVARIABLES = u1-u10;
	CATEGORICAL = u1-u10;
	CLASSES = cb(2) c(2);
	BETWEEN = cb;
	CLUSTER = clus;
ANALYSIS:	TYPE = TWOLEVEL MIXTURE;
	ALGORITHM = INTEGRATION;
	PROCESSORS = 2;
        STARTS = 200 20;
MODEL:
	%WITHIN%
	%OVERALL%
	f BY u1-u10;
	[f@0];
	%BETWEEN%
	%OVERALL%
	%cb#1.c#1%
    [u1$1-u3$1];
    [u4$1] (b4);
    [u5$1] (b5);
    [u6$1] (b6);
    [u7$1] (b7);
    [u8$1] (b8);
    [u9$1] (b9);
    [u10$1] (b10);
	%cb#1.c#2%
    [u1$1-u3$1];
    [u4$1] (b4);
    [u5$1] (b5);
    [u6$1] (b6);
    [u7$1] (b7);
    [u8$1] (b8);
    [u9$1] (b9);
    [u10$1] (b10);
	%cb#2.c#1%
    [u1$1-u3$1];
    [u4$1] (b4);
    [u5$1] (b5);
    [u6$1] (b6);
    [u7$1] (b7);
    [u8$1] (b8);
    [u9$1] (b9);
    [u10$1] (b10);
	%cb#2.c#2%
    [u1$1-u3$1];
    [u4$1] (b4);
    [u5$1] (b5);
    [u6$1] (b6);
    [u7$1] (b7);
    [u8$1] (b8);
    [u9$1] (b9);
    [u10$1] (b10);
MODEL c:
	%WITHIN%
	%c#1%
	f;
	%c#2%
	f;
OUTPUT:	TECH1 TECH8;

SAVEDATA: FORMAT = F10.5;
    FILE = "respondents9.cprob";
    SAVE = CPROBABILITIES;
